# Supplementary material for: Resolving colistin resistance and heteroresistance in Enterobacter species
Source: Nat Commun. 2023 Jan 10;14:140. doi: 10.1038/s41467-022-35717-0 (PMC9832134; doi:10.1038/s41467-022-35717-0)
Supplement: Supplementary file 6 — Supplementary Data 4 [file 41467_2022_35717_MOESM6_ESM.xlsx]

## Sheet: Import settings
Import settings used for LipidXplorer
precursormassshift = 0
precursormassshiftorbi = 0
timerange = (0,60)
selectionwindow = 0.4
msresolution = 200000
msmsresolution = 100000
mstolerance = 5 ppm
msmstolerance = 5 ppm
msmassrange = (400,2400)
msmsmassrange = (150,400)
msthreshold = 0.001
msmsthreshold = 0.0002
msthresholdtype = absolute
msmsthresholdtype = absolute
msminoccupation = 0.04
msmsminoccupation = 0.2
msresolutiondelta = -65
msmsresolutiondelta = -90
mscalibration = 529.4626, 897.6024
msmscalibration =
msfilter = 0.2
msmsfilter = 1

## Sheet: Lipid A species
Exact neutral mass [Da]	Lipid A-species	P	3-OH C14:0	sum sec. FA	Ara4N	sum formula	detected m/z, [M-2H]2-	Accuracy [Dppm] - [M-2H]2-	detected m/z, [M-H]-	Accuracy [Dppm] - [M-H]-
1360.83	tetra-acyl	2	3	12:0	0	C66H126O22N2P2	679.407	0.588749	1359.82	-1.83848
1374.84	tetra-acyl	2	3	13:0	0	C67H128O22N2P2	686.415	0.582738
1388.86	tetra-acyl	2	3	14:0	0	C68H130O22N2P2	693.423	0.576849	1387.85	-2.16162
1404.85	tetra-acyl	2	4	-	0	C68H130O23N2P2	701.42	0.427704
1491.89	tetra-acyl + 1 Ara4N	2	3	12:0	1	C71H135O25N3P2	744.936	0.268479	1490.88	-0.87197
1519.92	tetra-acyl + 1 Ara4N	2	3	14:0	1	C73H139O25N3P2	758.952	0.395282	1518.91	-1.11922
1542.99	penta-acyl	2	3	24:0	0	C78H148O23N2P2	770.49	0.259575
1571.03	penta-acyl	2	3	26:0	0	C80H152O23N2P2	784.506	0.127469	1570.02	-1.84712
1585.04	penta-acyl	2	3	27:0	0	C81H154O23N2P2	791.514	0.505361
1587.02	penta-acyl	2	4	12:0	0	C80H152O24N2P2	792.504	0.378547
1599.06	penta-acyl	2	3	28:0	0	C82H156O23N2P2	798.521	-0.125231	1598.05	-2.31533		Explanation: All detected lipid A molecules ionize as doubly charged (z = 2) species, some of them can be detected as singly charged (z = 1) species as well.
1613.07	penta-acyl	2	3	29:0	0	C83H158O23N2P2	805.529	0
1615.05	penta-acyl	2	4	14:0	0	C82H156O24N2P2	806.519	0.247979	1614.05	-2.23043
1627.09	penta-acyl	2	3	30:0	0	C84H160O23N2P2	812.537	0.123071	1626.08	-2.33691
1643.08	penta-acyl	2	4	16:0	0	C84H160O24N2P2	820.535	0.121872
1702.08	penta-acyl + 1 Ara4N	2	3	26:0	1	C85H161O26N3P2	850.035	0.235284
1717.25	hexa-acyl - P	1	4	26:0	0	C94H177O22N2P1	857.62	0.233204	1716.25	-1.2236
1718.08	penta-acyl + 1 Ara4N	2	4	12:0	1	C85H161O27N3P2	858.033	0.233091
1730.12	penta-acyl + 1 Ara4N	2	3	28:0	1	C87H165O26N3P2	864.051	0
1741.16	hexa-acyl	2	4	22:0	0	C90H170O25N2P2	869.571	0.229998
1745.28	hexa-acyl - P	1	4	28:0	0	C96H181O22N2P1	871.635	0.229454	1744.28	-1.43326
1746.11	penta-acyl + 1 Ara4N	2	4	14:0	1	C87H165O27N3P2	872.048	0
1755.17	hexa-acyl	2	4	23:0	0	C91H172O25N2P2	876.579	0.11408
1758.15	penta-acyl + 1 Ara4N	2	3	30:0	1	C89H169O26N3P2	878.066	0.227773
1769.19	hexa-acyl	2	4	24:0	0	C92H174O25N2P2	883.587	0	1768.18	-1.80977
1783.2	hexa-acyl	2	4	25:0	0	C93H176O25N2P2	890.595	0.112285
1797.22	hexa-acyl	2	4	26:0	0	C94H178O25N2P2	897.602	0	1796.21	-1.89288
1811.23	hexa-acyl	2	4	27:0	0	C95H180O25N2P2	904.61	0	1810.23	-2.15443
1813.21	hexa-acyl, additional OH-group	2	4	26:0 OH	0	C94H178O26N2P2	905.6	-0.110424
1825.25	hexa-acyl	2	4	28:0	0	C96H182O25N2P2	911.618	-0.109695	1824.24	-2.13788
1839.27	hexa-acyl	2	4	29:0	0	C97H184O25N2P2	918.626	-0.217717
1841.25	hexa-acyl, additional OH-group	2	4	28:0 OH	0	C96H182O26N2P2	919.615	-0.217482
1853.28	hexa-acyl	2	4	30:0	0	C98H186O25N2P2	925.633	-0.756239
1861.17	penta-acyl + 2 Ara4N	2	3	28:0	2	C92H174O29N4P2	929.58	-0.215151
1877.19	hexa-acyl + P	3	4	26:0	0	C94H179O28N2P3	937.586	-0.106657
1900.25	hexa-acyl + 1 Ara4N	2	4	24:0	1	C97H183O28N3P2	949.116	0.210722
1905.22	hexa-acyl + P	3	4	28:0	0	C96H183O28N2P3	951.601	0.105086
1914.26	hexa-acyl + 1 Ara4N	2	4	25:0	1	C98H185O28N3P2	956.124	0.104589
1920.23	hexa-acyl + 1 P-EtN	2	4	26:0	1 (P-EtN)	C96H184O28N3P3	959.107	0
1928.28	hexa-acyl + 1 Ara4N	2	4	26:0	1	C99H187O28N3P2	963.132	0.207656	1927.27	-3.37266
1942.29	hexa-acyl + 1 Ara4N	2	4	27:0	1	C100H189O28N3P2	970.139	-0.103078
1944.27	hexa-acyl, additional OH-group + 1 Ara4N	2	4	26:0 OH	1	C99H187O29N3P2	971.129	0
1948.26	hexa-acyl + 1 P-EtN	2	4	28:0	1 (P-EtN)	C98H188O28N3P3	973.122	-0.51381
1956.31	hexa-acyl + 1 Ara4N	2	4	28:0	1	C101H191O28N3P2	977.147	0	1955.3	-3.83574
1970.32	hexa-acyl + 1 Ara4N	2	4	29:0	1	C102H193O28N3P2	984.155	-0.10161
1972.3	hexa-acyl, additional OH-group + 1 Ara4N	2	4	28:0 OH	1	C101H191O29N3P2	985.145	0
2007.42	hepta-acyl	2	4	40:0	0	C108H204O26N2P2	1002.7	-0.0997306
2021.43	hepta-acyl	2	4	41:0	0	C109H206O26N2P2	1009.71	-0.198077
2035.45	hepta-acyl	2	4	42:0	0	C110H208O26N2P2	1016.72	-0.196712
2049.46	hepta-acyl	2	4	43:0	0	C111H210O26N2P2	1023.72	-0.39073
2059.34	hexa-acyl + 2 Ara4N	2	4	26:0	2	C104H196O31N4P2	1028.66	-0.291641
2063.48	hepta-acyl	2	4	44:0	0	C112H212O26N2P2	1030.73	-0.194037
2087.37	hexa-acyl + 2 Ara4N	2	4	28:0	2	C106H200O31N4P2	1042.68	-0.287721
2138.48	hepta-acyl + 1 Ara4N	2	4	40:0	1	C113H213O29N3P2	1068.23	-0.187226
2166.51	hepta-acyl + 1 Ara4N	2	4	42:0	1	C115H217O29N3P2	1082.25	-0.277201
2194.54	hepta-acyl + 1 Ara4N	2	4	44:0	1	C117H221O29N3P2	1096.26	-0.364876
2325.6	hepta-acyl + 2 Ara4N	2	4	44:0	2	C122H230O32N4P2	1161.79	-0.860741
	0 Ara4N
	1 P-EtN
	1 Ara4N
	2 Ara4N

## Sheet: Peak Intensity data base
Internal MS ID	Blank	Blank	Blank	Blank	Blank	Blank	44929	44930	44931	44911	44912	44913	44920	44921	44922	44917	44918	44919	44914	44915	44916	45349	45350	45351	40641	41118	41119	41120	41121	44935	44936	44937	44926	44927	44928	40640	41262	40727	41263	44923	44924	44925	44932	44933	44934	40639	40751	40723	40752
Strain / Sample Assignment	200421_Blank	200527_Blank	200623_Blank	200710_Blank	211026_Blank	211027_Blank	Ea BK5433	Ea BK5433	Ea BK5433	Eb RBG-17-0246-1	Eb RBG-17-0246-1	Eb RBG-17-0246-1	Ecan RPK-18-0479-1	Ecan RPK-18-0479-1	Ecan RPK-18-0479-1	Eche RBK-18-0141-1	Eche RBK-18-0141-1	Eche RBK-18-0141-1	Eclo RPK-18-0157-1	Eclo RPK-18-0157-1	Eclo RPK-18-0157-1	Ek BK6664	Ek BK6664	Ek BK6664	El F8789	El F8789	El F8789	El F8789	El F8789	El RPB-0320-1	El RPB-0320-1	El RPB-0320-1	Eqh F00728	Eqh F00728	Eqh F00728	Er RPB-17-0516-2	Er RPB-17-0516-2	Er RPB-17-0516-2	Er RPB-17-0516-2	Et RBL-17-0354-2	Et RBL-17-0354-2	Et RBL-17-0354-2	Ev F-147	Ev F-147	Ev F-147	Ex BK4615	Ex BK4615	Ex BK4615	Ex BK4615
Condition							-Col	-Col	-Col	-Col	-Col	-Col	-Col	-Col	-Col	-Col	-Col	-Col	-Col	-Col	-Col	-Col	-Col	-Col	-Col	-Col	-Col	+Col	+Col	-Col	-Col	-Col	-Col	-Col	-Col	-Col	-Col	+Col	+Col	-Col	-Col	-Col	-Col	-Col	-Col	-Col	-Col	+Col	+Col
400.156	8764.6	2195	4677.5	860.1	0	0	0	0	0	0	0	0	0	0	0	0	0	0	0	0	0	0	0	0	0	0	0	0	0	0	0	0	0	0	0	0	0	0	0	0	0	0	0	0	0	0	0	0	0
400.226	0	0	0	0	0	0	0	0	0	0	0	0	0	0	0	0	0	0	0	0	0	0	0	0	0	0	0	0	8714.8	0	0	0	0	0	0	0	0	0	0	0	0	0	0	0	0	0	0	0	0
400.246	0	0	0	0	0	0	16276.5	19818.3	5025.6	5336.5	0	0	11626.4	0	0	7017.9	0	31667.1	0	8351.7	0	0	0	0	0	0	0	0	0	17226.4	25483.1	0	4917.2	11186.1	12864.6	0	0	0	0	0	0	0	17742.7	15724	10711	0	0	0	0
400.551	0	0	0	0	0	0	0	0	0	0	0	0	0	0	0	0	0	0	0	0	0	0	0	0	0	0	0	0	0	0	0	0	0	0	0	2558.9	0	0	0	0	0	0	0	0	0	13151.6	0	0	0
400.784	0	25817.7	10180.3	13265.8	0	0	0	0	0	0	0	0	0	0	0	0	0	0	0	0	0	0	0	0	0	0	0	0	0	0	0	0	0	0	0	0	0	0	0	0	0	0	0	0	0	0	0	0	0
400.868	89376.1	1409.8	0	2516.2	8563.4	8177.1	0	0	0	0	0	0	0	0	0	0	0	0	0	0	0	0	0	0	0	0	0	0	0	0	0	0	0	0	0	0	0	188362	0	0	0	0	0	0	0	0	13081.4	125799	62550.9
400.968	0	0	0	0	0	0	0	0	0	0	0	0	0	0	0	0	0	0	0	0	0	0	0	0	0	0	0	0	0	0	0	0	0	0	0	0	0	0	0	0	0	0	0	0	0	0	8102.1	0	10845.3
400.99	0	0	0	0	0	0	0	0	0	0	0	0	0	0	0	0	0	0	0	0	0	0	0	0	0	0	0	0	0	0	0	0	0	0	0	0	0	0	0	0	0	0	17360.5	9787.5	0	0	0	0	0
400.998	0	0	0	0	0	0	0	0	0	0	0	0	0	0	0	0	0	0	0	0	0	0	0	0	0	0	0	0	0	0	0	0	0	0	0	0	0	0	0	0	0	0	0	0	0	0	0	0	0
401.016	0	0	0	0	0	0	14855.3	13514.5	0	0	16813.2	59401.7	8830.6	5775.4	44017.2	8419.9	11317.1	54021.3	0	11682.3	92306.3	45401.6	7096.1	17391.4	82909.7	21621.9	92439.1	82124.9	59032.6	17292.2	10228.9	13444.2	10984.7	12093.4	0	70881.2	43965.5	29259.7	16627.7	16948.6	50266.3	98301.7	0	10299.4	10601	41637.3	53661	50251.3	50200.6
401.019	1111.9	955.4	1927.7	606.2	1360.8	0	0	0	0	0	0	0	0	0	0	0	0	0	0	0	0	0	0	0	0	0	0	0	0	0	0	0	0	0	0	0	0	0	0	0	0	0	0	0	0	0	0	0	0
401.032	0	0	0	0	0	0	0	0	0	0	0	0	0	0	15286.1	0	0	16732.1	231411	0	0	0	0	0	0	0	0	0	3948.7	0	0	0	0	0	0	0	0	0	0	0	14875.8	0	47422.9	123474	0	0	4801.3	0	0
401.05	0	0	0	0	0	0	0	0	0	0	0	0	0	0	0	0	0	0	0	0	0	0	0	0	0	0	0	0	0	0	0	0	0	0	0	0	0	0	0	0	0	0	0	0	0	0	0	0	0
401.06	0	0	0	0	0	0	0	0	0	0	0	0	0	0	0	0	0	0	0	0	0	0	0	0	0	0	0	0	0	0	0	0	0	0	0	0	0	0	0	0	0	0	0	0	0	0	6872.5	0	0
401.065	11884	3353.3	2101.9	28818	0	0	0	363856	0	0	0	0	8489.6	9801.2	0	0	0	0	0	0	0	0	0	0	0	0	0	0	0	0	0	0	0	6560.3	0	0	0	10399	5342.8	0	0	0	32046.3	0	0	0	0	8543.6	9259.7
401.072	0	0	256.7	980.3	0	0	0	0	0	0	0	0	0	0	0	0	0	0	0	0	0	0	0	0	0	5925.6	0	0	4219.6	0	0	0	0	0	0	0	0	0	0	0	0	0	0	0	0	0	0	0	0
401.088	0	1946.6	4265.6	6850.2	2094.1	10423.9	0	0	0	0	0	0	0	0	0	0	0	0	0	0	0	0	0	0	0	0	0	0	3594.6	0	0	0	0	0	0	0	0	0	0	0	0	0	0	0	0	0	0	0	0
401.093	0	3452.1	3879.3	0	0	0	0	0	0	0	0	0	0	0	0	0	0	0	0	0	0	0	0	0	0	0	0	4286.1	0	0	0	0	0	0	0	0	3406.9	0	8834.5	0	0	0	0	0	0	0	0	0	0
401.114	0	27675.8	20313.6	19488.2	0	0	0	0	0	0	0	0	0	0	0	0	0	0	0	0	0	0	0	0	0	5566.5	0	8189.4	0	0	0	0	0	0	0	0	6562.2	0	18065.8	0	0	0	0	0	0	0	0	0	0
401.127	0	0	0	1483	0	0	0	0	0	0	0	0	8832.6	0	0	0	0	0	0	0	0	0	0	0	0	0	0	0	0	0	0	0	0	0	0	0	0	0	0	0	0	0	0	0	0	0	0	0	0
401.13	50933.7	9335.8	10195.1	98953.5	15556.3	66632.1	74042.2	5042465	349992	41996.9	64656.4	14928.1	732398	515454	288049	17833	23691.3	9219.2	64325.2	87809.1	309505	32226.4	10410.9	13258.1	66858.1	17647.4	41117.8	14070.3	58233.8	91839.4	71720.5	57931.3	244937	320745	377868	23458.8	9363.5	40470.9	61754.2	256065	90649.4	117616	696763	75150.1	29858.2	27798.8	30124.8	59041.7	180878
401.141	5624.1	5090.7	7259.1	3888.9	0	0	0	0	0	0	0	0	0	0	0	0	0	0	0	0	0	0	0	0	0	0	0	6765.7	0	0	0	0	0	0	0	0	0	0	5000.7	0	0	0	0	0	0	0	0	0	0
401.145	0	782.4	1975.7	2127.2	464.3	0	0	0	0	0	0	0	0	0	0	0	0	0	0	0	0	0	0	0	0	0	0	0	0	0	0	0	0	0	0	0	0	0	0	0	0	0	0	0	0	0	0	0	0
401.163	0	0	339.4	0	0	0	0	0	0	0	0	0	0	0	0	0	0	0	0	0	0	0	0	0	0	0	0	0	0	0	0	0	0	6450.2	0	0	0	0	0	0	0	0	0	0	5040	0	0	0	0
401.168	0	0	0	547.6	0	0	0	0	0	0	0	0	0	0	0	0	0	0	0	0	0	430573	135315	298536	25774.8	0	0	0	0	0	0	0	0	0	0	24964.7	0	0	0	0	0	0	0	0	0	21293.5	0	0	0
401.178	0	0	0	0	0	2918.5	0	0	0	0	0	9470.8	0	0	0	0	0	0	0	0	0	0	0	0	0	0	0	0	0	0	0	0	0	0	0	0	0	0	0	0	0	0	0	0	0	0	0	0	0
401.182	1572.8	8068.9	8418.6	8763.7	1112.6	0	104705	148242	82990.5	106502	122333	158566	113199	136208	80552.5	235585	171084	77980.4	46987.3	91727.1	144213	98814	20823.1	68709.4	0	0	0	0	15593.4	118314	62110.8	93433.9	66930.7	108767	103059	0	6707.3	13360.3	13506.9	127724	57214.8	185017	138914	164778	143187	0	36430.7	0	12921.6
401.19	13871.7	0	0	1910.9	1704.6	0	25575.5	6080.8	0	0	5850.4	0	18645.7	60059.1	11546.8	18214.3	0	20172	0	14241.6	0	0	0	0	0	0	0	0	0	23742.6	31030.1	9064.3	10806.5	37287.2	30341.1	0	0	14182.3	0	6326.6	32647	6827.3	15514.6	19210.4	0	0	34100.5	9854.2	31510.4
401.2	93731.9	60833.6	51933.7	51198.8	9906.2	16057.5	15182.2	27326.5	8814.2	8921.8	0	0	5936.1	0	0	8386.2	12205.8	23533.2	0	0	0	0	0	0	19575.5	21445.9	7467.6	11852.7	13517.1	18111.5	18627.3	15665.7	7188.3	6647.8	15756.9	20215.3	22231.4	62230	39669.6	0	12332.5	5121.9	9392.4	8426.2	9429.7	23598.1	14680.5	25594.2	6326.1
401.204	0	0	0	0	0	0	0	20041	0	0	0	6827.1	0	7031.4	0	7015.4	0	0	0	0	6956.3	78868.1	23593	69276.1	11502.1	0	0	0	0	0	0	3959.2	4861.7	10059.7	0	18029.7	0	0	0	0	0	10851.5	0	7354.2	0	9743.7	0	0	0
401.218	10216.4	15979.4	12600.8	15204.6	1590.5	0	3648.6	9375.1	15031.8	0	9960.8	0	0	0	0	8583.8	0	27241.4	0	0	0	103491	53346.4	124300	0	6583.3	0	5576.1	19549.6	0	6994.8	0	5326	8218.5	6563.5	0	5589.8	12108.7	4098	9308.4	8885.5	10059.4	16054.4	11231	5075.1	0	0	7122.2	0
401.222	9251.8	1550.9	5022.9	1286.7	1040.2	1790.7	57449.8	52684.9	14556.8	19961.1	9822.7	0	22316.8	10284.5	0	22407	6380.1	77995.2	0	28065.7	0	0	0	0	0	0	0	0	0	42032.3	57711.9	16703.1	16687.2	35841.1	49372.2	0	0	10867.9	0	0	16028.4	10654.7	31835.9	22360.8	19830.1	0	21014.9	6218.8	10687.6
401.231	0	0	0	0	0	0	0	0	0	0	0	0	0	0	0	0	0	0	0	0	0	0	0	0	0	0	0	0	0	0	0	0	0	0	0	0	0	0	0	0	0	0	0	0	0	0	0	0	0
401.234	55246.3	2553.6	5503.6	5941.3	5652.1	2578.9	133637	99348.4	66752.9	57156.9	90986.7	67304.4	107840	148922	58599.3	162020	68122.6	211152	33490.4	75025.4	42623.3	39982.4	17832.6	33019.9	7771.2	12838.5	0	0	5427.3	158766	138596	71065.7	91528.7	155281	130118	11014.1	0	96352.6	9980	65971.8	119239	63586.8	124599	134552	55061.7	20986.8	202793	69417.1	176082
401.255	5397.2	18277.7	9781.6	16288.5	657.5	0	0	0	6206.9	0	0	0	6500.2	0	0	0	0	11776	0	9013.6	0	17710.9	9868.2	20352.7	0	5584.7	0	2703.8	4293.3	8011.6	0	0	0	0	10302.1	0	4056.1	7660.2	0	10169.2	0	6355.9	0	0	4672.7	0	0	0	5063.1
401.27	0	1528.9	838.8	0	0	0	0	0	0	0	0	0	0	0	0	0	0	0	0	0	0	81484.8	17309.6	47453.1	0	0	0	0	0	0	0	0	0	0	0	0	0	5500.4	0	0	0	0	0	0	0	0	0	0	7309.2
401.291	0	3977	2894.6	4483.9	0	0	6250.9	0	5948.3	0	4823.1	0	0	0	0	0	0	8313.1	0	0	0	0	0	0	0	0	0	0	0	6022.8	0	4605	0	0	6680.6	0	0	0	0	0	0	0	7399.2	0	0	0	0	0	0
401.302	2499.8	5460.3	21465.7	7350.3	4158.7	39757.7	0	0	162843	16684.2	0	0	13988.4	0	0	0	0	0	0	0	0	0	0	0	0	0	322375	0	473777	0	42246.4	0	4325.2	0	7705.3	0	0	10978.3	0	59695.3	0	0	120851	0	9982.8	0	55031.3	0	6662.4
401.306	0	2866.3	1175.2	6282.2	0	0	0	0	3813.4	0	0	0	0	0	0	0	0	0	0	0	0	90610.8	15945.4	63438	0	0	0	0	0	0	0	0	0	0	0	0	0	5771.6	0	0	0	0	0	0	0	0	4906.5	0	0
401.342	0	0	0	0	0	0	0	0	0	0	0	0	0	0	0	0	0	0	0	0	0	99320.1	19296.7	67569.7	0	0	0	0	0	0	0	0	0	0	0	0	0	9406.3	0	0	0	0	0	0	0	0	6782.9	9321.1	0
401.938	0	0	0	0	0	0	0	0	0	0	0	0	0	0	0	0	0	0	0	0	0	0	0	0	0	0	0	0	0	0	0	0	0	0	0	0	0	0	0	0	0	0	0	0	0	0	0	0	0
401.978	0	0	0	0	0	0	0	0	0	0	0	0	0	0	0	0	0	0	0	0	0	0	0	0	0	29441.2	0	188375	81173.2	0	0	0	0	0	0	0	0	0	0	0	0	0	0	0	0	0	0	0	0
401.999	0	0	0	0	0	0	0	0	0	0	0	0	0	0	0	0	0	0	0	0	0	0	0	0	0	44067.1	0	228370	131275	0	0	0	0	0	0	0	0	0	0	0	0	0	0	0	0	0	0	0	0
402.003	0	0	0	0	0	0	0	0	0	0	0	0	0	0	0	0	0	0	0	0	0	0	0	0	0	0	0	4647.4	9588.6	0	0	0	0	0	0	0	0	0	0	0	0	0	0	0	0	0	0	0	0
402.011	0	0	0	0	0	0	0	0	0	0	0	0	0	0	0	0	0	0	0	0	0	0	0	0	0	7236.9	14837	50973.6	71316.7	0	0	0	0	0	0	0	0	0	0	0	0	0	0	0	0	0	0	0	0
402.013	0	0	0	0	0	0	7442.2	12090.3	0	0	0	0	0	0	0	0	0	0	0	0	0	0	0	0	15185.9	4122.1	0	0	0	9306.6	6938.4	0	12119	16760.8	12924.1	15616.7	17476.1	14061.9	6709.3	0	0	0	0	0	0	32420.7	44458.8	27492	56639.6
402.019	0	0	0	0	0	0	0	0	0	0	0	0	0	0	0	0	0	0	0	0	0	0	0	0	0	0	0	0	0	0	0	0	0	0	0	2506.6	0	0	0	0	0	0	0	0	0	0	0	0	0
402.133	4037.9	0	701	12893.9	1859.1	7969.6	5555.4	790714	46546.1	0	0	0	107081	58935.4	26878.9	0	0	0	0	0	18785.7	0	0	0	0	0	0	0	0	4472.1	0	0	29328.7	29402.1	30444.2	0	0	0	0	12653.8	0	0	74763.9	0	0	0	0	0	9300.3
402.185	0	0	900.7	545.6	0	0	11247.6	11132.9	8981.7	9088.9	10984.7	10184	8637.5	10807.8	5812.2	22166.2	12888.8	6853.1	0	8868.1	0	0	0	0	0	0	0	0	0	11073.8	0	5559.4	7091	14344.7	15768.3	0	0	0	0	17279.7	0	19018.8	7527.1	15423.3	19353.4	0	0	0	0
402.2	0	0	372.2	0	0	0	0	0	0	0	0	0	0	0	0	0	0	0	0	0	0	22025.7	0	0	5031.6	0	0	0	0	0	0	0	0	0	0	7452.4	0	0	0	0	0	0	0	0	0	0	0	0	0
402.204	17287.4	13188.1	11005.3	10602.3	965.8	1946.2	0	0	0	0	0	0	0	0	0	0	0	0	0	0	0	0	0	0	0	0	0	0	0	0	0	0	0	0	0	0	0	0	4870.5	0	0	0	0	0	0	0	0	0	0
402.221	0	1552.1	1983.7	1429.6	0	0	0	0	0	0	0	0	0	0	0	0	0	0	0	0	0	0	0	0	0	0	0	0	0	0	0	0	0	0	0	0	0	0	0	0	0	0	0	0	0	0	0	0	0
402.237	8447.9	0	503.7	0	560.8	0	11774.3	0	3567.2	0	7672.9	0	0	11543.7	0	9539.9	0	15387.4	0	0	0	0	0	0	0	0	0	0	0	16492.2	14217.6	6329.4	5142.4	6275.1	11521.7	0	0	5398.3	0	0	11473.5	0	7355.2	0	0	0	25162.2	0	12229.3
402.302	0	0	0	847.7	0	0	0	0	0	0	0	0	0	0	0	0	0	0	0	0	0	0	0	0	0	14803.1	53706.2	28881.2	28715.7	0	0	0	0	0	0	0	0	0	0	0	0	4965.2	0	0	0	0	0	0	0
402.305	0	596	4387.2	1005	0	5436.5	0	0	28767.3	0	0	0	0	0	0	0	0	0	0	0	0	0	0	0	0	0	64398.8	0	95053.2	0	0	0	0	0	0	0	0	0	0	0	0	0	7970.8	0	0	0	0	0	0
402.359	0	0	2809.3	31983	0	13706.1	0	0	0	0	0	0	0	0	0	0	0	0	0	0	0	0	0	0	0	0	0	0	0	0	0	0	0	0	0	0	0	0	0	6033.8	0	0	0	0	144670	0	0	0	0
402.503	0	0	0	0	0	0	0	0	0	0	0	0	0	0	0	0	0	0	0	0	0	0	0	0	0	7708.9	31540.4	29981.9	18897.2	0	0	0	0	0	0	0	0	0	0	0	0	0	0	0	0	0	0	0	0
402.668	0	0	0	0	0	0	11092.7	7597.1	8501	10366.6	16788.9	38161.6	14518.1	0	0	14510.4	14583.7	0	0	8049.2	15478.3	0	0	0	0	0	0	0	0	13162.9	8168.9	12102.2	0	0	0	0	4753.6	0	0	0	0	14659.3	0	20187.1	26787.4	0	0	0	19278.3
402.703	0	0	0	0	0	0	0	0	0	0	0	0	0	0	0	0	0	0	0	0	0	0	0	0	0	9536.1	13212.2	17717.2	4774.2	0	0	0	0	0	0	0	0	0	0	0	0	0	0	0	0	0	0	0	0
402.808	1719.2	9602.4	5520.9	6940.5	0	0	0	0	0	0	0	0	0	0	0	0	0	0	0	0	0	0	0	0	0	0	0	0	0	0	0	0	0	0	0	0	0	4996.8	0	0	0	0	0	0	0	0	0	0	0
402.812	15571	22617.3	8548.5	15855.3	1808.6	0	0	0	0	0	0	0	0	0	0	0	0	0	0	0	0	0	0	0	0	0	0	0	0	0	0	0	0	0	0	0	0	48256.2	0	0	0	0	0	0	0	0	0	36961.9	4848.3
402.969	0	0	0	0	0	0	0	0	0	0	0	32892.4	0	12098.9	13265	10478	0	0	0	0	0	0	0	26619.3	13090.2	0	0	0	0	5848.8	0	0	0	13559.2	9559.4	7268.5	15036.1	12344.2	28523.7	15536.9	0	10244.1	0	0	0	10161.8	50785.7	22050.3	82925.8
402.995	0	0	0	0	0	0	0	0	0	0	20156.4	28626.7	0	0	11067.5	8583.8	0	19036.4	0	0	25963.7	13950.3	0	21194.7	0	29507.6	92126.3	171915	132525	0	0	0	0	0	0	12175.2	18711	4865.8	10273.6	0	19977.5	34175.8	0	0	0	0	0	8825.3	17574.3
403	0	0	0	0	0	0	0	0	0	0	0	0	0	0	0	0	0	0	0	0	0	0	0	0	0	0	0	11781	6932.3	0	0	0	0	0	0	0	0	0	0	0	0	0	0	0	0	0	0	0	0
403.03	0	0	0	0	0	0	4907.4	0	0	0	0	0	0	0	0	0	0	0	0	0	0	0	0	0	0	0	0	0	0	0	0	0	0	0	0	0	0	0	0	0	0	0	0	0	0	0	14350.3	0	6232.7
403.041	0	0	0	0	0	0	0	0	0	0	0	0	0	0	0	0	0	0	0	0	0	0	0	0	0	0	0	0	0	0	0	0	0	0	0	0	0	0	0	0	0	0	0	10777.2	7372.9	0	0	0	0
403.052	0	0	0	0	0	0	0	0	0	0	0	0	0	0	0	0	0	0	0	0	0	0	0	0	0	4213.5	0	0	0	0	0	0	0	0	0	0	0	0	0	0	0	0	29310.8	63832.1	40717.6	0	0	0	0
403.071	1372.6	0	700.8	813.5	0	0	0	0	0	0	0	0	0	0	0	0	0	0	0	0	0	0	0	0	0	0	0	0	0	0	0	0	0	0	0	0	0	0	0	0	0	0	0	0	0	0	0	0	0
403.083	33851.7	660.4	1053.5	13951.1	0	0	0	92301.3	0	0	0	0	0	0	0	0	0	0	0	0	0	0	0	0	0	0	0	0	0	0	0	0	0	0	0	0	0	12620.1	0	0	0	0	0	0	0	0	5482	17539.7	23079.7
403.09	0	1176.6	2753.4	671.6	0	0	0	0	0	0	0	0	0	0	0	0	0	0	0	0	0	0	0	0	0	3858.2	0	5429.8	0	0	0	0	0	0	0	0	0	0	0	0	0	0	0	0	0	0	0	0	0
403.103	17202.1	22464.4	21763.5	15259.6	0	0	5003	18882.6	0	0	0	0	0	0	0	0	0	0	0	0	0	0	0	0	0	0	0	5246.2	0	7899.6	6484.6	0	0	0	0	0	0	0	9391.7	0	0	0	0	0	0	0	0	0	0
403.109	0	2462	0	1644.7	0	0	0	34827.2	0	0	0	0	0	0	0	0	0	0	0	0	0	0	0	0	4671.8	0	0	0	0	0	0	0	0	0	0	0	0	0	0	0	0	0	0	0	0	0	0	0	0
403.114	1687.5	0	356.9	0	0	0	0	0	0	0	0	0	0	0	0	0	0	0	0	0	0	0	0	0	0	0	0	0	0	0	0	0	0	0	0	0	0	0	0	0	0	0	0	0	0	0	0	0	0
403.118	15821.4	3060.1	420.9	2753.4	0	0	0	0	0	0	0	0	0	0	0	0	0	0	0	0	0	0	0	0	0	0	0	0	0	0	0	0	0	0	0	0	9437.6	0	13677.6	0	0	0	0	0	0	0	0	0	0
403.135	0	0	0	752.9	0	0	0	129811	0	0	0	0	0	0	0	0	0	0	0	0	0	0	0	0	0	0	0	0	0	0	0	0	0	0	0	3266.5	0	0	0	0	0	0	0	0	0	0	0	0	0
403.161	0	3474.9	2864.6	2702.6	0	0	0	0	0	0	0	0	0	0	0	0	0	0	0	0	0	0	7311.4	0	0	0	0	0	2902.2	0	0	0	0	0	0	0	0	0	0	0	0	0	0	0	0	0	0	0	0
403.169	0	0	0	0	0	0	0	0	0	0	0	14357.1	0	0	0	0	0	0	0	0	0	0	0	0	0	0	0	0	0	0	0	0	0	0	0	0	0	0	0	0	0	0	0	10448.5	5755.9	0	0	0	0
403.183	0	0	0	0	0	0	4195.6	7442	0	0	0	0	4470.8	5374.7	0	6672.7	0	0	0	0	0	225025	55092.1	159902	115321	0	0	0	0	0	0	0	0	6348.7	5731.7	61366.1	0	0	0	0	0	6419.4	0	0	0	69018.8	0	0	0
403.195	0	1251.5	300.8	1097.4	11421.3	30630.2	0	6674.7	0	6688.2	0	0	0	0	0	0	0	0	0	0	0	0	0	0	0	6518.6	0	0	0	0	0	0	0	6169.6	7724.3	0	0	0	0	0	0	0	0	0	7920.2	0	0	0	0
403.197	39343.5	30896.1	17175.9	27577.2	3036.6	2162.8	0	5061.1	21395.7	7378.4	0	0	0	6996.4	0	10313.6	0	8466.6	0	0	0	153960	52648.6	163168	0	8015	7842.8	12741.3	24725.6	0	0	4191.8	8142.3	0	7486.5	0	5384.2	23996.7	5854.6	0	0	7828.7	0	0	0	0	6279.3	20228.2	0
403.211	0	0	0	0	0	0	0	0	0	0	0	0	0	0	0	0	0	0	0	0	0	0	0	0	0	0	0	0	0	0	0	0	0	0	0	0	0	0	0	0	0	0	0	0	0	0	0	0	0
403.214	1227.5	1754.3	824.6	1308.2	0	0	22582.7	13683.8	20628.6	20268.3	30110.9	30341.6	67525.9	23764.9	18513	10143.4	10893.8	63482.1	18908.8	26835.5	28332	16832.6	11166.4	36178.7	0	0	0	0	0	39161.8	21570.8	13184.8	28153.1	40724.8	62693.6	0	0	0	0	27921	27344.7	16681.2	36503.3	20653.6	38423.8	0	5045.1	0	9696.4
403.223	0	0	0	0	0	0	23868.2	6020.1	0	0	16520.9	88622.1	16431	26854.6	59495.2	21936.3	15273.3	99393.9	21117.8	14892.5	39281.4	137506	72699.8	97123	21539.6	9228.9	27537.1	0	18095.4	37279.9	11936.9	10633.8	28204.9	53261.1	47514.3	23165.4	0	0	4696.7	16970.3	62510.2	73468.7	0	26207	10585	24377.1	40337.9	0	6968.7
403.229	0	0	0	0	0	0	0	0	0	0	0	0	0	0	0	0	0	0	0	0	0	0	0	0	0	0	0	0	0	0	0	0	0	0	0	0	0	0	0	0	0	0	0	0	0	0	0	0	0
403.234	6268.7	14135.5	9505.7	13241.2	1239.1	0	0	8548	9927.5	0	5002	0	9056.7	0	0	0	0	12948.7	0	4971	0	47733	24054.7	60731.8	0	3437.5	0	0	6641.3	0	0	0	5227.5	0	0	0	3882.6	9763.4	0	0	0	0	9917.5	0	0	0	6344	0	0
403.249	0	948.3	635.9	722.5	0	0	0	0	0	0	0	0	0	0	0	0	0	0	0	0	0	64207.6	12927.5	52131.2	0	0	0	0	0	0	0	0	0	0	0	0	0	18909.3	0	0	0	0	0	0	0	0	0	0	0
403.27	0	4525.5	4365.8	4140.4	0	0	0	0	0	0	0	0	5668.9	0	0	0	0	10632.9	0	0	0	0	0	0	0	0	0	0	0	0	0	0	0	0	0	0	0	0	0	0	0	4438.8	0	0	0	7385.3	0	0	0
403.281	0	0	1785.2	0	0	0	0	0	0	0	0	0	0	0	0	0	0	0	0	0	0	0	0	0	0	0	13951.9	0	25605.7	0	0	0	0	0	0	0	0	0	0	0	0	0	0	0	0	0	0	0	0
403.285	0	1665.5	921.2	1065.6	0	0	0	0	0	0	0	0	0	0	0	0	0	0	0	0	0	179360	56312.8	161179	0	0	0	0	0	0	0	0	0	0	0	0	0	9403.8	0	0	0	0	0	0	0	0	5401.8	15182.6	10731.5
403.307	0	2461.2	2019.9	2418.2	3311.4	951.7	0	0	0	0	0	0	0	0	0	0	0	0	0	0	0	0	0	0	0	0	0	0	0	0	0	0	0	0	0	0	0	0	0	0	0	0	0	0	5276.7	0	0	0	0
403.322	0	1409.1	1506	2029.8	0	0	0	0	0	0	0	0	0	0	0	0	0	0	0	0	0	126736	27112	68885.4	0	0	0	0	0	0	0	0	0	0	0	0	0	5698.7	0	0	0	0	0	0	0	0	9189	6739.6	0
403.358	0	0	0	0	0	0	0	0	0	0	0	0	0	0	0	0	0	0	0	0	0	66238	15725.6	49919.4	0	0	0	0	0	0	0	0	0	0	0	0	0	8177.5	0	0	0	0	0	0	0	0	5079.3	6029.7	5784
403.362	0	0	0	6143	0	2342.8	0	0	0	0	0	0	0	0	0	0	0	0	0	0	0	0	0	0	0	0	0	0	0	0	0	0	0	0	0	0	0	0	0	0	0	0	0	0	28774.8	0	0	0	0
403.556	0	0	0	0	0	0	0	0	0	0	0	0	0	0	0	0	0	0	0	0	0	102704	10876.6	63335.8	71241.7	0	5171.1	4806.4	0	0	0	0	0	0	0	44700.9	7397.2	0	7032.2	0	0	0	0	0	0	28256	0	11696.3	0
403.648	0	0	0	0	0	0	0	0	0	0	0	0	0	0	0	0	0	0	0	0	0	23656	11205.4	18080	8509.1	0	0	0	0	0	0	0	0	0	0	11391	0	0	0	0	0	0	0	0	0	0	0	0	0
403.951	0	0	0	0	0	0	0	0	0	0	0	0	0	0	0	0	0	0	0	0	0	0	0	0	0	0	0	0	0	0	0	0	0	0	0	0	0	0	0	0	0	0	0	0	0	0	0	0	0
403.996	0	0	0	0	0	0	0	0	0	0	0	0	0	0	0	0	0	0	0	0	0	0	0	0	0	5166.4	0	62213.2	30847.5	0	0	0	0	0	0	0	0	0	0	0	0	0	0	0	0	0	0	0	0
404.002	0	0	0	0	0	0	0	0	0	0	0	0	0	0	0	0	0	0	0	0	0	0	0	0	0	0	0	11187.5	0	0	0	0	0	0	0	2426.1	0	0	0	0	0	0	0	0	0	0	6969.9	0	0
404.011	0	0	0	0	0	0	0	0	0	0	0	0	0	0	0	0	0	0	0	0	0	0	0	0	0	0	0	0	0	0	0	0	0	0	0	0	0	0	0	0	0	0	0	0	0	0	0	0	0
404.014	0	0	0	0	0	0	67757.6	128770	25914.7	37429.1	52988.9	450458	149970	140544	220292	310086	42666.3	20544.2	154649	127763	46291	321999	127582	605107	156902	67903.7	144833	223046	142338	158461	94817.2	138417	121985	316990	264336	161851	253177	124418	226874	287205	82810.1	183196	139193	140341	41872.6	163571	342455	172509	378350
404.034	0	0	0	0	0	0	0	0	0	0	0	0	0	0	0	0	0	0	0	0	0	0	0	0	0	0	0	0	0	0	0	0	0	0	0	0	0	0	0	0	0	0	0	0	0	0	4495.8	0	5094
404.057	0	0	0	0	0	0	0	0	0	0	0	0	0	0	0	0	0	0	0	0	0	11955	0	13526.6	5377.2	0	0	0	0	0	0	0	0	0	0	7193.5	0	0	0	0	0	0	0	0	0	0	0	0	0
404.06	0	0	0	0	0	0	0	0	0	0	0	0	0	0	0	0	0	0	0	0	0	0	0	0	0	0	0	0	0	0	0	0	0	0	0	0	3534.8	0	0	0	0	0	0	0	0	0	0	0	0
404.105	1607.2	1964.8	3411.1	1258.1	0	4254.5	0	85311	0	0	0	0	0	0	0	0	0	0	0	0	0	0	0	0	0	0	0	0	0	0	0	0	0	0	0	0	0	0	0	0	0	0	11309.9	0	0	0	0	0	0
404.142	0	0	0	0	0	0	0	0	0	0	0	0	0	0	0	0	0	0	0	0	0	17997.6	0	0	33941	0	0	0	0	0	0	0	0	0	0	25363.7	0	0	0	0	0	0	0	0	0	14500.5	0	0	0
404.187	0	0	0	0	0	0	0	0	0	0	0	0	0	0	0	0	0	0	0	0	0	12943.8	0	0	0	0	0	0	0	0	0	0	0	0	0	3898.2	0	0	0	0	0	0	0	0	0	0	0	0	0
404.201	3770.7	4643.7	2326	3555.1	0	0	0	0	0	0	0	0	0	0	0	0	0	0	0	0	0	0	0	12140.2	0	0	0	0	0	0	0	0	0	0	0	0	0	0	0	0	0	0	0	0	0	0	0	0	0
404.226	0	0	0	0	0	0	0	0	0	0	0	0	0	0	0	0	0	0	0	0	0	0	0	0	0	0	0	0	0	0	0	0	0	0	0	0	0	0	0	0	0	4367.5	0	0	0	0	0	0	0
404.233	0	0	0	0	0	0	0	0	0	0	0	0	0	0	0	0	0	0	0	0	0	0	0	0	0	0	0	0	0	0	0	0	0	0	0	0	0	0	0	0	0	0	0	0	0	0	0	0	0
404.289	0	0	0	0	0	0	0	0	0	0	0	0	0	0	0	0	0	0	0	0	0	23795.8	0	0	0	0	0	0	0	0	0	0	0	0	0	0	0	0	0	0	0	0	0	0	0	0	0	0	0
404.338	0	0	2018.5	21057	0	1164	0	0	0	0	0	0	0	0	0	0	0	0	0	0	0	0	0	0	0	0	0	0	0	0	0	0	0	0	0	0	0	0	0	0	0	0	0	0	0	0	0	0	0
404.804	16166.2	7814.4	1351.8	12117.7	1869.8	0	0	0	0	0	0	0	0	0	0	0	0	0	0	0	0	0	0	0	0	0	0	0	0	0	0	0	0	0	0	0	0	60418.1	0	0	0	0	0	0	0	0	0	20150.4	0
404.808	4973.1	8050.4	5463.9	3314	896.4	0	0	0	0	0	0	0	0	0	0	0	0	0	0	0	0	0	0	0	0	0	0	0	0	0	0	0	0	0	0	0	0	6250.7	0	0	0	0	0	0	0	0	0	9851.6	0
404.813	0	1340.4	815.9	3108.7	0	0	0	0	0	0	0	0	0	0	0	0	0	0	0	0	0	0	0	0	0	0	0	0	0	0	0	0	0	0	0	0	0	0	0	0	0	0	0	0	0	0	0	0	0
404.836	19657.4	743.9	723.6	1148.2	617	1191.8	0	0	0	0	0	0	0	0	0	0	0	0	0	0	0	0	0	0	0	0	0	0	0	0	0	0	0	0	0	0	0	31961.3	0	0	0	0	0	0	0	0	0	13233.5	0
404.966	0	0	0	0	0	0	0	0	0	0	0	0	0	0	0	0	0	0	0	0	0	0	0	0	0	0	0	0	0	0	0	0	0	0	0	0	0	0	3979	0	0	0	0	0	0	0	0	0	10335.7
404.971	4005.2	0	0	0	3147.1	0	48900.7	24227.2	5673	5224.2	6763.4	11072.1	24206.8	13164	15392.9	0	0	0	0	24188.5	0	0	0	0	0	0	0	0	0	49529.1	37669.3	17305.9	14119.5	38212	46424.1	0	0	0	0	10257.2	30350.1	11866.5	16673.1	13670.6	4143.9	0	0	0	0
404.999	0	0	0	0	0	0	0	0	0	0	0	0	0	0	0	0	0	0	0	0	0	0	0	0	0	0	0	10352.9	10088.5	0	0	0	0	0	0	0	0	0	0	0	0	0	0	0	0	0	0	0	0
405.003	0	0	0	0	0	0	0	0	0	0	0	0	0	0	0	0	0	0	0	0	0	0	0	0	0	0	0	0	0	0	0	0	0	0	0	0	0	0	0	0	0	0	0	0	0	0	0	0	0
405.018	0	0	0	0	0	0	0	5857.8	0	0	0	26538.4	5687.6	7245.2	12317.4	8536	0	0	0	0	0	16416	0	29801.5	0	0	5366.9	12925.7	7340.2	9040.4	0	3709.9	4885.4	13993.5	9726.5	8010.5	16259.6	0	9314.7	9307.2	0	8002.8	0	0	0	5701.4	24210.4	0	22236.2
405.032	0	0	0	0	0	0	0	0	0	10146.3	15728.5	43129.2	11205.2	0	15861.2	14131.8	7603.1	0	0	0	8626.2	33506.8	8143.7	0	0	0	0	0	0	8683.5	0	5274.9	13136.8	32916.8	30046.1	4262.5	0	0	0	19555	0	17527.5	0	0	7021.6	0	0	0	5408.2
405.074	0	0	0	0	0	0	0	0	0	6077.6	8775.9	8430.1	0	6675.1	0	20905.2	0	0	0	5730.2	0	0	0	0	0	0	0	0	0	0	0	0	13168.9	21727.8	25461.2	0	0	0	0	12245.2	0	5266.3	0	7727.2	10563	0	0	0	0
405.093	0	0	0	0	0	0	0	0	0	0	0	0	0	0	0	0	0	0	0	0	0	0	0	0	0	0	0	0	0	0	0	0	0	0	0	0	0	0	0	0	0	0	0	0	0	0	5018.8	0	0
405.1	1625.1	3844.4	5925.3	3493.9	0	0	0	0	0	0	0	0	0	0	0	0	0	0	0	0	0	0	0	0	0	0	0	0	0	0	0	0	0	0	0	0	0	0	0	0	0	0	0	0	0	0	0	0	0
405.109	0	67128.7	6479.5	1460.4	0	0	0	0	0	0	0	0	0	0	0	0	0	0	0	0	0	0	0	0	0	0	0	0	3941.2	0	0	0	0	0	0	0	6105.3	0	4888	0	0	0	0	0	0	0	0	0	0
405.156	0	8690.6	1765.6	1494.3	0	0	0	0	0	0	0	0	0	0	0	0	0	0	0	0	0	19029.2	0	0	0	0	0	0	0	0	0	0	0	0	0	0	0	0	0	0	0	0	0	0	0	0	0	0	0
405.177	1472.9	5766.5	4861.2	4377.9	1178	1620.3	0	0	0	0	0	0	0	0	0	0	0	0	0	0	0	24406.1	16913.6	33696.3	0	0	0	0	3244.6	0	0	0	0	0	0	0	0	0	0	0	0	0	0	0	0	0	0	0	0
405.192	0	878.8	1256.5	790.8	0	0	0	0	0	0	0	0	0	0	0	0	0	0	0	0	0	12551.3	6502.2	19866.9	0	0	0	0	0	0	0	0	0	0	0	0	0	0	0	0	0	0	0	0	0	0	8381.8	0	0
405.202	1071.1	2874.9	2857.2	2914.7	0	2786.6	6397.1	0	0	0	0	0	0	0	0	0	0	8346	0	0	0	0	0	0	0	9494.4	0	0	5026.6	7297.1	6886.4	0	0	0	0	0	0	0	0	0	7242.7	0	0	0	0	0	10013.9	0	0
405.213	0	21725.9	15579.3	16244.3	1584.5	1109.5	10465.8	11766.7	6634.9	8666.9	13918.1	18356.1	27385.1	20972.2	7144.9	23685.2	10638.7	26733.2	9639.3	22115.8	18966.8	67061.5	30761.5	98522.9	0	8365.7	0	6570.1	12876	20427.9	11332.3	20864.7	7433.2	16943.6	19632.5	0	11035	0	4999.6	17450.4	23498.5	27067.6	24135.3	25576.6	9100	0	0	0	0
405.224	0	0	0	0	0	0	0	0	0	6034.5	0	0	11430.2	0	0	0	0	0	0	0	0	0	0	0	0	0	0	0	0	0	0	0	0	7554.2	22782.5	0	0	0	0	0	6636.3	5915.2	0	0	0	0	0	0	0
405.228	0	941.6	1025.5	0	0	0	0	0	0	0	0	0	0	0	0	0	0	0	0	0	0	30691	9508.4	24626.5	0	0	0	0	0	0	0	0	0	0	0	0	0	0	0	0	0	0	0	0	0	0	0	0	0
405.26	14450.6	0	0	1791.2	1797.5	0	156495	180207	93050.7	95974.1	167949	212601	195633	191149	142736	209704	111468	148233	81987.6	177321	75756	0	7625.9	15096.5	0	0	0	0	0	194134	167777	115336	125772	264193	263892	0	0	14371.9	0	232565	199383	153022	186750	237597	75868.1	0	49973.4	14762.7	39360
405.265	2017.3	3948.2	1308.5	1031.2	0	0	0	0	0	0	0	0	0	0	0	0	0	0	0	0	0	77151.6	20101.2	95127.4	0	0	0	0	0	0	0	0	0	0	0	0	0	0	0	0	0	0	0	0	0	0	0	5749.4	5011.1
405.268	0	3736.4	5791.5	987.4	0	0	0	0	0	0	0	0	0	0	0	0	0	0	0	0	0	0	0	0	0	0	0	0	0	0	0	0	0	0	0	0	0	0	0	0	0	0	0	0	0	0	0	0	0
405.289	0	0	4545.3	588.8	0	0	0	0	0	0	0	0	0	0	0	0	0	0	0	0	0	0	0	0	0	0	16293.3	0	45764.7	0	0	0	0	0	0	0	0	0	0	0	0	0	0	0	0	0	0	0	0
405.301	1816	3995.3	2440.8	6751.3	427.6	0	0	0	0	0	0	0	0	0	0	0	0	0	0	0	0	167991	54433.3	152286	0	0	0	3219.2	0	0	0	0	0	0	0	2013.7	0	21083.1	4831.5	0	0	0	0	0	0	0	10559.6	8343	8700.7
405.337	0	1346.2	744.7	1158.5	0	0	0	0	0	0	0	0	0	0	0	0	0	0	0	0	0	73745.3	8509.1	64980.9	0	0	0	0	0	0	0	0	0	0	0	0	0	0	0	0	0	0	0	0	0	0	5892.7	0	0
405.904	0	0	0	0	0	0	0	0	0	0	0	0	0	0	0	0	0	0	0	0	0	0	0	0	0	24797.6	97760.9	62048.8	31382.6	0	0	0	0	0	0	0	0	0	0	0	0	0	0	0	0	0	0	0	0
405.994	0	0	0	0	0	0	0	0	0	0	0	0	0	0	0	0	0	0	0	0	0	0	0	0	4562.2	14765.1	10124.8	0	46436	0	0	0	0	0	0	5891.1	22601.7	0	3828.1	0	0	0	0	0	0	9481.2	7827.1	0	21317.5
406.012	0	0	0	0	0	0	7539.6	20249.7	0	5182.7	11105.3	123706	23067.7	33482.4	57521.2	67762.7	0	0	22381.1	26572.4	0	58701.5	17173.3	147492	33238	8419.6	30279.6	70448.8	41976.9	19363.5	13023.7	29524.1	22407.6	90874.6	68567.5	49085.7	80972.9	18420	66703.4	76346	16631.4	42952.7	23049.5	33972.7	4677.7	47529.4	107278	38084.7	117830
406.015	0	0	0	0	0	0	0	0	0	0	0	0	0	0	0	0	0	0	0	0	0	0	0	0	0	7223.5	0	0	38064.2	0	0	0	0	0	0	3572.3	2836.6	0	0	0	0	0	0	0	0	3580.5	7950.4	0	7907.7
406.097	0	0	0	0	0	0	0	0	0	0	0	40962.1	17382.5	10276.6	0	31674.8	0	0	24573.6	27730.1	15088.7	43390.6	12765.4	155039	15658.9	0	0	0	0	11154.2	0	12889.5	10325	30295	15893.3	45761.8	88578.9	0	47233.9	0	0	12863.1	15827.5	22709.5	6273.5	16715.9	34591.4	0	140944
406.105	0	0	394.7	0	0	0	0	0	0	0	0	0	0	0	0	0	0	0	0	0	0	0	0	0	0	28689.7	83938.6	75049.7	21678.1	0	0	0	0	0	0	0	0	0	0	0	0	0	0	0	0	0	0	0	0
406.194	0	0	0	0	0	0	0	0	0	0	0	0	0	0	0	0	0	0	0	0	0	0	0	0	0	0	0	4170.8	0	0	0	0	0	0	0	0	0	0	0	0	0	0	0	0	0	0	0	0	0
406.231	0	0	0	0	0	0	0	0	0	0	0	0	0	0	0	0	0	0	0	0	0	13947.8	0	0	0	6483.4	5317.5	0	0	0	0	0	0	0	0	0	3657.2	0	0	0	0	0	0	0	0	0	30947.6	0	42337.1
406.258	0	0	0	834.7	0	0	0	0	5273.2	0	9271.6	26206.9	9540.4	7849	0	0	0	0	0	0	0	0	0	0	0	0	0	0	0	7274.1	9698.2	0	0	0	6880.4	0	0	0	0	12242.7	0	6517	0	0	0	0	0	0	0
406.263	0	0	0	0	0	0	24085.9	18653.3	7944.7	11106.6	20118.7	20499.6	18423.8	23410.8	10669.9	16107.4	13017.2	10416.5	0	9788	0	0	0	0	0	0	0	0	0	18667.4	19950	14046.9	13084.7	36661.4	35183.2	0	0	0	0	20762	24210.5	20205.1	31031.6	26188.9	9067.4	0	0	0	0
406.305	0	1034.8	0	934.8	0	0	0	0	0	0	0	0	0	0	0	0	0	0	0	0	0	24238.6	4827	12107.8	0	12757.9	48937.5	43794.1	21626	0	0	0	0	0	0	0	0	0	0	0	0	0	0	0	0	0	0	0	0
406.317	0	0	8943.1	35586	0	0	0	0	0	0	0	0	0	0	0	0	0	0	0	0	0	0	0	0	0	0	0	0	0	0	0	0	0	0	0	0	0	0	0	0	0	0	0	0	0	0	0	0	0
406.543	0	0	0	0	0	0	0	0	0	0	7039.3	16084.7	0	0	0	0	0	0	0	0	0	0	0	0	0	0	0	5298.6	5515.2	0	0	0	0	0	0	0	0	0	0	0	0	4260.6	0	0	0	0	0	0	0
406.733	0	0	0	0	0	0	0	0	0	0	0	0	0	0	0	0	0	0	0	0	0	0	0	0	0	0	0	0	0	0	0	0	0	0	0	0	0	0	0	0	0	0	0	0	0	0	13664.5	0	9139.5
406.801	11473.1	2054.8	434.7	6136.4	750.9	0	0	0	0	0	0	0	0	0	0	0	0	0	0	0	0	0	0	0	0	0	0	0	0	0	0	0	0	0	0	0	0	23919.9	0	0	0	0	0	0	0	0	0	14665.2	0
406.902	1342.2	0	3203.2	639.3	0	0	0	0	0	0	0	0	0	0	0	0	0	0	0	0	0	0	0	0	0	0	0	0	0	0	0	0	0	0	0	0	0	0	0	0	0	0	0	0	0	0	0	7456.5	0
407.015	0	0	0	0	0	0	0	0	0	0	0	0	0	0	0	0	0	0	0	0	0	0	0	0	0	0	0	0	0	0	0	0	0	0	0	2157.7	0	0	0	0	0	0	0	0	0	0	0	0	0
407.054	0	0	0	0	0	0	0	0	0	0	0	0	0	0	0	0	0	0	0	0	0	0	0	0	0	0	0	0	0	0	0	0	0	0	0	0	0	0	0	0	0	0	0	0	0	0	0	0	6547.6
407.081	22772.8	0	652.5	15172.7	0	0	0	203794	0	0	0	0	5643.6	5506.8	0	0	0	0	0	0	0	0	0	0	0	0	0	0	0	0	0	0	0	0	0	0	0	9606.4	0	0	0	0	18417.6	0	0	0	0	12700.6	20535
407.1	0	0	0	0	0	0	0	0	0	0	0	0	0	0	0	0	0	0	0	0	0	0	0	0	0	0	0	0	0	0	0	0	0	0	0	0	3027.5	0	0	0	0	0	0	0	0	0	0	0	9096.3
407.12	0	569.7	0	1036.6	0	0	0	0	0	0	0	0	0	0	0	0	0	0	0	0	0	0	0	0	0	0	0	0	0	0	0	0	0	0	0	9417.2	20445	7477.5	11786.8	0	0	0	0	0	0	0	0	0	0
407.151	7805.4	4331.8	3800.5	2260.9	0	17514.5	0	0	0	0	0	0	0	0	0	0	0	0	0	0	0	0	0	0	0	0	8915.7	0	19143	0	0	0	0	0	0	0	0	0	0	0	0	0	0	0	0	0	0	0	0
407.156	9165.6	1067.4	2053.1	3300.3	897.3	2439.6	0	0	0	0	0	0	0	0	0	0	0	0	0	0	0	0	0	0	0	5541.6	0	0	0	0	0	4326.5	0	0	0	0	0	4325.2	0	0	0	0	0	0	0	0	0	0	0
407.168	0	0	0	1666.4	0	2432.3	0	0	0	0	0	0	7584.2	11762	0	13028.8	0	0	0	0	0	0	0	55572.9	0	0	0	0	0	0	0	0	0	0	0	0	0	14083.5	0	0	0	10674.4	0	0	0	0	30868.6	27569.9	8791.2
407.171	4773.6	476988	57995.8	31862.7	61783	181770	6471.1	9462.4	150197	98483	44043.5	25326.5	0	0	12130.4	0	89556.1	58096.5	0	27577.4	167293	133516	60180.7	210121	0	121663	190278	212909	157118	134900	151112	123590	128160	159410	180538	0	156879	13407.7	151840	11758.3	0	0	115882	131525	273785	0	0	11098.6	91499.6
407.178	8437.7	0	712.2	0	0	0	0	0	0	0	0	0	0	0	0	0	0	11984.2	0	0	0	0	0	0	0	0	0	0	0	0	7878.1	0	0	0	0	0	0	0	0	0	0	0	0	0	0	0	0	0	0
407.187	82005.4	29791.6	10339.9	34400.2	26508.5	91414	170261	388646	148789	156996	159731	140306	188874	74381.3	52927.1	157860	122573	126650	59251.6	120388	64537.7	156708	52303.2	123434	0	11966.1	7438.8	2591.7	7093.9	244622	288575	156013	153918	157338	256883	2375.4	9134.4	48625.9	28680.8	121116	240148	119286	212980	131152	139271	6018	15134	25310.1	12256.4
407.192	0	4431.2	3632.5	1802	1552	2465.1	0	0	0	0	0	0	0	0	0	0	0	0	0	0	0	0	0	0	0	0	0	0	0	0	0	0	0	0	0	0	0	0	0	0	0	0	0	0	0	0	0	0	0
407.208	0	1091.9	868	939.4	0	0	0	0	0	0	0	0	0	0	0	0	0	0	0	0	0	37353.9	7865.5	23984.1	0	0	0	0	4714.6	0	0	0	0	0	0	0	0	0	0	0	0	0	0	0	0	0	0	0	0
407.22	0	0	0	0	0	0	5018.4	16143	0	0	0	0	10682	13537.7	0	41759	16940.9	26346.9	0	11741.4	21531.9	0	0	0	0	0	0	0	0	6868.7	7839.5	11457.3	16771	19350.3	17174.2	5619.7	4895.9	0	0	24301.7	8795.2	73345.9	0	0	0	3579.1	10199.5	12745.8	7661.6
407.223	9158.3	4889.1	1521	1069.9	0	0	0	0	0	0	0	0	0	0	0	0	0	0	0	0	0	0	0	0	0	0	0	0	0	0	0	0	0	0	0	0	0	13792.9	0	0	0	0	0	0	0	0	6261	9393.6	0
407.227	1317.1	0	0	0	0	0	0	0	0	0	0	0	0	0	0	0	0	0	0	0	0	0	0	0	0	0	0	0	0	0	0	0	0	0	0	0	0	0	0	0	0	0	0	0	0	0	8119.8	0	6926.6
407.229	0	9735.6	7454.1	12119.6	887.2	0	0	0	4450.8	0	0	0	0	0	0	0	0	0	0	0	0	0	0	0	0	61559.4	0	0	0	0	0	0	0	0	0	0	6359.6	0	0	0	0	0	0	0	0	0	0	0	0
407.244	0	2323.3	1229	1080.6	0	0	0	0	0	0	0	0	0	0	0	0	0	0	11108	0	0	52859.3	9353.9	40931.7	0	0	0	0	0	0	0	0	0	0	0	0	0	0	0	0	0	0	0	0	0	0	0	0	0
407.265	0	0	313.9	0	0	17398	0	0	0	0	0	0	0	0	0	0	0	0	0	0	0	0	0	0	0	0	0	0	0	0	0	0	0	0	0	0	0	0	0	0	0	0	0	0	0	0	0	0	0
407.28	0	3483.2	2306.1	3557.2	0	0	205889	0	0	0	0	0	0	0	0	0	0	0	0	0	0	88753.1	26076.3	65362.9	0	0	0	0	0	0	0	0	0	0	0	0	0	6874.7	0	0	0	0	0	0	0	0	0	0	0
407.296	0	0	0	0	0	0	421379	534306	244994	365648	460844	593192	407954	554681	298082	632933	422490	775396	344592	382149	462237	0	0	0	247668	0	0	0	0	485792	453164	300208	367457	617413	535902	584242	0	0	0	578894	555827	484917	509975	649222	369644	750807	53469.2	0	55957.7
407.314	0	0	0	0	0	0	0	0	0	0	0	0	6472.9	9473.3	0	0	0	6231.6	0	5727.9	0	0	0	0	0	0	0	0	0	0	0	4422.5	0	5348.8	0	0	0	0	0	0	8159.5	7360.4	8321.1	0	0	0	0	0	0
407.317	0	2605.1	1600.4	3109.6	0	0	0	0	0	0	0	0	0	0	0	0	0	0	0	0	0	106411	39483.1	96002.2	0	0	0	0	0	0	0	0	0	0	0	0	0	6772.7	0	0	0	0	0	0	0	0	4635.1	0	6049.1
407.353	0	2273.7	1344.7	1088	0	0	0	0	0	5932.3	0	0	0	0	0	0	0	0	0	0	0	15040.6	0	12735	0	0	0	0	0	0	0	0	0	0	0	0	0	0	0	0	0	0	0	0	0	0	0	0	5087.8
407.389	1715.5	1430.5	1213	3698.5	1134.4	3606.5	56247.5	92440.6	59269.4	79401.4	80992.4	78769.7	68117.1	66422.6	51444.8	65531.6	64479.2	134456	44352.5	53883.1	61358.9	0	0	0	0	0	0	0	3934.7	70610.7	81175.2	41847.5	76428.7	94043.7	113510	0	0	0	0	77535.7	82043	87575.8	56818.3	89620.1	59328.8	0	26006	0	21954.9
407.945	0	0	0	0	0	0	0	0	0	0	0	0	0	0	0	0	0	0	0	0	0	0	0	0	6548.1	0	0	0	0	0	0	0	0	0	0	3759.6	0	0	0	0	0	0	0	0	0	0	0	0	0
407.971	24503.7	1275.3	0	0	0	0	0	0	0	0	0	0	0	0	0	0	0	0	0	0	0	0	0	0	0	0	0	0	0	0	0	0	0	0	0	0	0	0	0	0	0	0	0	0	0	0	0	10067.8	0
407.986	0	0	0	0	0	0	0	0	0	0	0	0	0	0	0	0	0	0	0	0	0	0	0	0	0	10775.8	0	23190.9	48737.8	0	0	0	0	0	0	0	0	0	0	0	0	0	0	0	0	0	0	0	0
407.998	0	0	0	0	0	0	0	0	0	0	0	11482.2	0	0	6601	0	0	0	0	0	0	0	0	0	0	0	0	6127	0	0	0	0	0	0	0	0	0	0	0	0	6358.1	8303	0	0	0	0	0	0	0
408.012	0	0	0	0	0	0	0	0	0	0	0	0	0	0	0	0	0	0	0	0	0	0	0	0	0	0	8517.2	39063.8	24715.4	0	0	0	0	0	0	3782.7	0	0	0	0	0	0	0	0	0	0	0	0	5835.4
408.018	0	0	0	0	0	0	0	0	0	0	0	0	0	0	0	0	0	0	0	0	0	0	0	0	0	6403	0	0	11937.4	0	0	0	0	0	0	3186.6	4158.8	7222.1	0	0	0	0	0	0	0	8013.4	37914.1	11890.5	50332.7
408.03	0	0	0	0	0	0	0	0	0	0	0	0	0	0	0	0	0	0	0	0	0	0	0	0	0	0	0	0	0	0	0	0	0	0	0	0	0	0	0	0	0	0	0	0	0	0	0	0	6637.3
408.079	0	0	0	0	0	0	0	0	0	0	0	0	0	0	0	0	0	0	0	0	0	0	0	0	0	0	0	0	0	0	0	0	0	0	0	0	11379.2	0	0	0	0	0	0	0	0	0	0	0	0
408.103	0	0	0	0	0	0	0	0	0	0	0	0	0	0	0	0	0	0	0	0	0	24057.6	5935.6	22667	4950.9	0	0	0	0	0	0	0	0	0	0	11936.7	0	0	0	0	0	0	0	0	0	5118.2	0	0	0
408.175	0	106075	12319.4	5098.6	12511.9	43111.8	0	0	19214.1	10706.8	0	0	0	0	0	0	9540.5	0	0	0	16405.4	14690.8	6609.5	13325.1	0	13198.5	26005.3	32948.8	26208.6	15739.8	20276.5	15943.3	14802.9	15134.4	17744.4	0	26308.1	0	20076.8	0	0	0	0	12442.8	50162.9	0	0	0	0
408.191	15519.3	3835.2	1085.6	5758.9	3966.5	16358	26575.5	69613.3	22641.9	13996.9	15431	0	12346.3	0	0	9546.6	14050.6	0	0	7290.2	0	0	0	12910.4	0	0	0	0	0	41608.4	50060.1	16823.8	16815.5	7623	34634.6	0	0	0	0	9157.9	28829.6	6993.3	12647.6	12112.4	16426.8	0	0	0	0
408.299	0	0	0	0	0	0	129426	147846	74620.7	103920	132790	156904	116987	164377	74084	178076	128668	214354	68724.7	87358.9	146776	0	0	0	61487.9	0	0	0	0	138464	126217	76773.5	119803	174528	140570	174155	0	0	0	165523	145165	148283	118677	170157	102300	225361	0	0	6096.5
408.32	0	0	0	0	0	0	0	0	0	0	0	0	0	0	0	0	0	0	0	0	0	0	0	12155.6	0	0	0	0	0	0	0	0	0	0	0	0	0	0	0	0	0	0	0	0	0	0	0	0	0
408.348	0	0	0	0	0	0	0	0	0	0	0	0	0	0	0	8917.3	0	0	0	7461.7	0	0	0	0	0	0	0	0	0	0	0	0	0	5989.8	0	0	0	0	0	8671.6	0	4308.9	0	0	0	0	0	0	0
408.393	0	0	0	0	0	0	9686.5	12503.6	6293.4	7974.3	6485.3	12242.4	0	0	6441.7	0	7651.7	10374.3	0	0	0	0	0	0	0	0	0	0	0	5632.2	8264.1	5451.7	0	0	12996.3	0	0	0	0	0	7510.1	13746.7	10642.3	12712	0	0	0	0	0
408.829	8458.8	7440.6	738.3	8615.4	752.2	0	0	0	0	0	0	0	0	0	0	0	0	0	0	0	0	0	0	0	0	0	0	0	0	0	0	0	0	0	0	0	0	28246.8	0	0	0	0	0	0	0	0	0	22552	10840.2
408.846	7814.4	800.7	0	0	0	0	0	0	0	0	0	0	0	0	0	0	0	0	0	0	0	0	0	0	0	0	0	0	0	0	0	0	0	0	0	0	0	7887.6	0	0	0	0	0	0	0	0	0	0	0
408.855	0	4185.1	1249.9	6812.8	0	0	0	0	0	0	0	0	0	0	0	0	0	0	0	0	0	0	0	0	0	0	0	0	0	0	0	0	0	0	0	0	0	6407.2	0	0	0	0	0	0	0	0	0	0	0
409.047	0	0	0	0	0	0	0	0	0	0	0	0	0	0	0	0	0	0	0	0	0	0	0	0	0	0	0	0	0	0	0	0	0	0	0	0	0	0	0	0	0	0	0	0	0	0	23766.1	0	12453.1
409.096	0	0	0	796	0	0	0	16371.4	0	0	0	0	0	0	0	0	0	0	0	0	0	0	0	0	0	0	0	0	0	0	0	0	0	0	0	0	0	0	0	0	0	0	0	0	0	0	0	0	0
409.106	0	2088.9	1465.3	4864.1	2317.3	22437.1	5104.8	0	0	0	0	0	0	0	0	0	0	0	0	0	0	0	0	0	0	0	0	0	0	5138.9	0	0	0	0	0	0	0	0	0	0	0	0	0	0	12111.9	0	0	0	0
409.12	63407.2	35522.9	14036.9	40270.4	472.8	0	0	6031.6	0	0	0	0	0	0	0	0	0	0	0	0	0	0	0	0	0	4680.4	0	0	0	0	0	0	0	0	0	0	6412.2	58494.7	16979.7	0	0	0	0	0	0	0	7174.8	28806.9	0
409.13	0	1987.4	3365.2	1784.2	0	16621.7	0	0	0	0	0	0	0	0	0	0	0	0	0	0	0	0	0	0	0	0	0	0	13839.9	0	0	0	0	0	0	0	0	0	0	0	0	0	0	0	0	0	0	0	0
409.136	9867	14056.3	13152.7	13791.4	0	0	0	0	0	0	0	0	0	0	0	0	0	0	0	0	0	0	0	0	0	10518	0	0	0	0	0	0	0	0	0	3898.6	3124.2	0	5492.4	0	0	0	0	0	4560.1	0	0	0	0
409.146	0	7793.7	4356.9	7385.9	0	116738	6746.9	10517.6	5672.1	0	0	0	0	0	0	0	0	0	0	0	0	54817.5	27624.9	34628	23255.7	14800.8	28472.9	23179.4	38689.9	7516.2	14160.1	6191.1	0	0	7593	22513.7	28508.3	0	40176.7	0	0	0	0	0	0	20693.5	0	0	0
409.152	60608.6	9720.5	9136.7	5879.8	0	0	0	0	0	0	0	0	0	0	0	0	0	0	0	0	0	0	0	0	0	0	0	0	0	0	0	0	0	0	0	0	0	52538.9	0	0	0	0	0	0	0	0	4548.6	22442.9	0
409.163	0	0	0	0	0	0	0	0	0	0	0	0	0	0	0	0	0	0	0	0	0	22918	21497.6	21098.9	0	0	0	0	0	0	0	0	0	0	0	0	0	0	0	0	0	0	0	0	0	0	0	0	0
409.167	743614	273531	188476	266624	31260.6	66982.1	137953	205692	77665	50451.7	51187.1	20397.7	86799.7	63493.3	14016.2	107363	50566.6	118950	23184.2	64017.3	0	13802	9132.9	0	95448.8	231356	109382	12291.9	110688	177656	206637	85800.9	73079.9	81288.6	156686	63514.6	133597	690075	223892	16142.9	128558	36109.5	134879	59499.5	53563.2	128392	228183	418879	181717
409.184	0	0	0	610.2	0	1580.5	4855.8	8297.1	0	0	0	0	9078.3	14942.3	0	22384.4	9847.6	0	0	0	0	0	0	0	0	0	0	0	0	6541.7	0	0	0	7284.5	7725.5	0	0	0	0	13894.9	0	14090.7	0	7817.2	7237.5	0	0	0	0
409.187	0	1679.4	1138	2325.2	0	0	0	0	0	0	0	0	0	0	0	0	0	0	0	0	0	22378.5	0	0	0	0	0	0	4423.2	0	0	0	0	0	0	0	0	0	0	0	0	0	0	0	0	0	0	0	0
409.208	0	1056.2	1257	1641.2	393.4	0	0	0	0	0	0	0	0	0	0	0	0	0	0	0	0	19758	0	0	5691.3	32851.5	0	0	0	0	0	0	0	0	0	0	0	0	0	0	0	0	0	0	0	5441	0	0	0
409.223	0	3836.2	2323.3	3691	0	0	0	0	0	7145.7	6130.8	0	6146.5	6037.3	0	0	0	11235.8	0	0	0	112446	28457.7	60055	0	0	0	0	0	5566.1	0	0	0	0	0	0	0	5496.1	0	0	0	0	0	0	0	0	0	6517.5	0
409.227	0	2201	3958.1	1013.1	0	0	0	0	0	0	0	0	0	0	0	0	0	0	0	0	0	0	0	0	0	0	0	0	0	0	0	0	0	0	0	0	0	0	0	0	0	0	0	0	0	26778.7	0	0	0
409.236	1440.4	0	249.8	0	0	0	40260	55503.6	5683	29366.1	14014.3	31790.7	65256.8	78808.9	19348.9	84086.2	75753.3	94846.5	44208.8	51546.4	187077	16379.4	5845.4	0	0	7937.3	0	0	14343.8	41763.9	28826	33966.2	61962.5	94378.4	75797.8	8905.7	25033.6	37623.5	19177.2	63708.3	12605	92770	31005.1	68000.1	71888	3991.3	70450.6	86741.8	100808
409.245	0	1019.4	1108.8	997	0	0	0	0	0	0	0	0	0	0	0	0	0	9189.8	0	0	0	0	0	0	0	0	0	0	0	0	0	0	0	0	0	5037	0	0	0	0	0	0	0	0	0	0	0	0	0
409.257	0	0	0	0	0	0	0	0	0	0	0	0	5033.6	6257.9	0	0	0	8013.5	0	0	0	0	0	0	0	0	0	0	0	0	0	0	0	0	7998.7	0	0	0	0	12596.9	0	6544.9	0	0	0	0	0	0	0
409.26	0	3419.8	3267.3	3909.6	2607.7	16930.8	0	0	6580.9	13143.1	0	0	0	0	0	0	0	0	0	0	9752.9	33404.3	11874	28518.2	0	0	0	6078.3	0	0	0	0	0	0	0	0	0	0	0	0	0	0	0	0	11319	0	0	0	0
409.263	0	3631.8	7040.6	14537.2	1419.9	31580.9	0	0	20318.6	0	0	0	5136.7	0	0	0	0	16732	0	0	0	0	0	0	0	0	79999.2	0	143236	0	0	0	0	0	13145.2	0	0	0	0	0	0	0	0	0	21335.8	0	0	0	0
409.278	1760.7	9942.8	2230.3	3565.8	1457.3	3117.7	0	0	0	0	0	0	0	0	0	0	16785.7	0	0	0	0	0	0	0	0	0	0	0	0	7667.6	0	0	0	0	0	0	0	0	0	0	0	0	0	0	0	0	0	0	0
409.294	0	0	374.5	0	0	0	98315.7	107331	32320.4	53944.6	161035	417728	169408	159569	104120	196649	116842	150377	31952.7	142266	67812.5	0	0	0	0	0	0	0	0	155857	136764	126090	43876.4	95210.5	101885	0	0	6898.8	0	154725	198754	171448	161293	179710	53268.6	0	24887.7	0	31256.3
409.296	0	3080	2339.6	3070.1	0	0	0	0	0	0	0	0	0	0	0	0	0	0	0	0	0	42549.5	9219.1	52652.3	0	0	0	0	0	0	0	0	0	0	0	0	0	0	0	0	0	0	0	0	0	0	0	0	0
409.311	0	2499.8	1979.6	714.2	0	0	3.63864e+06	4.72719e+06	2595339	2.73419e+06	5.29772e+06	5.25484e+06	3.56461e+06	6.38928e+06	3.20904e+06	5.26389e+06	3.7434e+06	6.63744e+06	2.68407e+06	3.57586e+06	3.9066e+06	0	0	0	63525.2	22205	8815	19590.3	7968.9	4.16886e+06	3.3589e+06	2.33056e+06	3.05947e+06	6.51627e+06	4.30266e+06	164153	4141	30892.4	5154.5	5.53822e+06	5885829	3.63321e+06	4.73938e+06	5.72085e+06	2.70476e+06	243499	154360	15143.3	152206
409.332	0	6481	3635.3	4407.6	584	0	0	0	0	0	0	0	0	7304.4	0	0	0	0	0	0	0	45286.5	12559.4	36614.1	0	0	0	0	0	0	0	0	0	5942	0	0	0	0	0	22830.8	0	0	0	0	0	0	0	0	0
409.369	2328.2	6193.1	4631.9	8944.4	736.1	1058.9	6109	9185.7	7112.1	14920.1	11894.7	12118.8	10169.7	11167.9	0	9685.4	7332.1	23663.2	0	0	8132.2	0	0	0	0	0	0	0	2958.2	11443.5	5586.7	5643.9	7304.9	18277.8	29749.6	0	0	0	0	9307.5	0	10024.1	11640	15304.5	18183.5	0	6277.2	0	7803.6
409.405	31209.1	44769.2	40174.9	102762	19834.2	35213.7	258968	299406	227644	366560	265018	375907	285793	300581	189659	380091	267127	460499	291370	216252	353012	142980	27445	98488.4	16993.9	66789	81152.4	68644.6	81418.4	281068	271862	189285	265713	329165	637124	27353.2	51259.5	63925.9	56800.8	434661	289238	354965	364884	350135	325293	28261.4	129015	37685.8	135262
410.027	0	0	0	0	0	0	0	0	0	0	10351.2	18407.9	0	0	19238.3	0	0	24514.6	0	0	30564.7	0	0	0	9836.5	7253	45486.1	51748.9	25989.8	0	0	0	0	0	0	28710.8	20745.6	7038.5	5046.4	8361.1	11283.4	31357.2	0	0	0	6406.6	5618	6883.9	9777.7
410.048	0	0	0	0	0	0	0	0	0	0	0	11123.3	0	0	0	0	0	0	0	0	0	0	0	0	0	11487	6614.9	28555.1	46879.8	0	0	0	0	0	0	0	0	0	0	0	0	0	0	0	0	0	0	0	0
410.068	0	0	0	0	0	0	0	0	0	0	0	9818.4	0	0	0	0	0	0	0	0	0	0	0	0	0	0	0	0	0	0	0	0	0	9413	0	2033.2	7476.8	0	0	0	0	0	0	0	0	0	0	0	32173
410.123	6451.6	4321.6	1203.7	3711.9	0	0	0	0	0	0	0	0	0	0	0	0	0	0	0	0	0	0	0	0	0	0	0	0	0	0	0	0	0	0	0	0	0	0	0	0	0	0	0	0	0	0	0	0	0
410.149	0	0	523	540	0	20610.4	0	0	0	0	0	0	0	0	0	0	0	0	0	0	0	0	0	0	0	0	0	0	0	0	0	0	0	0	0	0	0	0	0	0	0	0	0	0	0	0	0	0	0
410.155	4959.7	0	996.1	0	0	0	0	0	0	0	0	0	0	0	0	0	0	0	0	0	0	0	7545.3	18790.1	0	0	0	0	0	0	0	0	0	0	0	3458.3	0	0	0	0	0	0	0	0	0	0	0	0	0
410.162	5564.3	11016.8	2416.1	2411.8	2009	30194.6	5052.9	13408.6	0	0	0	0	5008.4	0	0	0	0	0	0	0	0	0	0	0	0	0	0	0	0	14510.5	14956.3	3997.4	0	0	0	0	0	0	0	0	8102.6	0	0	0	0	0	0	0	0
410.167	3976	1781.9	1184	1864	0	0	0	0	0	0	0	0	0	0	0	0	0	0	0	0	0	0	5494.2	0	0	0	0	0	0	0	0	0	0	0	0	0	0	0	0	0	0	0	0	0	0	0	0	0	0
410.17	149274	54816	37023.8	47109.3	6051.5	9756	9561.1	14457.9	4527.6	0	5200	0	5900	0	0	0	0	9128.6	0	0	0	0	0	0	8168.9	28445.1	0	0	10098.4	13958.7	20794.4	0	0	0	14504.5	5176.2	14656.5	125745	30975	0	10219	5615.9	10690.2	0	0	13106.5	37245.7	78896.5	12928.6
410.24	0	0	0	0	0	0	0	0	0	0	0	0	8927.7	8022.7	0	0	0	9853.6	0	0	20845.7	0	0	0	0	0	0	0	0	0	0	0	6197.3	6390.6	6509.1	0	0	4781.7	0	0	0	8379.8	0	0	4461.9	0	6447	9506.4	9685.5
410.266	0	0	399	1742.7	0	3978.1	0	0	0	0	0	0	0	0	0	0	0	0	0	0	0	0	0	0	0	0	6662.3	0	24225.6	0	0	0	0	0	0	0	0	0	0	0	0	0	0	0	0	0	0	0	0
410.289	0	0	0	0	0	0	0	0	12537.1	0	0	0	0	0	0	0	0	0	0	0	0	0	0	0	0	0	0	0	0	0	0	0	0	0	0	0	0	0	0	12718.1	0	0	0	0	0	0	0	0	0
410.297	0	0	0	0	0	0	10511	7241.3	3385.7	0	20259.5	60082.8	30688.5	15871.8	5962.7	20156.2	0	13714.9	0	10288.8	0	0	0	0	0	0	0	0	0	16838.6	19427.3	18815.2	0	9576.5	6635.1	0	0	0	0	14278.4	23948.1	23020.7	14298.4	19501	0	0	0	0	0
410.315	0	0	0	0	0	0	1.06439e+06	1.38874e+06	797866	798518	1.5055e+06	1479070	1.02208e+06	1.95147e+06	938686	1.56716e+06	1.09477e+06	1.93794e+06	779958	1.07474e+06	1159395	0	0	0	5677.6	0	0	0	0	1.21617e+06	973302	668087	889993	1.97685e+06	1.1987e+06	45546.6	0	0	0	1.64525e+06	1.72494e+06	1058778	1.41548e+06	1.69282e+06	776908	72245.6	32838.3	0	29913.8
410.409	3434.5	12345	10633.4	29981.8	4555	8041.6	60772.9	74038.3	67499.4	87055.8	66790.8	86913.1	61609.7	68915	38744	95012	57937.7	135583	42573.7	44028.3	69124.2	12788.5	0	13931.6	0	7965.6	10573.9	9506.2	11778.3	68549.7	61320.1	45861	71129.7	90706.4	172592	3862.6	5767.8	5698.5	0	97138.8	75009.4	102653	74335	74225.2	80375.4	4379.6	21979.7	0	20952.3
410.563	0	0	0	0	0	0	0	0	0	0	0	0	0	0	0	0	0	0	0	0	0	29694.8	4834.6	21760.4	18063.1	0	0	0	4084.7	0	0	0	0	0	0	8520.7	0	0	0	0	0	0	0	0	0	5563.9	0	0	0
410.821	12527.8	10701.6	5281.9	11763.6	348.8	0	0	0	0	0	0	0	0	0	0	0	0	0	0	0	0	0	0	0	0	0	0	3424.2	0	0	0	0	0	0	0	0	0	37744.1	0	0	0	0	0	0	0	0	0	20556	7353.5
410.825	48069.3	22446.1	8723	16102.3	6572.4	0	0	0	0	0	0	0	0	0	0	0	0	0	0	0	0	0	0	0	0	0	0	0	0	0	0	0	0	0	0	0	0	119545	0	0	0	0	0	0	0	0	4394.2	105790	17441.7
410.959	0	0	0	0	0	1299.1	0	0	0	0	0	0	0	0	0	0	0	0	0	0	0	0	0	0	0	0	0	0	0	0	0	0	0	0	0	0	0	0	0	0	0	0	0	0	0	0	0	0	0
410.987	0	0	0	0	0	0	0	0	0	0	0	0	0	0	0	0	0	0	0	0	0	0	0	0	0	0	0	0	0	4347	0	0	0	0	0	0	0	0	0	0	8122.7	0	0	0	0	0	0	0	0
411.02	0	0	0	0	0	0	0	0	0	0	0	0	0	0	0	0	0	0	0	0	0	0	0	0	0	0	0	0	0	0	0	0	0	0	0	0	0	0	0	0	0	0	0	0	0	0	0	0	0
411.065	0	0	0	0	0	0	0	0	0	0	0	0	0	0	0	0	0	0	0	0	0	0	0	0	24211.5	0	0	0	0	0	0	0	0	0	0	22407.5	4718.1	0	0	0	0	0	0	0	0	8421.1	0	0	0
411.101	0	0	0	0	0	0	0	0	0	0	0	0	0	7458.1	0	0	0	0	0	0	0	0	0	0	0	0	0	0	0	0	0	0	0	0	0	0	0	0	0	0	0	0	0	0	0	0	31211.2	0	11780.6
411.105	0	0	0	985.5	0	0	0	0	0	0	0	0	0	0	0	0	0	0	0	0	0	0	0	0	0	0	0	0	0	0	0	0	0	0	0	0	0	4613.5	0	0	0	0	0	0	0	0	0	0	0
411.114	3725.3	0	347.2	1656	0	0	0	0	0	0	0	0	0	0	0	0	0	0	0	0	0	14427	5845.5	17020.9	21927.3	0	0	0	0	0	0	0	0	0	0	33323.4	2426.2	0	0	0	0	0	0	0	0	11316.2	8234.8	0	0
411.117	17873.1	10626.4	3435.1	11879.7	0	0	0	0	0	0	0	0	0	0	0	0	0	0	0	0	0	0	0	0	0	0	0	0	0	0	0	0	0	0	0	0	0	10774.9	0	0	0	0	0	0	0	0	0	0	0
411.125	23195.1	114296	108172	72035.9	453.8	110536	0	0	0	0	0	0	0	0	0	0	0	0	0	0	0	0	0	0	0	61534.7	17388.3	0	25190.2	0	5787.9	0	0	0	0	0	37118.4	13503.2	65271.3	0	0	0	0	0	0	0	0	6553.6	0
411.127	0	0	0	0	0	693.8	0	0	0	0	0	0	0	0	0	0	0	0	0	0	0	0	0	0	0	0	0	0	0	0	0	0	0	0	0	0	0	0	0	0	0	0	0	0	0	0	52632.4	0	8604.7
411.146	0	1273.4	3811.7	1517.4	0	11872.1	0	0	0	0	0	0	0	0	0	0	0	0	0	0	0	0	0	0	0	0	0	0	0	0	0	0	0	0	0	0	0	18984.1	0	0	0	0	0	0	0	0	0	11790.5	0
411.15	3115.1	0	0	0	0	0	0	0	0	0	0	0	0	0	0	0	0	0	0	0	0	0	0	0	0	8264	0	0	0	0	0	0	4764.7	16362.1	10330.5	10476.2	0	0	49421.2	0	0	0	0	0	0	5624.6	5098	0	0
411.159	0	2616.2	1845.5	5691.4	0	0	0	0	0	0	0	0	0	0	0	0	0	0	0	0	0	0	0	0	0	0	27268.3	0	51436	0	0	0	0	0	0	0	0	0	0	0	0	0	0	0	0	0	0	0	0
411.163	28244.9	8882.9	6402.9	9260.9	0	0	0	0	0	0	0	0	0	0	0	0	0	0	0	0	0	0	0	0	0	0	0	0	0	0	0	0	0	0	0	0	0	10332	0	0	0	0	0	0	0	0	0	0	0
411.166	0	2951.7	1885.1	1741.2	0	2349.7	0	0	0	0	0	0	0	0	0	0	0	0	0	0	0	16229.5	5157.1	0	0	0	0	0	0	0	0	0	0	0	0	0	0	0	0	0	0	0	0	0	0	0	0	0	0
411.17	7770.4	3024.1	2519.4	2045	0	1781.7	0	0	0	0	0	0	0	0	0	0	0	0	0	0	0	0	0	0	0	0	0	0	0	0	0	0	0	0	0	0	0	0	0	0	0	0	0	0	0	0	0	0	0
411.174	8970.2	3390.6	3254	3532.5	0	0	0	0	0	0	0	0	0	0	0	0	0	0	0	0	0	0	0	0	0	0	0	0	0	0	0	0	0	0	0	0	0	0	0	0	0	0	0	0	0	0	0	0	0
411.182	0	0	0	0	0	0	17577.8	13772	25048.6	24746.8	27344.9	12512.5	11069.4	11049.5	6021.8	18472.4	26854.6	37235.9	0	14409.9	27714.7	0	0	0	0	0	0	0	0	8473.4	14613.7	6561.3	12796	20998.4	9684.9	0	0	0	0	10598.4	13502.4	19775	17512.2	21343.3	30052.4	0	0	0	0
411.202	0	2990.1	3374.4	4384.4	0	0	0	0	0	0	0	0	0	0	0	0	0	0	0	0	0	65763.8	17323.2	62648.9	0	0	0	0	12931.8	0	0	0	0	0	0	0	0	7372.5	0	0	0	0	0	0	0	0	0	0	0
411.207	2333.3	2498.4	1896.8	1656.8	0	2217	35625.4	52703.7	14326.8	16062.5	8782.4	12514.4	40408	35071.3	0	24676.9	12002.9	41198.7	14483.7	35264	15666	0	0	0	0	0	0	0	0	38266.8	27551.2	27737.5	11960	51042.9	62290.3	0	0	0	0	16813.5	18758.1	59186.8	28646	47061.9	39162.4	0	0	0	0
411.236	0	0	0	0	0	0	0	0	0	0	0	0	0	0	0	0	0	0	0	0	0	0	0	0	0	0	0	0	0	0	0	0	0	0	0	0	0	0	0	0	0	0	0	0	0	0	0	0	0
411.239	0	5557.9	4201.4	7972.9	0	1563.9	9900.4	17020.3	12132.4	38038.4	34465.2	0	10305.1	37951	15108.9	14680.4	19948.5	51002.4	12550.3	20054.3	0	165658	61500.9	65913.4	0	8640.9	24953.5	8209	0	14354	25142.7	7985.6	10427.7	12386	13028.7	0	0	17553.1	0	10639.5	17031.4	11964.6	15981.7	12461.6	28322.2	0	81828	17786.3	33379.5
411.242	0	7560.7	4199.4	56846.3	2485.3	4377.5	0	0	231848	12187.3	0	0	5958.6	0	7718.2	0	9073.6	770415	0	0	0	0	0	0	0	0	922717	0	2.26183e+06	6604.9	38368.6	0	7832	11309.3	0	0	0	0	0	36088.7	0	0	31580.2	17555.9	0	0	0	0	0
411.26	0	0	0	0	0	0	0	0	0	0	5036	0	0	0	0	0	0	0	0	0	0	0	0	0	0	0	0	0	0	5139.4	0	0	0	0	0	0	0	0	0	0	0	0	0	0	5827.8	0	0	0	0
411.275	0	5191.8	3537.1	4228.1	0	0	0	0	0	0	0	0	0	0	0	0	0	0	0	0	0	13931.1	0	0	0	0	0	0	0	0	0	0	0	0	0	0	0	0	0	0	0	0	0	0	0	0	0	0	0
411.312	2379.7	10691.7	7832	11294.6	841.3	1580.7	0	0	9482.7	6271.2	0	0	0	0	0	0	0	10700.8	0	0	0	25884.3	8031.1	0	0	6267.8	0	3915.5	0	0	0	0	4994.6	0	0	0	0	5397.8	0	18488.1	0	5717	0	0	0	0	0	0	0
411.318	0	0	0	0	0	0	143530	174006	110499	99870	189620	177864	142086	256472	115494	198543	145512	237751	87709.7	134307	135801	0	0	0	0	0	0	0	0	161648	137646	78854.8	131896	253030	147280	0	0	0	0	192615	221164	157043	174636	213927	88196.5	0	0	0	0
411.327	0	0	0	0	0	0	6099.9	6586	4117.8	0	6007.6	0	18000.4	18934.3	0	26573.6	0	60546.9	0	20885.8	0	0	0	0	0	0	0	0	0	14716.3	5791.9	9226.6	0	35730.3	21315.3	0	0	0	0	13639.6	16361.2	10324.5	11998.4	27751.1	0	0	0	0	0
411.348	46549.5	51011.7	39986.1	119299	18428.6	25752.8	23482.2	26391.5	143469	87145.5	43741.1	37536.8	67360.8	42536.9	14936.4	37169.8	30442.9	70062.2	34591.3	27846.4	62259.8	93480.1	35639.2	77941.3	0	21941.9	47817.3	19014.4	42641.5	20566.6	40870	24374.6	59900.4	41881.7	172419	4834.3	22383	127247	44734.3	239281	32080.4	62274	189136	29569.6	68762.4	18941.2	17828.3	17342.3	18797.9
411.384	8929.8	6507.9	9597.1	24001.6	705.3	2556.7	5554.8	8824.6	32308.8	112266	5769	10189.9	35303.7	41787.9	0	42513	0	53680	0	0	32365.6	0	0	0	0	6366.8	14877	0	18119.1	0	0	5085.1	31780.6	8358.8	145080	0	0	7245.7	0	44432.8	5739.3	127027	8864.2	0	124260	3983.4	0	0	0
411.412	0	0	463.5	1834	0	0	0	0	0	0	0	0	0	0	0	0	0	0	0	0	0	0	0	0	0	0	0	0	0	0	0	0	0	0	6814.5	0	0	0	0	0	0	0	0	0	0	0	0	0	0
412.002	0	0	0	0	0	0	0	0	0	0	0	0	0	0	0	0	0	0	0	0	0	0	0	0	0	0	0	0	0	0	0	0	0	0	0	0	0	0	0	0	0	0	0	0	0	0	6926.4	0	14687.4
412.028	0	0	0	0	0	0	0	0	0	0	0	0	0	0	0	0	0	0	0	0	0	0	0	0	0	31519.3	0	5731	91604.1	0	0	0	0	0	0	0	0	0	0	0	0	0	0	0	0	0	0	0	0
412.128	1773.2	20300.3	19849.2	12402.4	0	17290.5	0	0	0	0	0	0	0	0	0	0	0	0	0	0	0	0	0	0	0	0	0	0	0	0	0	0	0	0	0	0	0	0	0	0	0	0	0	0	0	0	0	0	0
412.174	1651.7	0	389.4	1391.6	0	0	0	0	0	0	0	0	0	0	0	0	0	0	0	0	0	0	0	0	0	0	0	0	0	0	0	0	0	0	0	0	0	0	4812.4	0	0	0	0	0	0	0	0	0	0
412.198	0	0	0	0	0	0	6203.3	9222.8	5854.1	0	6765.6	0	7386.3	9187.8	0	14608.6	7882.6	6900.9	0	0	0	0	0	0	0	0	0	0	0	0	0	9072.4	0	0	0	0	5170.5	5251.8	12418.4	0	0	9679.2	0	9772.7	9065.3	0	14504.5	0	8718.7
412.22	0	0	0	0	0	0	0	6042.5	0	0	0	0	0	0	0	0	0	0	0	0	0	97317.7	24610.4	44754	79064.3	0	0	0	0	0	0	0	0	0	0	65065.4	0	0	0	0	0	0	0	0	0	42084.6	0	0	0
412.231	0	0	0	0	0	0	0	0	0	0	0	0	0	0	0	0	0	0	0	0	0	0	0	0	9813.7	4412.2	0	0	0	0	0	0	0	0	0	2029.7	0	0	0	0	0	0	0	0	0	8374.5	6815.8	0	0
412.242	0	0	329.7	1400.6	0	0	0	0	0	0	0	0	0	0	0	0	0	8548.7	0	0	0	14587.7	6130.7	0	0	0	6021.8	0	18543	0	0	0	0	0	0	0	0	0	0	0	0	0	0	0	0	0	7203	0	0
412.246	0	0	561	10541.5	0	0	0	0	27762.9	0	0	0	0	0	0	0	0	146557	0	0	0	0	0	0	0	0	183925	0	444039	0	0	0	0	0	0	0	0	0	0	0	0	0	0	0	0	0	0	0	0
412.256	0	0	0	0	0	0	0	0	0	0	0	0	0	0	0	0	0	0	0	0	0	0	0	0	13345.2	0	0	0	0	0	0	0	0	0	0	7042.3	0	0	0	0	0	0	0	0	0	13027.7	0	0	0
412.307	4709.1	2242.7	2333.2	4475.2	1684.2	0	0	0	6295	0	0	0	0	0	0	0	0	26983	0	0	25543.1	0	0	0	0	0	0	0	0	0	0	0	0	0	0	0	0	0	0	0	0	0	0	0	6030	0	25536.8	0	13035.8
412.315	0	1202.1	701.5	1663.3	0	0	0	0	0	0	0	0	0	0	0	0	0	0	0	0	0	0	0	0	0	0	0	0	0	0	0	0	0	0	0	0	0	0	0	0	0	0	0	0	0	0	0	0	0
412.322	0	0	0	0	0	0	4542.8	0	0	0	7020.6	0	0	7272.4	0	9522.3	0	8143	0	0	0	0	0	0	0	0	0	0	0	0	0	0	0	9715.4	0	0	0	0	0	0	0	0	0	0	0	0	0	0	0
412.343	19350.3	0	601.5	8158.8	0	0	0	0	9750.8	0	0	0	6429.1	0	0	0	0	0	0	0	0	0	0	0	0	0	0	5685.3	0	26497.9	0	0	0	0	0	0	0	0	0	0	0	0	0	0	5829.4	0	0	0	0
412.351	6384.3	12978.2	10167.3	31500.2	3491	3405.8	0	0	24463.4	14452.1	0	0	0	0	0	0	0	14651.1	0	0	0	0	0	0	0	4241.5	0	0	4518	0	7568.6	0	0	0	31005.2	0	0	11563.2	0	33334.3	0	6557.4	25892.2	0	0	0	0	0	0
412.388	0	0	1797.6	5552.9	0	0	0	0	0	19342.1	0	0	0	0	0	0	0	0	0	0	0	0	0	0	0	0	0	0	0	0	0	0	0	0	16058.9	0	0	0	0	0	0	24131.1	0	0	26602.2	0	0	0	0
412.733	0	7224.7	1379.1	7179.5	0	0	0	0	0	0	0	0	0	0	0	0	0	0	0	0	0	0	0	0	0	0	0	0	0	0	0	0	0	0	0	0	0	0	0	0	0	0	0	0	0	0	0	0	0
412.818	5089	1758.8	0	8714.7	0	0	0	0	0	0	0	0	0	0	0	0	0	0	0	0	0	0	0	0	0	0	0	0	0	0	0	0	0	0	0	0	0	14025.2	0	0	0	0	0	0	0	0	0	5674.6	0
412.849	87203.2	1238.6	936	873	2829.8	0	0	0	0	0	0	0	0	0	0	0	0	0	0	0	0	0	0	0	0	0	0	0	0	0	0	0	0	0	0	0	0	121022	0	0	0	0	0	0	0	0	0	86449.5	5484.5
412.888	30816.2	0	412.1	0	0	0	0	0	0	0	0	0	0	0	0	0	0	0	0	0	0	0	0	0	0	0	0	0	0	0	0	0	0	0	0	0	0	20567.8	0	0	0	0	0	0	0	0	0	15911.5	0
412.897	8305.8	9203.9	3405.1	7532.3	0	0	0	0	0	0	0	0	0	0	0	0	0	0	0	0	0	0	0	0	0	0	0	0	0	0	0	0	0	0	0	0	0	14584	0	0	0	0	0	0	0	0	0	9660	0
413.038	1445	1244	3527.1	4940.4	4646.7	995.3	0	0	0	0	0	0	0	0	0	0	0	0	0	0	0	0	0	0	0	0	0	8605.3	14625.7	0	0	0	0	0	0	0	0	0	0	0	0	0	0	0	0	0	0	0	0
413.109	0	657.8	289.3	0	0	0	0	0	0	0	0	0	0	0	0	0	0	0	0	0	0	0	0	0	0	0	0	0	0	0	0	0	0	0	0	0	0	7604.4	0	0	0	0	0	0	0	0	0	13284.9	0
413.114	0	0	574.9	912.1	0	0	0	5243.3	0	0	0	0	0	10456.1	0	0	0	0	0	0	0	0	0	0	0	0	0	0	0	0	0	0	0	0	0	0	5227.7	0	0	0	0	0	0	0	0	0	0	5431.2	9040.3
413.125	0	5242.8	5355.7	1594.5	0	12154.9	0	0	0	0	0	0	0	0	0	0	0	0	0	0	0	0	0	0	0	0	0	0	0	0	0	0	0	0	0	0	0	13736.4	0	0	0	0	0	0	0	0	0	17623.7	0
413.132	4214.9	65609.4	47362	38784.6	1454.7	8834.3	5730.7	27961.2	0	0	0	0	0	0	0	0	0	0	0	0	0	0	0	0	0	10276.4	0	21293.9	5463.7	7328.2	9595.1	3566.6	0	0	0	0	17599.2	0	33247.4	0	6054.1	0	0	0	0	0	0	0	0
413.135	0	0	0	0	0	0	0	0	0	0	0	0	0	0	0	0	0	0	0	0	0	0	0	0	15760.5	0	0	0	0	0	0	0	0	0	0	6462.1	0	15764.7	0	0	0	0	0	0	0	8331.7	0	14984.1	0
413.138	0	0	500.9	1112.4	0	0	0	0	0	0	0	0	0	0	0	0	0	0	0	0	0	0	0	0	0	0	0	0	8044.9	0	5718.6	0	0	0	9995.1	0	0	0	0	0	0	0	0	0	0	0	0	0	0
413.148	0	0	290.7	769	0	0	0	0	0	0	0	0	0	0	0	0	0	0	0	0	0	0	0	0	0	0	0	0	0	0	0	0	0	0	0	0	0	0	0	0	0	0	0	0	0	0	0	0	0
413.168	81230	32504.3	42111.2	16894.5	3002.2	5508.2	15884.6	46548.9	6465.7	0	0	0	5581.4	0	5524	9467.9	6765.2	0	0	0	0	25272.2	5601.4	28673.8	0	5339.4	0	0	0	8333.9	14195.4	7173.2	9250.5	11875	17026.8	7907.3	3229.6	44034.8	8899.1	0	0	11195.4	0	0	9275.8	9599.8	4318.7	30338.6	4913.3
413.182	0	4310.2	4096.3	3455.6	492.1	0	65586.5	69983	38640.5	55316.5	49851.8	78167.5	59042.6	80472.5	30941.5	127902	78731.1	70214.2	22498.8	62964.6	57369.1	81080.8	15090.9	50438	0	4879.9	0	2899.6	14949.6	71198.7	41098.2	60693.6	36477.6	63468.4	36409.7	2859.8	13190.8	31611	31719.7	70145.8	42101.7	112713	44247	95096.8	66075	6433.4	76818.9	22529.3	46027.3
413.197	0	906	0	0	0	0	1.19152e+06	1.33072e+06	1.30816e+06	1.39111e+06	1.44838e+06	1.10038e+06	912240	1.02752e+06	613312	1.39063e+06	1.6747e+06	1.88647e+06	643930	1.00799e+06	1321013	0	0	0	24051.3	81105.6	75907.2	57159.4	77730.4	1.13131e+06	1.09388e+06	761126	950222	1.23735e+06	1.3307e+06	53918	0	0	0	1.06214e+06	883359	1.06159e+06	1.32459e+06	1533933	1.5345e+06	106275	126676	0	95750.7
413.204	0	0	332.4	0	0	0	0	0	0	0	0	0	0	0	0	0	0	0	0	0	0	29767.1	6390.4	18809.7	0	0	0	0	0	0	0	0	0	0	0	5232.3	0	0	0	0	0	0	0	0	0	0	0	0	0
413.218	4374.2	10434.4	7509.5	9708.6	1078	0	0	0	8909.2	7161.4	0	0	7409.5	10765.5	0	0	0	14747.1	0	0	0	117006	35811.9	88572.3	0	4986.5	0	4134.1	16794.5	0	0	0	0	0	0	0	0	11088	0	0	0	0	12444.8	0	0	0	0	0	0
413.222	37538.4	4707.1	13340.1	14802.6	29023.1	82039.3	528864	1.01955e+06	445688	684874	568588	488506	567060	400329	287335	500189	426438	920195	433338	552828	480177	108084	35133.5	69413.3	10597.1	8540.7	8382.5	8250.5	15459.8	709657	802752	421774	598650	787746	1.2195e+06	9886.5	0	37250.8	7668.2	522599	596461	630314	686854	743417	673345	7967.6	34736.9	21021.5	24053.9
413.234	0	1774.2	381.1	0	0	0	0	0	0	0	0	0	0	0	0	0	0	0	0	0	0	0	6030.7	0	0	0	0	0	3504.2	0	0	0	0	0	0	0	0	0	0	0	0	0	0	0	0	0	0	0	0
413.239	1255.5	700.8	6450.3	4307.5	1817.9	2162.8	0	0	0	0	0	0	0	0	0	0	0	13819.2	0	0	0	0	0	0	11542	213805	34002.1	8455.9	106177	0	0	0	0	0	0	3468.1	21066.9	27451	11093.6	0	0	5521.5	0	0	0	0	33265.9	22181.3	17566.8
413.254	0	6268.5	4348.5	7375.8	0	0	0	0	0	0	0	0	0	0	0	0	0	0	0	0	0	16249.3	6933.4	20989.4	0	0	0	0	3776	0	0	0	0	0	0	0	0	0	0	0	0	0	0	0	0	0	0	0	0
413.259	0	0	0	0	0	1228.3	6357.5	13444.5	0	0	0	0	0	0	0	0	0	0	0	0	0	0	0	0	0	0	0	0	0	7617.2	10754.7	4004.4	5388.7	0	17374.1	0	0	0	0	0	5264	0	0	0	7286.3	0	0	0	0
413.27	0	1155.7	304.8	0	0	0	0	0	0	0	0	0	0	0	0	0	0	0	0	0	0	12716.1	0	11968.1	0	0	0	0	0	0	0	0	0	0	0	0	0	0	0	0	0	0	0	0	0	0	0	0	0
413.291	6001.7	9121.8	7899.4	16901.9	1647	8734.5	0	0	17812.9	0	0	0	0	0	0	0	0	0	0	0	0	0	0	13866.8	0	0	0	5446.4	13506.5	0	0	0	0	0	6629.6	0	0	7715.5	4659.8	24726.4	0	0	0	0	0	0	4180.3	0	0
413.306	0	0	429.9	0	0	0	0	0	0	0	0	0	0	0	0	0	0	0	0	0	0	33480.5	0	27111.8	0	0	0	0	0	0	0	0	0	0	0	0	0	0	0	0	0	0	0	0	0	0	0	0	0
413.327	4286.1	12043.5	6277	10313.1	1227	0	4285.9	0	7276.9	4848.3	0	0	0	0	0	0	0	17667.9	0	0	0	0	0	0	0	0	0	4096.9	0	7385.6	0	0	0	0	20782	0	0	0	0	0	0	4037.5	0	0	0	0	0	0	0
413.342	0	0	0	0	0	0	0	0	0	0	0	0	0	0	0	0	0	0	0	0	0	69092.8	14258.1	50763.2	0	0	0	0	0	0	0	0	0	0	0	0	0	9960.1	0	0	0	0	0	0	0	0	7164.5	7088.1	4405.8
413.364	0	985.6	1903.6	3388	909.7	0	6240.8	7086.2	6344.8	7406.2	7991.2	0	6908.2	8359	0	0	0	20326.4	0	0	10091.2	0	0	0	0	0	0	0	0	10630.9	5957	6890.2	6117.8	13758.1	19594	0	0	0	0	0	7216.4	8072	9062.3	8969.2	7998.3	0	0	0	0
413.74	0	0	0	0	0	0	0	0	0	0	0	0	0	0	0	0	0	0	0	0	0	0	0	0	0	0	0	0	0	0	0	0	0	0	0	0	0	0	0	0	0	0	0	0	0	0	8332	0	0
414.171	14317.3	3834.2	7008.3	1139.7	0	0	0	0	0	0	0	0	0	0	0	0	0	0	0	0	0	0	0	0	0	0	0	0	0	0	0	0	0	0	0	0	0	0	0	0	0	0	0	0	0	0	0	0	0
414.185	0	612.3	258	0	0	0	4117.2	0	0	0	0	0	0	7873.3	0	6512.7	0	0	0	0	0	0	0	0	0	0	0	0	0	0	0	0	0	0	0	0	0	0	0	0	0	12034.6	8713.1	0	0	0	5736.6	0	0
414.2	0	0	0	0	0	0	294876	333346	320342	352440	365414	279108	228923	270095	139243	353750	429178	439168	168531	264140	329238	20580.7	0	16576.8	24375.9	5316.9	12044.6	4459.2	13029.3	292009	281153	190198	241504	307949	326209	23948.8	0	0	0	264799	222921	267860	351642	397641	415626	32762.3	21214.9	0	6742.8
414.214	0	0	456.2	634.7	0	0	123310	167710	150703	193096	426219	408407	145650	155760	152018	212270	309458	570384	71319	142097	184114	0	0	0	0	0	0	0	0	153356	131168	102874	101829	175000	176346	13138.6	0	0	0	232363	312265	172376	178870	243433	181270	22022.4	4384.1	0	0
414.221	0	986.5	588.1	785.6	0	0	0	0	0	0	0	0	0	0	0	0	0	0	0	0	0	0	6059.8	0	0	0	0	0	0	0	0	0	0	0	0	0	0	0	0	0	0	0	0	0	0	0	0	0	0
414.226	5192.2	0	1337.2	1964.5	4128.6	16386.9	107227	210639	93442.2	141144	106503	90383.2	120880	81290.4	37609	93316.7	65710.8	183786	37019	103950	83674.6	0	0	0	0	0	0	0	0	151547	173786	80675.9	120714	160494	251192	0	0	0	0	89167.4	109405	126371	132852	170441	143198	0	0	0	0
414.294	0	896.9	1452.1	2423.2	354.4	0	0	0	0	0	0	0	0	0	0	0	0	0	0	0	0	0	0	0	0	0	0	0	0	0	0	0	0	0	0	0	0	0	0	0	0	0	0	0	0	0	0	0	0
414.846	6501.7	0	0	0	0	0	0	0	0	0	0	0	0	0	0	0	0	0	0	0	0	0	0	0	0	0	0	0	0	0	0	0	0	0	0	0	0	5626.2	0	0	0	0	0	0	0	0	0	0	0
414.863	3828.5	0	0	537.8	0	0	0	0	0	0	0	0	0	0	0	0	0	0	0	0	0	0	0	0	0	0	0	0	0	0	0	0	0	0	0	0	0	5530.4	0	0	0	0	0	0	0	0	0	0	0
414.979	0	0	0	0	0	0	0	0	0	0	0	0	0	0	0	0	0	0	0	0	0	0	0	13128.9	9965.9	0	0	0	5054.4	0	0	0	0	0	0	9501.1	19161.6	0	29007	0	0	0	0	0	0	4704.7	0	0	0
414.985	0	0	0	0	2067.5	2887.1	19079.3	49564.4	8326.9	0	0	0	7084	0	0	0	0	12935.4	0	11224.3	0	0	0	0	0	0	0	0	0	26302	33343.2	12701.1	7830.4	8126.4	28079.9	0	0	0	0	0	11953.5	14042.7	10300.1	0	0	0	0	0	0
415.032	0	0	952.2	2738.5	0	0	0	148701	0	0	0	0	0	0	0	0	0	0	0	0	0	0	0	0	0	0	0	0	2788.7	0	0	0	0	0	0	0	8392.6	0	0	0	0	0	0	0	0	0	0	0	0
415.035	3139.5	3366.6	6578.5	2403	9163	2976.4	0	0	0	0	0	0	0	0	0	0	0	0	0	0	0	0	0	0	0	0	0	0	0	0	0	0	0	0	0	0	0	0	0	0	0	0	0	0	0	0	0	0	0
415.038	0	0	0	0	0	0	0	0	0	0	0	0	0	0	0	0	0	0	0	0	0	25529.6	0	14854.5	0	0	0	0	0	0	0	0	4311.1	0	0	0	0	0	0	0	0	0	0	0	0	0	5954.9	0	0
415.042	0	3860.2	6273.8	25253.4	0	0	0	53048.5	0	0	0	0	0	0	0	0	0	0	0	0	0	0	0	0	0	0	0	0	2739.7	0	0	0	0	0	0	0	0	0	3976.7	0	0	0	0	0	0	0	0	0	0
415.111	10294.3	4699.7	5880.9	1818.7	0	0	0	0	0	0	0	0	0	0	0	0	0	0	0	0	0	0	0	0	0	0	0	0	0	0	0	0	0	0	0	0	0	0	0	0	0	0	0	0	0	0	0	0	0
415.123	21349.8	1920.8	672.3	1921.8	0	0	0	0	0	0	0	0	0	0	0	0	0	0	0	0	0	0	0	0	0	4763.3	0	0	0	0	0	0	0	0	0	0	0	12011.7	0	0	0	0	0	0	0	0	0	7392.9	0
415.13	0	21716.2	15065.1	13628.2	0	0	0	0	0	0	0	0	0	0	0	0	0	0	0	0	0	0	0	0	0	0	0	7243	0	0	0	0	0	0	0	0	5220.4	0	0	0	0	0	0	0	0	0	0	0	0
415.146	0	0	0	612.5	0	0	0	0	0	0	0	0	0	0	0	0	0	0	0	0	0	0	4985.6	0	0	0	0	0	0	0	0	0	0	0	0	3367.2	0	0	0	0	0	0	0	0	0	0	0	0	0
415.161	0	1211.7	2435.5	1942.4	0	0	0	0	0	0	0	0	0	0	0	0	0	0	0	0	0	0	0	0	6294.5	0	0	0	4090.9	0	0	0	0	0	0	5884.3	0	5190.9	0	0	0	0	0	0	0	0	0	0	0
415.183	0	0	0	0	0	0	0	0	0	0	0	0	0	0	0	0	0	0	0	0	0	54648.1	11181.9	39382.3	6671.1	0	0	0	0	0	0	0	0	0	0	10732.8	0	0	0	0	0	0	0	0	0	4932.2	0	0	0
415.191	0	0	0	0	0	0	6510.3	7417.2	0	0	0	0	0	0	0	0	0	0	0	0	0	16218.7	0	0	0	0	0	0	0	7362.8	6646.9	0	5025.5	6158	8687.1	0	0	0	0	0	0	0	0	0	0	0	0	0	0
415.197	2228.5	12593	9299.4	11753.7	1474.1	1375.8	58784.4	76824.7	41713.4	46083.9	87028.5	126158	51066.9	63341.1	20997.5	108309	81594.8	81851.8	12120.9	40940.5	47988.4	96782.5	47821.8	90577.4	0	3788.9	0	6124.2	16302.3	62051	34123.8	71075.6	35258.4	42334.7	33563.1	0	5863.3	128751	10888.1	74067.2	41447	105715	72857	99765.6	77760.4	6427.9	12746.3	70814	5272.5
415.201	1637.8	0	920.2	1176.8	1697.2	6625.9	34860.3	56224.2	17681.1	28010.2	30064.5	8533.5	16531.6	14528.6	0	0	14108.7	59129.2	0	20908	10483.6	0	0	0	0	0	0	0	0	28072.1	36161.7	21235	30255.8	28155.3	55914.2	0	0	0	0	0	22562.3	21789.8	19753.5	32365.5	25965.8	0	0	0	0
415.204	0	0	0	0	0	0	0	11216.5	15060.2	13999.5	9148.1	9929.8	5980.3	0	0	10604.1	19420.2	12756.8	0	7168.7	12452.1	0	0	0	0	0	0	0	0	8719.9	7819	0	4529.8	0	0	0	0	0	0	0	0	0	0	0	16195.4	0	0	0	0
415.213	0	946.9	636	0	0	0	24036.3	25422.5	39580.8	39321	42145.4	24808.1	21035.6	17383.5	8883.6	19912.1	29544.7	43545.8	0	10373.3	8086.3	0	0	0	0	0	0	0	0	17114.8	16287.8	11498.9	21088.4	19289.7	19112.9	0	0	0	0	22547.2	9578.9	23864.9	18815.9	29380.5	31122.8	0	0	0	0
415.217	0	0	673.2	0	0	0	14955.9	23439.4	21091.1	26109.6	70195.9	47152.6	18955.2	15607.6	13600	27218.2	47582.9	102824	0	14146.3	13102.8	0	0	0	0	0	0	0	0	25574.5	8398.4	10125.1	9524.2	17168.1	0	0	0	0	0	23989.2	53235.1	21177.1	15406.7	27540.4	22761.2	0	0	0	0
415.22	0	0	0	0	0	0	0	0	0	0	0	0	0	0	0	0	0	0	0	0	0	50701.2	13489.8	34390.3	7914.5	0	0	0	0	0	0	3707.7	0	0	0	11672.7	0	0	0	0	0	0	0	0	0	3401.1	0	0	0
415.229	0	0	0	0	0	0	0	0	0	0	0	0	0	0	0	0	0	0	0	0	0	0	0	0	0	0	0	0	0	0	0	0	0	0	0	0	0	0	0	0	0	0	0	0	0	0	0	0	0
415.234	11307.2	23932.3	64404.2	20648.2	6922.6	1377.9	5682.2	10244.7	70476.6	18143.9	7438.8	7637.2	19593.1	0	0	0	0	25346.7	0	0	12313.8	81262	30736.7	81419.9	0	8350.1	15401.7	5283.5	24506.7	6359.8	12474.8	5521.5	6338.7	7668.2	12816.2	0	6281.8	32598.8	10931.7	14634.2	0	8367.1	91953.5	0	0	0	0	7041.1	0
415.249	0	687.3	531.5	0	0	0	0	0	0	0	0	0	0	0	0	0	0	0	0	0	0	34651.8	6130.2	22789	0	0	0	0	0	0	0	0	0	0	0	0	0	5274.6	0	0	0	0	0	0	0	0	0	5921.8	0
415.27	5876.6	14047.1	10021.5	21277.3	2347.4	1498.4	4902.1	0	19991.5	5396.1	6019.2	8808.1	9429.3	0	0	7060	7484	20815.6	0	7879.6	0	34258.7	6242.8	0	0	5054.2	0	0	3723.8	10340.7	6468	4235.1	5532.6	12287.6	13525.7	0	0	9173.6	0	0	9859.5	7739.3	12333.9	9538	4681.2	0	0	0	0
415.286	2889.1	4629.4	1684.1	1332.1	0	0	0	0	0	0	0	0	0	0	0	0	0	0	0	0	0	40502.6	10760.8	40870.5	0	0	0	0	0	0	0	0	0	0	0	0	0	5014.5	0	0	0	0	0	0	0	0	0	0	0
415.307	0	2598.6	4272	3615.9	787.4	8783.4	0	0	8838.8	0	0	0	5681.6	0	0	0	0	6866.1	0	0	0	0	0	0	0	0	0	0	20180.1	0	0	0	0	0	6744.3	0	0	0	0	0	0	0	0	0	0	0	0	0	0
415.322	12326.7	40815.5	12390.1	181736	5446.7	7780.2	8145.7	7084	155215	22794.2	0	0	34181.1	0	8362.9	0	0	21747.2	0	0	15568.5	157440	42142	104297	0	0	9863.4	0	7755.9	0	5823.3	0	10331.2	0	10070.3	0	3495.1	37235.6	0	202138	6942.6	6580.1	117511	0	5731.1	0	16381.6	7737.9	14448.9
415.358	0	0	0	0	0	0	0	7068.2	0	0	0	0	0	0	0	0	0	0	0	0	0	132692	26179.1	67881.2	0	0	0	0	0	0	0	0	0	0	0	0	0	15177.3	0	0	8433.6	3993.3	0	0	0	0	12711.2	13131.5	7635.5
416.098	0	0	0	0	0	0	31150.5	50283.2	16599.2	35419.5	31328.4	67646.1	56337.7	61501.9	18951.3	100535	91463	38632.2	39128.7	45965.9	68022.4	0	0	0	0	0	0	0	0	43720.2	38027.9	42496.3	31700.6	74055.4	60302.9	5177.8	5809.6	0	0	64148.2	33704.6	87698.2	58482.8	75417.2	77684.7	4645.7	15831.9	0	34917.6
416.131	0	2244.9	1811.5	882.3	0	0	15370.3	28101.6	0	0	14737.8	17470.8	7747.8	6914.8	18967.3	12856.4	7531.6	0	0	0	13854.2	1.0016e+06	321212	992113	423772	0	0	4436.3	7080.2	0	0	8271.8	21170.3	38580.2	19570.8	414969	0	0	0	8929.9	0	32693.5	0	0	6438	275821	8737.5	0	0
416.172	0	36848.9	322.4	1131.3	2811.7	8094.5	0	0	0	0	0	0	0	0	0	0	0	0	0	0	0	0	0	0	0	0	0	0	0	0	0	0	0	0	0	0	0	0	0	0	0	0	0	0	0	0	0	0	0
416.179	0	0	0	0	0	0	0	0	0	0	0	0	0	0	0	0	0	0	0	0	0	12659.4	0	0	4675	0	0	0	0	0	0	0	0	0	0	5586.8	0	0	0	0	0	0	0	0	0	0	0	0	0
416.197	0	0	0	0	0	0	0	0	0	0	0	0	0	0	0	0	0	0	0	0	0	0	0	0	0	0	0	0	0	0	0	0	0	0	0	0	0	0	0	0	0	0	0	0	0	0	0	0	0
416.201	0	1575.3	933	900.8	0	0	5400.9	10284.6	0	0	5585	0	0	0	0	9398.9	6325.6	0	0	0	0	0	0	0	0	0	0	0	0	0	0	4997.3	0	0	0	0	0	10522.5	0	0	0	9049.7	0	0	0	0	0	0	0
416.237	0	2666.5	14518.9	3063.3	0	0	0	0	6435.8	0	0	0	0	0	0	0	0	0	0	0	0	0	0	0	0	0	0	0	0	0	0	0	0	0	0	0	0	0	0	0	0	0	0	0	0	0	0	0	0
416.274	0	1392.7	1089.1	2576.9	0	0	0	0	0	0	0	0	0	0	0	0	0	0	0	0	0	0	0	0	0	0	0	0	0	0	0	0	0	0	0	0	0	0	0	0	0	0	0	0	0	0	0	0	0
416.325	1652.9	11024	2542.8	51559.6	0	0	0	0	26493.9	0	0	0	0	0	0	0	0	0	0	0	0	19237.1	0	16977	0	0	0	0	0	0	0	0	0	0	0	0	0	0	0	28733.6	0	0	19207.5	0	0	0	0	0	0
416.362	0	0	0	0	0	0	0	0	0	0	0	0	0	0	0	0	0	0	0	0	0	14500.8	0	0	0	0	0	0	0	0	0	0	0	0	0	0	0	0	0	0	0	0	0	0	0	0	0	0	0
416.375	0	0	0	0	0	0	0	5938.9	117044	63301.4	0	0	78929.1	0	0	0	0	13958.1	0	0	8348.6	0	0	0	0	0	0	0	0	9210.5	38667.2	38841.1	15212.4	14399.6	9242	0	0	0	0	276907	9015.5	6882.5	110266	0	71166.6	0	0	0	0
416.842	25693.3	6311.9	498.9	5634.7	3413.5	23540.4	0	0	0	0	0	0	0	0	0	0	0	0	0	0	0	0	0	0	0	0	0	0	0	0	0	0	0	0	0	0	0	80179.4	0	0	0	0	0	0	0	0	0	68730.5	24704.4
416.973	0	0	0	0	0	0	0	0	0	0	0	0	0	0	0	0	0	0	0	0	0	0	0	0	0	0	0	0	0	0	0	0	0	0	0	0	0	0	0	0	0	0	0	0	0	0	0	0	0
416.976	0	0	0	0	0	0	8140.9	5348.3	0	0	0	0	4233.3	0	0	0	0	0	0	0	0	0	0	0	0	0	0	0	0	5010.6	5213	0	0	0	0	0	0	0	6499.6	0	0	0	8109.4	0	0	0	0	0	0
416.981	0	0	0	0	0	0	0	0	0	0	0	0	0	0	0	0	0	0	0	0	0	0	0	0	0	0	0	0	0	0	0	0	0	0	0	0	0	0	0	0	0	0	0	0	0	0	0	0	0
417.004	0	0	0	0	0	0	0	0	0	0	0	0	0	0	0	0	0	0	0	0	0	0	0	0	0	0	0	0	0	0	0	0	0	0	0	0	0	0	0	0	0	0	0	0	0	0	0	0	0
417.033	2320.6	1635	3212.2	2384.1	5110.5	1927.7	0	0	0	0	0	0	0	0	0	0	0	0	0	0	0	0	0	0	0	0	0	0	0	0	0	0	0	0	0	0	0	0	0	0	0	0	0	0	0	0	0	0	0
417.038	0	1008.6	1064.1	6593.6	0	0	0	13793.5	0	0	0	0	0	0	0	0	0	0	0	0	0	0	0	0	0	0	0	0	0	0	0	0	0	0	0	0	0	0	0	0	0	0	0	0	0	0	0	0	0
417.073	0	0	0	0	0	0	0	0	0	0	0	0	0	0	247191	0	0	286762	1.42354e+06	0	0	0	9061.9	0	0	0	0	0	0	0	0	0	0	0	0	0	0	0	0	0	136167	0	397897	360998	0	0	0	0	0
417.081	0	0	0	0	0	0	0	0	0	0	0	0	0	0	0	0	0	0	0	0	0	0	0	0	0	0	0	19153.4	17111.9	0	0	0	0	0	0	0	0	0	0	0	0	0	0	0	0	0	0	0	0
417.102	9142.3	15846.4	6355.3	8323.5	0	0	0	0	0	0	0	0	0	0	0	0	0	0	0	0	0	0	0	0	0	4381.7	0	0	0	0	0	0	0	0	7665.1	1654.8	2469	6904.2	0	0	0	0	0	6922.1	0	0	0	0	0
417.112	0	826.2	0	756	0	0	0	0	0	0	0	0	0	0	0	0	0	0	0	0	0	0	4970.2	0	9820.7	0	9672.5	0	10485.9	0	0	0	0	0	0	10002	9181.2	0	7296.8	0	0	0	0	0	0	7693	0	0	0
417.119	19388.8	21476.5	21277.4	15022.9	0	0	0	15745.9	0	0	0	0	0	0	0	0	0	0	0	0	0	0	0	0	0	0	0	5284.7	0	0	0	0	0	0	0	0	0	8968.8	9788.4	0	0	0	0	0	0	0	0	0	0
417.129	2538	1122.2	0	760.6	0	0	0	0	0	0	0	0	0	0	0	0	0	0	0	0	0	0	0	0	0	0	0	0	0	0	0	0	0	0	0	0	0	0	0	0	0	0	0	0	0	0	0	0	0
417.133	58787.5	12817.1	6457.1	13808.3	0	0	0	0	0	0	0	0	0	0	0	0	0	0	0	0	0	122809	40361.1	139847	47417.9	0	0	0	0	0	0	0	0	0	0	67649	0	55924.4	0	0	0	0	0	0	0	34694.9	11277	19613.7	7212.9
417.163	0	0	0	0	0	0	0	0	0	0	0	0	0	5688.7	0	0	0	0	0	0	0	40567.3	21113.7	48470.9	13931.5	0	0	0	0	0	0	0	0	0	0	17516.7	0	0	0	0	0	0	0	0	0	9415.8	0	0	0
417.177	0	5131.5	4016.6	4121.4	557.3	0	0	0	0	0	0	0	0	0	0	0	0	0	0	0	0	44668.8	7353.6	37915.5	0	0	0	0	4673.2	0	0	0	0	0	0	0	3419	0	0	0	0	0	0	0	0	0	4635.2	0	0
417.199	0	0	0	0	0	0	0	0	0	0	0	0	0	0	0	0	0	0	0	0	0	40260.6	12650.8	28528.3	0	0	0	0	0	0	0	0	0	0	0	3249.5	0	0	0	0	0	0	0	0	0	0	0	0	0
417.205	0	0	0	0	0	0	0	0	0	0	0	0	0	0	0	0	0	0	0	0	0	0	4994.8	0	0	0	0	0	0	0	0	0	0	0	0	0	0	0	0	0	0	0	0	0	0	0	0	0	0
417.21	0	12520.8	4205.1	20611.8	60310.2	141485	24466.9	68985.6	37647.4	106104	68975.1	64233.2	50097.1	20913.7	12867.9	29232.8	64822.6	18101.2	25043.2	41604.8	60437.7	0	0	0	0	63936.9	13398.5	0	0	58608.8	45133	31369.4	92691	67923	165852	0	6023.8	0	13124.1	40754.3	71430.9	41348.6	37051.5	17565.6	94704.4	0	5148.2	0	0
417.213	67015.4	32037.3	23359.1	22988.3	948.4	0	5161.1	0	29315.4	0	0	0	7474.6	8529.1	0	0	0	0	0	0	0	162002	57643.9	169804	4179.8	14366	8540.2	17554.2	21963.1	0	0	0	0	0	0	4752.7	11625.6	56330.5	6499.7	6874.1	0	0	21965.5	0	0	13057	20327.8	46654.3	19889
417.22	0	0	0	0	0	0	46409.2	37755.6	45907.1	48991.5	56130.6	54474.3	37680.8	56687.5	15164.5	48341.7	41012.3	65115.7	16626.2	40389.5	50857	0	0	0	0	0	0	0	0	47207.6	27393.5	21485.3	25691.6	65741	41602.2	0	0	0	0	59137.3	40644.5	43100	43082.6	64017.4	44175.8	0	0	0	0
417.224	0	0	0	0	0	0	48198	27730.1	8753.8	10816.7	31135.1	103169	145347	160726	62002.1	98327.6	0	12554.4	52872	93991.7	31819.5	0	0	0	0	0	0	0	0	85388.5	49797.7	62010.6	33607.1	121560	104815	0	0	0	0	107157	50254.9	87438.2	87357.3	116432	25019.2	0	0	0	0
417.226	0	0	0	0	0	0	12621.6	0	0	0	0	0	0	0	0	0	0	0	0	0	0	0	0	0	0	0	0	0	0	6395.9	0	0	0	0	0	0	0	0	0	0	0	0	0	0	0	0	42470.9	0	25202.2
417.229	0	2825.2	2900	2147.3	0	0	0	0	0	0	0	0	0	0	0	0	0	0	0	0	0	20551.8	128428	35379	0	0	0	0	3560	0	0	0	0	0	0	0	0	10362.4	0	0	0	0	0	0	0	0	0	8469.1	0
417.25	0	21881.1	15309.3	16820.5	0	0	0	0	0	5116.3	0	0	5971.2	0	0	0	0	11554.8	0	0	0	29009.8	10244.9	32935.7	0	4590.7	0	5506.8	7075.8	0	0	4686.2	0	0	0	0	7682	0	6301.7	0	0	0	0	9023.1	0	0	0	0	0
417.265	0	2777.5	784.1	1046.1	0	0	0	0	0	0	0	0	0	0	0	0	0	0	0	0	0	65745.4	12106.5	76976.3	0	0	0	0	0	0	0	0	0	0	0	0	0	0	0	0	0	0	0	0	0	0	0	0	0
417.301	0	3537.6	2007.2	3439.8	0	0	0	0	0	0	0	0	0	0	0	0	0	0	0	0	0	75140.1	21021.2	64428.8	0	0	0	3935.4	0	0	0	0	0	0	0	0	0	8865.1	0	0	0	0	0	0	0	0	8944.7	0	0
417.322	19909.5	14821.5	11955.3	40981.8	2733.6	35541.4	70220.5	95462.9	124788	102904	91911.1	73252.8	73589.5	63202.9	35131.9	88128.3	94998	114629	52605.7	46218	53562.1	28968.4	20851.1	13548	11562.4	10780.4	0	10199	17108.5	69806	99057.6	68905.1	70820.4	69748.4	126130	51344.2	0	21416.1	24584.1	75100.7	65087.4	66056.1	237358	116358	107328	20834	24914	0	60571.1
417.337	0	2146.6	2255.4	6908.2	0	0	0	0	4963.5	0	0	0	0	0	0	0	0	0	0	0	0	181936	48128.5	142095	0	0	0	0	4770.1	0	0	0	0	0	0	0	5070.4	12137.5	0	9343	0	0	0	0	0	0	15037.1	11896.3	10828.6
417.374	0	0	0	0	0	0	0	0	0	0	0	0	0	0	0	0	0	0	0	0	0	35435	12697.7	22635.9	0	0	0	0	0	0	0	0	0	0	0	0	0	0	0	0	0	0	0	0	0	0	0	0	0
417.378	0	0	0	0	0	0	0	0	18872.8	4485.2	0	0	7072.4	0	0	0	0	0	0	0	0	0	0	0	0	0	0	0	0	0	0	4500.6	0	0	0	0	0	0	0	40229.1	0	0	0	0	6048.1	0	0	0	0
417.973	0	0	0	0	0	0	0	0	0	0	0	0	0	0	0	0	0	0	0	0	0	0	0	0	0	11198.7	0	96893.4	50873.8	0	0	0	0	0	0	0	0	0	0	0	0	0	0	0	0	0	0	0	0
418.076	0	0	0	0	0	0	0	0	0	0	0	0	0	0	44721.3	0	0	50011.8	334908	0	0	0	0	0	0	0	0	0	0	0	0	0	0	0	0	0	0	0	0	0	15313.4	0	64324.3	77965.8	0	0	0	0	0
418.136	7794	899.7	1088.2	2629	0	0	0	0	0	0	0	0	0	0	0	0	0	0	0	0	0	0	0	0	0	0	0	0	0	0	0	0	0	0	0	3129.2	0	0	0	0	0	0	0	0	0	0	0	0	0
418.187	0	6111.2	2926.6	563.8	2437.3	3726.3	0	0	0	0	0	0	0	0	0	0	0	0	0	0	0	0	0	0	0	0	0	0	0	0	0	0	0	0	0	0	0	0	0	0	0	0	0	0	0	0	0	0	0
418.214	0	1524.6	379.8	2759.2	14123	33173.9	0	0	3785	8538.7	7978.4	0	4758	0	0	0	0	0	0	0	6983.9	0	0	0	0	6051.7	0	0	0	7359.3	4677.6	2913.4	11216.3	0	21500.3	0	0	0	0	0	7946.7	4942.1	0	0	5800.3	0	0	0	0
418.217	10700	4059.3	4510	2421.3	0	0	0	0	0	0	0	0	0	0	0	0	0	0	0	0	0	21035.6	0	0	0	0	0	0	0	0	0	0	0	0	0	0	0	0	0	0	0	0	0	0	0	0	0	0	0
418.224	0	0	0	0	0	0	9724.9	0	6498	4672.9	8958.9	10215.8	0	6661.6	0	0	0	0	0	0	7655.1	0	0	0	0	0	0	0	0	0	6279.4	0	0	0	0	0	0	0	0	0	0	0	0	0	6202.3	0	0	0	0
418.227	0	0	0	0	0	0	0	0	0	0	0	0	13226.3	13597.3	0	6528.8	0	0	0	9295.4	0	0	0	0	0	0	0	0	0	10427.9	6475.3	0	0	10521.9	14866.6	0	0	0	0	11467.5	0	6936.9	9403.7	0	0	0	0	0	0
418.326	2082.8	976.6	1797.2	7741.7	0	3726.8	5785.5	13923.1	15978.5	15350	14916.1	0	8050.2	0	0	0	0	7026.5	0	0	0	0	0	0	0	0	0	0	0	11874.9	6661.8	9603.7	5860.8	0	13551.2	4787.7	0	0	0	8794.8	0	10987.7	18510	9349.2	4862.7	0	0	0	4703
418.341	0	0	373.6	0	0	0	0	0	0	0	0	0	0	0	0	0	0	0	0	0	0	23620.3	5394.3	0	0	0	0	0	0	0	0	0	0	0	0	0	0	0	0	0	0	0	0	0	0	0	0	0	0
418.782	0	7166.6	3868.8	6538.2	0	0	0	0	0	0	0	0	0	0	0	0	0	0	0	0	0	0	0	0	0	0	0	0	0	0	0	0	0	0	0	0	0	0	0	0	0	0	0	0	0	0	0	0	0
418.866	51101.1	0	0	0	1103.4	0	0	0	0	0	0	0	0	0	0	0	0	0	0	0	0	0	0	0	0	0	0	0	0	0	0	0	0	0	0	0	0	82811.2	0	0	0	0	0	0	0	0	0	39057.1	9713.6
418.905	37173.4	847.5	0	1984.7	0	0	0	0	0	0	0	0	0	0	0	0	0	0	0	0	0	0	0	0	0	0	0	0	0	0	0	0	0	0	0	0	0	52852.5	0	0	0	0	0	0	0	0	0	35763.8	7958.8
418.943	0	0	0	0	0	0	0	0	0	0	0	0	0	0	0	0	0	0	0	0	0	0	0	0	0	0	0	0	0	0	0	0	0	0	0	0	7453.8	0	8322.9	0	0	0	0	0	0	0	0	0	4944.9
418.971	0	0	0	0	0	0	0	0	0	0	0	0	0	0	0	0	0	0	0	0	0	0	0	0	0	0	0	0	0	0	0	0	0	0	0	0	0	0	0	0	0	0	0	0	0	0	0	0	0
419.018	0	0	0	0	0	0	0	5615.8	0	0	0	0	0	0	0	0	0	0	0	0	0	0	0	0	0	0	0	0	0	0	0	0	0	0	0	0	0	0	0	0	0	0	51683.8	82886.4	83539.8	0	0	0	0
419.026	0	0	513	0	0	0	0	0	0	0	0	0	0	0	0	0	0	0	0	0	0	0	0	0	0	0	0	0	0	0	0	0	0	0	0	0	0	0	0	0	0	0	0	0	0	0	0	0	0
419.048	5912	0	339.1	2326.4	0	0	0	10406.8	0	0	0	0	0	0	0	0	0	0	0	0	0	0	0	0	0	4374.7	0	3426.2	0	0	0	0	0	0	0	0	0	0	0	0	0	0	0	0	0	0	0	0	0
419.058	0	1009.8	1080.9	7010.8	0	0	0	10318.5	0	0	0	0	0	0	0	0	0	0	0	0	0	0	0	0	0	0	0	0	0	0	0	0	0	0	0	0	0	0	0	0	0	0	0	0	0	0	0	0	0
419.135	0	29118.6	3817.9	1910.8	795.2	1723.8	0	0	0	0	0	0	0	0	0	0	0	0	0	0	0	0	0	0	0	0	0	0	0	0	0	0	0	0	0	0	5348.8	0	0	0	0	0	0	0	0	0	0	0	4822.7
419.156	0	0	991.4	2531.7	0	0	6196.8	0	0	0	0	18794.3	10947.5	16770.6	9067.3	0	0	0	0	0	0	0	0	0	0	0	0	0	0	10559.1	0	9180.9	0	11026.8	15806.2	0	0	0	0	10162.4	9792.4	6182.8	0	8981.7	0	0	0	0	0
419.172	0	2389.6	1349.4	0	445.9	0	0	0	0	0	0	0	0	0	0	0	0	0	0	0	0	0	0	0	0	0	0	0	35018	0	0	0	0	0	0	0	0	0	0	0	0	0	0	0	0	0	0	0	0
419.179	0	0	0	0	0	0	0	5234.5	0	0	0	0	0	0	0	0	0	7828.2	0	0	0	22081.8	6178.1	19474.5	4944.5	0	0	0	0	0	0	0	0	0	8544.1	3374.4	0	0	0	0	0	0	0	0	0	0	0	0	0
419.184	0	0	0	0	0	0	0	0	0	0	0	0	0	0	0	0	0	0	0	0	0	0	8461	15774.6	0	0	0	0	0	0	0	0	0	0	0	0	0	5062.2	0	0	0	0	0	0	0	0	0	0	0
419.188	8155.8	0	410.2	1553.6	0	2258.1	14663.6	10425.4	3832.9	0	0	0	5673.4	0	0	0	0	19091.9	0	0	0	0	0	0	0	0	0	0	4124	10732.7	12272.3	8289.5	6160.1	15566.4	12957.6	0	0	14484.8	0	0	12144	9249.6	9191.7	0	0	0	11468.4	0	9579
419.192	2330.9	10880.7	6108.9	5675.9	1443.5	2882.4	0	0	6646.2	0	0	0	5248.2	0	0	0	0	0	0	0	0	56905.3	18886.2	49674.9	0	0	0	0	5147.4	5211.6	0	0	0	0	6971.8	0	2932.1	0	0	0	0	8436.7	0	0	0	0	0	0	0
419.197	0	0	0	0	0	0	0	0	0	0	0	0	0	0	0	0	0	0	0	0	0	0	0	0	0	0	5799.2	0	0	0	0	0	0	0	0	0	0	0	0	0	0	0	0	0	0	0	0	0	0
419.207	0	1078.2	384.6	909	1062.2	2756.9	0	8477.8	0	4948.7	0	0	10197.5	0	0	0	0	0	0	0	0	14361.6	0	13387.3	0	0	0	0	0	8570.9	0	0	4419.8	7116.9	7444.6	0	0	0	0	8846.7	5846	6961.1	0	0	0	0	0	0	0
419.229	0	10539	9078.1	9372.9	847.7	0	6525.2	7116.8	6599.4	6175.7	5801	8156.2	5541.2	0	0	0	0	13465.7	0	0	0	109816	30175.9	50168.2	0	0	0	0	7332.8	0	5163.1	7422.8	0	0	0	0	0	7143.8	0	0	7033.4	5946.6	0	0	8801.2	0	0	0	0
419.232	8369.6	0	946.6	0	0	0	4467.7	0	0	0	0	0	0	0	0	0	0	15143.2	0	0	0	0	0	0	0	0	0	0	0	0	0	0	0	0	0	0	0	7021.4	0	0	0	0	0	0	0	0	25650.1	0	16997.9
419.239	5434.9	0	0	1810.9	3488.9	0	181876	247987	171570	205684	281272	474620	358777	239294	191762	306125	151344	173412	217977	257208	163568	101902	43588.6	181857	0	0	0	0	0	257059	244268	199107	189358	383643	498154	0	0	14937.7	0	432748	316305	271474	284401	294117	152792	0	15770	0	16581
419.244	0	2568	1102.7	723.8	0	0	0	0	0	0	0	0	0	0	0	0	0	0	0	0	0	41766.8	8892.7	41298	0	0	0	0	0	0	0	0	0	0	0	0	0	0	0	0	0	0	0	0	0	0	0	0	0
419.265	0	3394.6	3067.7	2926.1	0	0	0	0	0	0	0	0	0	0	0	0	0	0	0	0	0	0	0	0	0	0	0	0	0	0	0	0	0	0	0	0	0	0	0	0	0	0	0	0	0	0	0	0	0
419.28	0	1725.4	961.9	2068.6	0	0	0	0	0	0	0	0	0	0	0	0	0	0	0	0	0	66084.8	30207	93089.1	0	0	0	0	0	0	0	0	0	0	0	0	0	7987.7	0	0	0	0	0	0	0	0	0	0	0
419.317	3076.5	10870.2	6278.3	17643.7	2278.1	1984.1	0	0	5358.5	0	0	0	0	0	0	0	0	0	0	0	0	128344	51030.2	129269	0	0	0	0	0	0	0	0	0	0	0	0	3720.7	22468.2	0	0	0	0	0	0	0	3129.8	9970.3	13461	9612
419.353	0	0	805.9	1658.5	0	0	0	0	0	0	0	0	0	0	0	0	0	0	0	0	0	107980	21910.8	64320.1	0	0	0	0	0	0	0	0	0	0	0	0	0	9362.8	0	0	0	0	0	0	0	0	7332.1	0	9205.2
419.98	0	0	0	0	0	0	0	0	0	0	0	0	0	0	0	0	0	0	0	0	0	0	0	0	0	0	0	5595.3	0	0	0	3561.4	0	15552	15622.3	2399.5	6869.3	0	4341.5	0	0	0	0	0	0	0	6976.8	0	7857.7
419.988	0	0	0	0	0	0	0	0	0	0	0	0	0	0	0	0	0	0	0	0	0	0	0	18104.1	0	11364.2	24962.9	64968.1	30421.7	0	0	0	0	0	0	8456.6	71746.5	0	46117	0	0	0	0	0	0	0	7397.2	0	0
420.009	0	0	0	0	0	0	0	0	0	0	0	0	0	0	0	0	0	0	0	0	0	0	0	0	0	0	0	29234.4	7945.9	0	0	0	0	0	0	3128.7	0	0	6845.5	0	0	0	0	0	0	0	0	0	0
420.022	0	0	0	0	0	0	0	0	0	0	0	0	0	0	0	0	0	0	0	0	0	0	0	0	4838.3	0	0	0	0	0	0	0	0	0	0	4147.7	0	0	0	0	0	0	0	0	0	0	0	0	0
420.209	0	0	0	0	0	0	0	0	0	0	0	0	0	0	0	0	0	0	0	0	0	0	0	0	0	0	0	3277.6	4106	0	0	0	0	0	0	0	0	0	0	0	0	0	0	0	0	0	0	0	0
420.243	0	0	0	0	356.3	0	29576.9	32202.2	27860.9	30591.6	54000.4	85533.6	74361.6	29999.9	22275.4	35998.5	13362.8	19163.6	16209.2	33215.2	9634	0	0	17891.3	0	0	0	0	0	42486.2	37058.3	28016.1	24678.2	64092.1	83728.9	0	0	0	0	65015.8	53986.9	40042.6	43404.5	43653.1	20248.2	0	0	0	0
420.32	0	986.5	629.9	2598.8	0	0	0	0	0	0	0	0	0	0	0	0	0	0	0	0	0	0	0	0	0	0	0	0	0	0	0	0	0	0	0	0	0	0	0	0	0	0	0	0	0	0	0	0	0
420.778	0	18037.2	5343.3	19210.3	0	0	0	0	0	0	0	0	0	0	0	0	0	0	0	0	0	0	0	0	0	0	0	0	0	0	0	0	0	0	0	0	0	13031.1	0	0	0	0	0	0	0	0	0	0	0
420.787	0	1301.3	0	2594.8	0	0	0	0	0	0	0	0	0	0	0	0	0	0	0	0	0	0	0	0	0	0	0	0	0	0	0	0	0	0	0	0	0	0	0	0	0	0	0	0	0	0	0	0	0
420.941	0	0	0	0	0	1095.6	0	0	0	0	0	0	0	0	0	0	0	0	0	0	0	0	0	0	0	0	0	0	0	0	0	0	0	0	0	0	0	0	0	0	0	0	0	0	0	0	0	0	0
420.992	0	0	0	0	0	0	0	0	0	0	0	0	0	0	0	0	0	0	0	0	0	0	0	0	0	0	0	0	0	0	0	0	0	0	0	0	2660.5	0	0	0	0	0	0	0	0	0	0	0	0
420.997	0	0	0	0	0	0	17728.9	33525.5	5089.2	18227.9	16136	37405.7	17842.3	10016.4	23127.8	27107.8	0	0	18906.3	14239.9	15402	0	0	25395.5	0	0	0	0	4661.4	31927.9	23727.2	12349.1	40700.4	51841.5	66619.4	10642.7	8379.2	0	6748.4	12648.3	8573.8	29892.5	8347.5	10483.2	19613.6	7188.6	7610.3	0	29299.4
421.002	0	0	0	0	1028.8	0	36253.5	33766.2	6801.6	0	9538.1	0	26860.6	10969.7	16014.9	0	0	0	0	12022.2	0	0	0	0	0	0	0	0	0	36422.8	36530	18524.3	12391.3	21141.7	60707.6	0	0	0	0	11987.3	34199.1	17863.1	21791.2	10982.5	0	0	0	0	0
421.006	0	0	0	0	0	0	0	0	0	0	0	0	0	0	0	0	0	0	0	0	0	26823.5	12922.7	0	27740.7	0	5715.6	0	6820.4	0	0	0	0	0	0	41024.6	8721	0	9155.8	0	0	0	0	0	0	15747.5	4847.7	0	0
421.05	26055.9	3870.2	2013.3	31954.7	0	0	0	225627	0	0	0	0	0	7472	0	0	0	0	0	0	0	0	0	0	0	0	0	0	0	0	0	0	0	0	0	0	0	24431.6	0	0	0	0	20181.2	0	0	0	5755.3	21944.9	29165.7
421.075	0	13494.1	1696.2	0	0	0	0	0	0	0	0	8813.7	0	0	13839.8	0	0	0	0	0	11280.3	0	0	0	39015.9	0	30719.2	3363.4	5663.8	0	0	0	4287	0	0	30067	10604.2	0	0	0	0	0	0	0	0	17915.8	5377.9	12091.4	0
421.109	0	0	0	0	0	0	3618.4	0	0	0	0	0	9244.9	19311	0	15357.1	0	0	0	0	0	0	0	0	0	0	0	0	0	0	0	7883.9	0	0	0	0	0	0	0	0	0	10112.5	0	0	0	0	0	0	0
421.122	0	0	0	0	0	0	0	0	0	0	0	0	0	0	0	0	0	0	0	0	0	0	0	0	0	0	0	0	0	0	0	0	0	0	0	0	0	87467.7	0	0	0	0	0	0	0	0	4371.5	66220.5	7371.8
421.128	21869.7	2820.6	1105.5	2564.6	0	0	0	0	0	0	0	0	0	0	0	0	0	0	0	0	0	0	0	0	0	0	0	0	0	0	0	0	0	0	0	0	0	11167.8	0	0	0	0	0	0	0	0	0	0	0
421.155	0	1681.1	1008.7	0	0	0	0	0	0	0	0	0	0	0	0	0	0	0	0	0	0	0	0	0	0	0	0	2648.6	0	0	0	0	0	0	0	0	0	0	0	0	0	0	0	0	0	0	0	0	0
421.167	5440.5	3050.4	1369.2	3048	0	1015.4	0	0	0	0	0	0	0	0	0	0	0	0	0	0	0	0	0	0	0	0	0	0	4309.6	0	0	0	0	0	0	0	0	0	0	0	0	0	0	0	0	0	0	0	0
421.172	9254.8	1384.4	3089.5	3174.8	1217	5387.2	0	6106.8	4100.7	0	0	0	0	0	0	0	0	0	0	0	0	0	0	0	0	0	0	0	0	0	5660.3	0	0	0	0	2722	0	0	0	0	0	0	0	0	0	0	0	0	0
421.187	1281.8	16417.3	5320.8	3046.5	0	1150.6	0	0	0	0	0	0	0	0	0	0	0	0	0	0	0	0	0	0	0	0	0	0	10448.4	0	0	0	0	0	0	0	0	0	0	0	0	0	0	0	0	0	0	0	6267.4
421.194	0	0	0	0	0	0	11375.8	20031	14881.7	16360.6	30592.4	13830.2	9250.5	11325.3	7764.2	28416.8	16019.7	21983.1	0	10547.6	19678.1	0	0	0	0	0	0	0	0	15370.6	15356	10739.2	11014.6	23176.1	13491.8	0	0	0	0	18703.4	21003.3	21768.8	16826	23496.9	21555	0	0	0	0
421.203	58745.4	21573.3	7164.6	22941.9	20581.8	34478.5	106489	264636	110969	104877	108070	96189	93881.7	44878.6	22792.3	101942	83803.2	69238.1	38857.2	78123.2	43813	79071.2	38242.7	64519	0	0	0	0	4874.9	139704	209045	105478	100120	99282.8	186359	1871.6	3522.9	35769	6090.2	62904.7	138968	54941.4	130440	75292.4	106280	4020.9	7534.1	9750.8	6620.7
421.208	0	6002	5532.4	4225.4	1773.1	3937.5	0	0	0	0	6463.9	0	0	5071	0	0	0	11461.9	0	0	0	28087.5	11491.3	27830.3	0	3995.5	0	0	3131.8	0	0	0	5641.1	0	6678.8	0	0	0	0	0	5218.6	5392.5	0	0	0	0	0	0	0
421.219	6954.4	0	0	3876.2	2664.1	0	58167.4	62286.4	44746.8	45243.2	60750.3	71295.3	104833	67058.4	37905.8	70178.3	30719.6	53547.5	35149.2	54792.5	11728.1	0	4938.5	0	0	0	0	0	0	84248.7	63849.4	48953.9	46194.1	98544.4	136722	0	0	9678.6	0	61483.1	73000.7	59242.4	73250.9	71729.9	26479.3	3696.1	11894.2	6501.6	10407.1
421.223	0	2325	907.9	978.1	0	0	0	0	0	0	0	0	0	0	0	0	0	0	0	0	0	32968	8557.6	29827.4	0	0	0	0	0	0	0	0	0	0	0	0	0	0	0	0	0	0	0	0	0	0	0	0	0
421.227	30436.2	28824.2	21587.9	32785.7	54273.4	34608.6	85219.5	132636	242876	175247	134629	146927	150354	81929.8	62123.9	33007.6	30963	47143.4	105906	77507	111015	0	0	0	0	195457	26096.9	7632.8	43233.6	114781	127799	74991.2	130938	134613	296039	3055.3	6329.3	44196.9	12336.6	254805	104606	146060	170446	94666.6	95637.6	27513.3	5079.5	29580.7	8011
421.236	0	0	0	0	0	1606.7	0	9599.9	0	0	0	0	19538.5	23703.4	5469.5	11989.5	13753.3	15500.9	9832	7597.6	32925	0	0	0	0	0	0	0	0	10218.8	0	12363.6	8360.8	8353.5	11842.3	0	0	0	0	0	0	0	0	25833.4	25519.6	0	6239.2	7256.1	34680.7
421.24	3401.4	1534.3	871.9	825.9	0	0	0	0	0	0	0	0	0	0	0	0	0	0	0	0	0	0	0	0	0	0	0	0	0	0	0	0	0	0	0	0	0	0	0	0	0	0	0	0	0	0	0	0	0
421.245	0	2232.9	2725.1	1957	0	0	5004.6	13802.7	9798.4	10789.5	0	0	11234.9	0	0	10304.2	0	10302.3	0	0	10357.8	10110.7	0	0	0	0	0	0	0	11343	6517.8	12307.3	0	16324.1	16181.7	0	0	0	0	11398	7749.5	9297	13104.7	9627.1	17379.4	0	0	0	0
421.26	0	4360	1360.9	0	0	0	0	0	0	0	0	0	0	0	0	0	0	0	0	0	0	57812.5	12895	42559.6	0	0	0	0	0	0	0	0	0	0	0	0	0	0	0	0	0	0	0	0	0	0	0	0	0
421.296	1848.4	6469.4	5374.8	5724.7	682.3	0	0	0	0	0	0	0	0	0	0	0	0	0	0	0	0	80187.9	25003	81001.1	0	0	0	0	0	0	0	0	0	0	0	0	0	6477	0	0	0	0	0	0	0	0	4686.3	0	4960.5
421.299	1681.3	0	444.2	0	0	0	0	0	0	0	0	0	0	0	0	0	0	0	0	0	0	0	0	0	0	0	0	0	0	0	0	0	0	0	6584.4	0	0	0	0	0	0	0	0	0	0	0	5500.2	0	0
421.33	0	0	0	0	0	0	4463.8	0	0	7317.5	7010.3	8826.5	9471.3	11961.7	0	0	0	7132.6	0	6724.4	0	0	0	0	0	0	0	0	0	7946.2	5213.8	0	7727.3	6478	19297.4	0	0	0	0	9769.3	8090.7	15840.6	14476.9	0	0	0	0	0	0
421.332	0	3685.9	3467.9	8158.9	0	0	0	0	0	0	0	0	0	0	0	0	0	0	0	0	0	51537	20705.3	44320.9	0	0	0	0	0	0	0	0	0	0	0	0	0	0	0	0	0	0	0	0	0	0	0	0	6569.4
421.369	0	1595.2	1001.5	0	0	0	0	5127	5137.7	0	0	0	0	0	0	0	0	0	0	0	0	16369.4	0	24742.8	0	0	0	0	0	0	0	0	0	6357.8	0	0	0	0	0	0	0	7433.4	0	0	4639.6	0	0	0	0
421.405	0	675.8	971.1	5616.1	0	0	16938.7	19888.8	13782	44664	13302.9	22711.2	14216.9	20683.9	0	16351.9	13436	27775	0	13351.8	0	0	0	0	0	0	0	0	7262.9	17592.6	14298.9	6064	7782	25919	54704.2	0	0	0	0	25142.7	11299.3	20006.2	14875.6	13762	20604.2	0	5264.3	0	7372.2
421.897	0	0	0	0	0	0	0	0	0	0	0	0	0	0	0	0	0	0	0	0	0	0	0	0	0	0	5348.6	0	0	0	0	0	0	0	0	0	0	0	0	0	0	0	0	0	0	0	0	0	0
421.986	0	0	0	0	0	0	0	0	0	0	0	0	0	0	0	0	0	0	0	0	0	0	0	0	0	0	4806.7	11460.6	7861.5	0	0	0	0	0	0	0	11890.6	0	4427.4	0	0	0	0	0	0	0	0	0	0
422.062	0	0	0	0	0	0	0	0	0	0	0	0	0	0	0	0	0	0	0	0	0	0	0	0	0	0	0	0	0	0	0	0	0	0	0	0	5360.6	0	0	0	0	0	0	0	0	0	0	0	0
422.071	0	0	0	0	0	0	0	0	0	0	0	0	0	0	0	0	0	0	0	0	0	0	0	0	0	0	0	0	0	0	0	0	0	0	0	2087.5	28195.7	0	7523.7	0	0	0	0	0	0	0	0	0	0
422.078	0	1037	457.9	0	0	0	0	0	0	0	0	0	0	0	0	0	0	0	0	0	0	0	0	0	0	0	0	0	0	0	0	0	0	0	0	0	0	0	0	0	0	0	0	0	0	0	0	0	0
422.098	0	0	0	0	0	0	0	0	0	0	0	0	0	0	0	0	0	0	0	0	0	0	0	0	0	0	11773.5	0	0	0	0	0	0	0	0	0	0	0	0	0	0	0	0	0	0	0	0	0	0
422.157	1377.3	2029.8	1423	1649.1	0	0	0	0	0	0	0	0	0	0	0	0	0	0	0	0	0	0	0	0	0	0	0	0	0	0	0	0	0	0	0	0	0	0	0	0	0	0	0	0	0	0	0	0	0
422.207	9706.4	2061.4	346.5	2834.3	2776.5	4077.2	10069.2	41677.1	11760.6	6668.1	0	0	10470.1	0	0	11551.1	8204.6	0	0	0	0	0	0	0	0	0	0	0	0	12593	26632.4	11932.7	8642.8	5916.9	15801.5	0	0	5744.5	0	0	12815.3	0	11932.3	0	7120.4	0	0	0	0
422.222	0	0	0	0	0	0	4716.4	5906.6	0	0	4733.8	0	8616.5	8364.8	0	0	0	0	0	0	0	0	0	0	0	0	0	0	0	0	6331.1	0	7376.9	6288.1	12996	0	0	0	0	6006	0	0	0	6784.3	0	0	0	0	0
422.23	1712.1	3769.3	3981.7	5477.1	11404.9	2541	11552.7	14547.4	45899.5	15014.2	13540.9	0	17608.8	7863.2	0	0	0	0	0	0	10958.8	0	0	0	0	22030.4	0	0	4031.1	6295.1	12595.2	8127.4	8692.5	7701.1	43536.6	0	0	0	0	22064.5	8238.3	11769	9695.6	7373.2	0	0	0	0	0
422.299	0	812.6	273.4	0	0	0	0	0	0	0	0	0	0	0	0	0	0	0	0	0	0	0	0	0	0	0	0	0	0	0	0	0	0	0	0	0	0	0	0	0	0	0	0	0	0	0	0	0	0
422.328	0	0	0	0	0	0	0	0	63967.2	10666.1	0	0	6621.2	7035.6	0	0	23581.1	0	0	0	12381.1	0	0	0	0	0	0	0	0	0	0	0	0	0	0	0	0	0	0	99238.6	0	5497.2	38314.5	0	0	0	0	0	0
422.437	0	0	0	0	0	0	5755.8	6579	0	0	0	0	0	5505.9	0	0	0	7120.1	0	0	0	0	0	0	0	0	0	0	0	0	4809	0	0	0	0	0	0	0	0	0	0	0	0	0	0	0	0	0	5622.8
422.775	0	10835.2	3044.3	10731.1	0	0	0	0	0	0	0	0	0	0	0	0	0	0	0	0	0	0	0	0	0	0	0	0	0	0	0	0	0	0	0	0	0	0	0	0	0	0	0	0	0	0	0	0	0
422.99	0	0	0	0	0	0	0	0	0	0	0	0	0	0	0	0	0	0	0	0	0	0	0	0	0	0	0	0	0	0	0	0	0	0	0	0	0	0	0	0	0	0	0	0	0	0	0	0	0
422.998	0	0	0	0	0	0	0	0	0	0	0	0	0	0	9769.6	0	0	0	0	0	0	0	0	0	7723.1	0	9505.8	4572.6	5701.6	0	0	0	0	0	0	10466.1	0	0	0	0	6046	16977.9	0	0	0	0	0	6396	18772.4
423.042	0	0	0	0	0	0	0	0	0	0	0	0	0	0	0	0	0	0	0	0	0	0	0	0	0	0	0	0	0	0	0	0	0	0	0	0	0	0	0	0	0	0	0	0	0	0	0	0	0
423.046	6122.6	0	511.5	11385.3	0	0	0	81505.5	0	0	0	0	0	0	0	0	0	0	0	0	0	0	0	0	0	0	0	0	0	0	0	0	0	0	0	0	0	0	0	0	0	0	0	0	0	0	0	0	0
423.055	0	1409.2	2638.1	14466	0	11481.6	0	25508.8	0	0	0	0	0	0	0	0	0	0	0	0	0	0	0	0	0	0	0	0	4471.5	0	0	0	0	0	0	0	0	0	0	0	0	0	0	0	0	0	0	0	0
423.091	0	0	0	0	0	0	0	0	0	0	0	0	0	0	0	0	0	0	0	0	0	0	0	0	0	0	8020.5	0	0	0	0	0	0	0	0	8946.7	0	0	0	0	0	0	0	0	0	0	0	0	0
423.1	2065.4	0	0	1103.9	0	0	0	266434	0	0	0	0	5966.2	13936	0	0	0	0	0	0	0	0	0	0	0	0	0	0	0	0	0	0	0	6613	0	0	0	0	0	0	0	0	13258.6	0	0	0	0	0	0
423.112	24478.5	1018.6	694	22223.4	5440.2	14356.8	23413.5	3050138	126239	8630.3	28008.7	0	192312	148521	56116	7076.3	0	0	0	9707.5	80598.8	0	0	17267.3	0	0	0	4896.8	7633.8	39845.7	42240.1	17586.8	66287.9	96972	97578.8	0	0	9768.3	0	91924	37754.9	9842.6	485480	22866.8	0	0	5634.9	8109.7	27225.9
423.136	54451.9	33890.8	11472.3	36928.1	0	3515.3	0	0	0	0	0	0	0	0	0	0	0	0	0	0	0	0	0	0	0	0	0	0	0	0	0	0	0	0	0	0	6329.4	55658.7	11662.7	0	0	0	0	0	0	0	8864.4	20096.9	7241
423.146	2837.9	1783.6	5118.5	5429.7	0	0	0	0	0	0	0	0	0	0	0	0	0	0	0	0	0	0	0	0	0	0	0	0	4807.5	0	0	0	0	0	0	0	0	0	5003.9	0	0	0	0	0	0	0	0	6765.3	0
423.152	13530.6	17307.9	16000.5	15882.9	972.3	2351.2	0	0	0	0	0	0	0	0	0	0	0	0	0	0	0	0	0	0	0	9160.6	0	5077.5	3664.9	0	0	0	0	0	0	0	4448.4	0	5616.5	0	0	0	0	0	0	0	0	0	0
423.161	0	8477.6	4498	9021.2	615.2	237560	0	10305.4	0	0	0	0	0	0	0	0	0	0	0	0	0	20753.9	37471.3	13232	26496	37451.8	41645.8	20603.2	54942.1	0	0	3513.5	0	0	0	27726.8	35074.2	0	45926.1	0	6226	0	0	0	8960.1	28915.7	0	0	0
423.164	0	0	0	0	0	0	9416.4	11729.6	0	0	7440.9	13615.2	7797.6	23743.5	10788.6	29753.5	9369.2	0	0	6261.6	0	0	0	0	0	0	0	0	0	9476.2	0	0	0	9307.1	0	0	0	0	0	21820.7	0	30883.8	0	14825.8	0	0	0	0	0
423.167	59745.1	13760.5	12613.9	5347.7	0	0	0	0	0	0	0	0	0	0	0	0	0	0	0	0	0	0	0	0	0	6345.1	0	0	3002.8	0	0	0	0	0	8611.6	0	0	47801.8	0	0	0	0	0	0	0	0	8966.2	18948.2	6282.9
423.183	592909	214174	143388	175032	26754.6	29126.8	100308	169824	49524.3	49391.3	35287.6	20841.5	73430	33641.5	8642.6	58742.6	36191.8	64479.7	14085.5	29043.4	0	12204.2	0	0	61191.2	98178.6	39838.9	5708.9	75185.5	119097	157665	64776.9	53926	62637.5	123765	40679.8	101881	514608	163001	17098.8	99991.7	22687.7	83833.7	39459.1	39822.4	94925.7	176783	353163	138657
423.198	17384.8	2080.9	1177.4	7267.8	1308	2673.2	17540.1	5203	5808.3	0	6067.7	0	18770.4	16067.3	0	22192.8	0	14146.7	0	12847.6	0	0	0	0	0	0	0	0	0	22153.2	9614.7	9535.5	6509	15494.3	23460.5	5593.9	0	23045.3	0	0	19460.8	0	17859.1	7074.6	0	7079.1	34703	14018.4	22966.7
423.204	33038.3	1280.1	5381.9	2424.5	2575.8	0	80747.9	47085.8	6489.6	12209.1	5989.6	0	14508.5	35428.7	0	13907.6	10219.7	69386.4	0	28278.6	0	31378.9	7267.8	0	0	7788.6	0	0	0	66917.1	74391	20784.2	25646.4	43147.8	50189.6	0	0	57855.5	0	0	23834.3	11937.5	41576.1	12553	6648.7	0	69346.3	32149.7	49538.8
423.216	1924.8	0	360.8	0	0	0	0	0	0	0	0	0	0	0	0	0	0	0	0	0	0	0	0	0	0	0	0	0	0	0	0	0	0	0	0	0	0	0	0	0	0	0	0	0	0	0	8890.9	0	5940.1
423.223	0	1348.2	906.3	1327.4	1564.6	0	0	0	0	0	0	0	0	0	0	0	0	0	0	0	0	0	0	0	0	0	0	0	0	0	0	0	0	0	0	0	0	0	0	0	0	0	0	0	0	0	0	0	0
423.226	0	0	0	0	0	0	4642	13128.9	4471	0	7412.3	47771.3	11721.7	9046.5	0	10680	0	0	0	0	0	0	0	0	0	0	0	0	0	12054.2	0	8589.8	0	14160.2	15754.1	0	0	0	0	38875.4	9386.5	12725.8	0	0	0	0	0	0	0
423.239	0	1647.8	1943.7	1336.8	0	0	0	0	0	0	0	0	0	0	0	0	0	0	0	0	0	44993	18000.3	41750	0	0	0	0	0	0	0	0	0	0	0	0	0	0	0	0	0	0	0	0	0	0	0	0	0
423.258	0	0	0	0	0	0	5880.9	0	0	0	0	0	0	0	0	0	0	7239.8	0	0	0	0	0	0	0	0	0	0	0	6821.8	0	0	0	0	0	0	0	0	0	0	0	0	0	0	0	0	0	0	5595.4
423.26	0	0	320.3	0	0	0	0	0	0	0	0	0	7051.3	0	0	0	0	0	0	7116.9	0	0	0	0	0	0	0	0	0	6425.2	5557.8	6366.2	0	0	0	0	0	0	0	7454.3	0	14886.2	0	0	5962.7	0	0	0	0
423.273	0	0	0	0	0	0	153582	162109	57270.8	88310.3	159865	267819	273998	271135	113940	305341	128345	83317.1	185993	255428	251012	19769.8	0	0	0	0	0	0	0	204560	158184	182436	116834	287086	212978	0	0	0	0	298308	143102	264084	255437	323926	148078	0	5095.8	0	0
423.276	0	2761.5	1676.4	2053.9	0	0	0	0	0	0	0	0	0	0	0	0	0	0	0	0	0	22851.2	9213.4	25702.9	0	0	0	0	0	0	0	0	0	0	0	0	0	0	0	0	0	0	0	0	0	0	0	0	0
423.312	0	4017.7	2398.8	2987.7	0	0	0	0	0	0	0	0	0	0	0	0	0	0	0	0	0	31125.7	21358.1	41307.2	0	0	0	0	0	0	0	0	0	0	0	0	0	0	0	0	0	0	0	0	0	0	0	0	0
423.331	0	0	0	0	0	0	0	0	7714.2	0	0	0	0	0	0	0	0	0	0	0	0	0	0	0	0	0	0	0	0	0	0	0	0	0	0	0	0	0	0	12408.1	0	0	0	0	0	0	0	0	0
423.348	1521	4510	6266	6565.8	0	0	0	0	0	0	0	0	0	0	0	0	0	0	0	0	0	26665.8	0	21972.1	0	0	0	0	3285.9	0	0	0	0	0	14034.6	0	0	4853	0	92565	0	0	0	0	0	0	0	0	0
423.385	1677.2	13223	9787	7744.2	1977.8	2884.1	24825.8	25562.7	23280.8	27375.6	33085.1	32090.7	28987	38609.7	13373.4	37846.8	33094.5	63996.9	14429.7	26244.7	36553.8	60932.4	9230.2	44187.5	0	8623.3	0	10337	4055	21808.1	24215.7	22630.6	29740.2	47196.6	38398.1	2153.7	2724.4	10902.4	5298.2	35239.2	29358.4	31853	23081.7	35439.3	30510.6	0	11169.1	0	21086.7
423.421	24940.2	30751.3	25651.1	72209.9	8023.9	18775.4	146797	173716	166097	321654	182780	250206	217340	226681	103910	293102	149688	313213	141026	119911	261497	51036.2	21673.6	37167.6	0	51663.3	67601.1	28585.9	60510.6	138198	150178	102599	187315	194753	605965	11730.7	26753	29533.6	34628.5	300890	148528	291354	192769	210784	296659	27175.1	95247.4	22317.1	95661.6
423.92	0	0	0	0	0	0	0	0	0	0	0	0	0	0	0	0	0	0	0	0	0	0	0	0	0	0	0	0	0	0	0	0	0	0	0	0	0	0	0	0	0	0	0	0	0	0	0	0	0
423.96	0	0	0	0	0	0	0	0	0	0	0	0	0	0	0	0	0	0	0	0	0	0	0	0	0	6046.8	0	10798.2	30897.7	0	0	0	0	0	0	0	0	0	0	0	0	0	0	0	0	0	0	0	0
423.993	0	0	0	0	0	0	0	0	0	0	0	0	0	0	0	0	0	0	0	0	0	0	0	0	0	3977.8	0	38976.1	78688.4	0	0	0	0	0	0	0	0	0	0	0	0	0	0	0	0	0	0	0	0
423.995	0	0	0	0	0	0	0	0	0	0	0	0	0	0	0	0	0	0	0	0	0	0	0	0	6291.8	0	0	0	0	0	0	0	0	0	0	3331.3	0	0	0	0	0	0	0	0	0	11514.2	35152.3	28138.1	46899.1
424.007	0	0	0	0	0	0	0	0	0	0	0	0	0	0	0	0	0	0	0	0	0	0	0	0	0	0	5199.7	35781	19805.4	0	0	0	0	0	0	0	0	0	0	0	0	0	0	0	0	0	0	0	0
424.115	0	0	0	2119.5	0	0	0	444896	0	0	0	0	15499.7	0	0	0	0	0	0	0	0	0	0	0	0	0	0	0	0	0	0	0	0	0	0	0	0	0	0	0	0	0	42406.4	0	0	0	0	0	0
424.139	6430.3	4922.4	1322.8	3980	0	0	0	0	0	0	0	0	0	0	0	0	0	0	0	0	0	0	0	0	0	0	0	0	0	0	0	0	0	0	0	0	0	0	0	0	0	0	0	0	0	0	0	0	0
424.165	0	2241.4	0	1075.4	0	49536.3	0	0	0	0	0	0	0	0	0	0	0	0	0	0	0	0	0	0	106145	0	0	0	5462.6	0	0	0	0	0	0	0	4337.3	0	0	0	0	0	0	0	0	0	0	0	0
424.178	2320.4	4856.4	1543.3	2146.2	998.5	8932.8	0	0	0	0	0	0	0	0	0	0	0	0	0	0	0	0	0	0	0	0	0	0	0	0	0	0	0	0	0	0	0	0	0	0	0	0	0	0	0	0	0	0	0
424.186	120503	41871.7	28353.5	34732.5	4021.5	2643.7	0	18694.4	0	0	0	0	0	0	0	0	0	0	0	0	0	0	0	0	0	10557.9	0	0	0	0	17082.2	5506.6	4557.4	0	8810.7	5597.4	8125	106631	21244.8	0	7622.6	0	0	0	0	5285.7	21003.8	41484.1	9756.6
424.208	2218.7	0	364.9	0	0	0	4754.6	0	0	0	0	0	0	0	0	0	0	0	0	0	0	0	0	0	0	0	0	0	0	0	6034.4	0	0	0	0	0	0	0	0	0	0	0	0	0	0	5335.2	7937.1	0	0
424.247	0	0	0	0	0	0	7790.7	12499.7	5066.3	32039.6	22037.4	61907.7	34855.7	16222.2	0	118642	91591.8	97445.7	33415.9	32842.6	63421.7	0	0	0	0	4015.1	0	0	0	0	11571.3	6609.8	13574.2	9544.4	9901.9	3667.8	35149.2	22246.9	73042.9	14259	17043.4	25661.7	43768	75493.8	74499.2	4632.1	11802.6	26177.3	28973.1
424.268	0	0	0	0	0	0	32755	52059.1	17423.6	68801.5	94941	218299	85856.1	73986.7	34107.5	112756	25713.3	14092	110113	101888	65115.6	25558.2	8805.9	53963.2	0	0	0	0	0	87663	93701	78299.7	59326.4	172716	160671	0	0	0	0	118623	60465	95537.8	177304	249743	112054	0	0	0	0
424.276	0	0	0	0	0	0	22950.7	21103.2	0	8086.2	12319.5	18082.2	43578.8	40370	12047.7	45023.1	10369.4	7520.1	0	41832.6	33747.1	0	0	0	0	0	0	0	0	30729.5	20587.6	39726.5	14724	45690.6	23411.5	0	0	0	0	56799.4	18528.3	49192.2	15568.9	55107.3	19453.2	0	0	0	0
424.351	0	0	805.1	0	0	0	0	0	0	0	0	0	0	0	0	0	0	0	0	0	0	0	0	0	0	0	0	0	0	0	0	0	0	0	0	0	0	0	0	9529.8	0	0	0	0	0	0	0	0	0
424.38	36781.9	0	0	1651.5	0	0	0	0	8463.3	0	0	0	6846.1	0	0	0	0	8403.3	0	0	0	0	0	0	0	0	0	0	0	78484.1	0	0	0	0	0	0	0	15561.3	0	0	0	0	10840.5	0	0	0	0	0	0
424.388	0	1384.7	1422.3	0	0	0	0	0	0	0	0	0	0	0	0	0	0	0	0	0	0	0	0	0	0	0	0	0	0	0	0	0	0	6253.1	0	0	0	0	0	0	0	0	0	0	0	0	0	0	0
424.424	1627.2	7070	7186.7	22921.4	1697.5	1441.1	41761.8	33846.9	36542.3	95319	36665.1	43243.8	48358.7	55297.6	11404.4	59654.3	19136.1	65673.6	21177.8	16003.8	31723.1	0	0	0	0	4232.1	0	0	5591.3	22939.5	27936.1	17191.3	43290.3	43747.4	178707	0	0	0	0	62998.8	25018.4	74453	34198.3	39475.9	59467.1	4952.2	14059.8	0	14155.4
424.803	0	9853.9	1063.3	4603.8	0	0	0	0	0	0	0	0	0	0	0	0	0	0	0	0	0	0	0	0	0	0	0	0	0	0	0	0	0	0	0	0	0	0	0	0	0	0	0	0	0	0	0	0	0
424.951	0	0	0	0	0	0	0	0	0	0	0	0	0	0	0	0	0	0	0	0	0	0	0	0	0	0	0	0	3150.6	0	0	0	0	0	0	0	0	0	0	0	0	0	0	0	0	0	0	0	10377
424.977	0	0	0	0	0	0	0	0	0	0	0	0	0	0	0	0	0	0	0	0	0	0	0	0	0	14604.5	16877.7	84365.4	121601	0	0	0	0	0	0	0	0	0	0	0	0	0	0	0	0	0	0	0	0
425.035	0	0	0	0	0	0	0	0	0	0	0	0	0	0	0	0	0	0	0	0	0	0	0	0	0	0	0	0	0	0	0	0	0	0	0	0	0	0	0	0	0	0	45779.6	80660.6	28671.6	0	0	0	0
425.04	0	0	0	0	0	0	0	0	0	0	0	0	0	0	0	0	0	0	0	0	0	0	0	0	0	0	0	0	0	0	0	0	0	0	0	0	0	0	0	0	0	0	0	0	0	0	0	0	0
425.081	0	0	0	0	0	0	0	0	0	0	0	0	0	0	0	0	0	0	0	0	0	0	0	0	7856.2	0	0	3794	0	0	0	0	0	0	0	7003.3	0	0	0	0	0	0	0	0	0	9960	0	0	0
425.091	3214.3	0	0	1151.7	0	0	0	39999.6	0	0	0	0	0	0	0	0	0	0	0	0	0	0	0	0	0	0	0	0	0	0	0	0	0	0	0	0	0	0	0	0	0	0	0	0	0	0	0	0	0
425.096	0	0	0	0	0	0	0	14334.3	0	0	0	0	0	0	0	0	0	0	0	0	0	0	0	0	0	0	0	0	0	0	0	0	0	0	0	0	0	0	0	0	0	0	0	0	0	0	40489.8	0	8560
425.126	0	1507.8	4446.6	0	0	0	0	0	0	0	0	0	0	0	0	0	0	0	0	0	0	0	0	0	0	0	0	0	0	0	0	0	0	0	0	0	0	0	0	0	0	0	0	0	0	0	6990.3	0	0
425.13	17167.1	2287.8	1995.4	0	0	0	0	0	0	0	0	0	0	0	0	0	0	0	0	0	0	0	0	0	0	0	0	0	0	0	0	0	0	0	0	0	0	0	0	0	0	0	0	0	0	0	0	0	0
425.133	13374.3	9938.1	2666.9	10897.6	0	0	0	0	0	0	0	0	0	0	0	0	0	0	0	0	0	0	0	0	0	0	0	0	0	0	0	0	0	0	0	0	0	9988.1	0	0	0	0	0	0	0	0	0	0	0
425.137	0	29950.8	25291.2	12251.2	22179.4	43202.7	0	0	61583.7	22773.4	9143.5	14829.5	0	0	0	0	13481.5	15643.2	0	0	22101.7	0	5426.8	19125.2	0	9904.5	17248.3	42499.2	24190.6	24574.3	25995.1	20681.5	21198.8	32211.7	24703.1	0	41037.2	7316.7	57533.8	0	0	0	19769.3	40014	111366	0	0	0	10277
425.141	23898.5	115869	111387	73269.5	0	232431	0	0	0	0	0	0	0	0	0	0	0	0	0	0	0	0	0	0	0	92566.7	15448.2	3650.4	31019	0	6314.5	0	0	0	0	3779.5	52060.1	18357.3	65819.6	0	0	0	0	0	0	5241.7	0	10619.9	0
425.166	3180	0	454.2	0	0	0	0	0	0	0	0	0	0	0	0	0	0	0	0	0	0	0	0	0	0	4877.5	0	0	0	0	0	0	0	0	0	8392.2	69646.6	49386.8	75308.7	0	0	0	0	0	0	0	0	0	0
425.178	14886.9	6658.9	4384.1	4709.7	0	0	0	0	0	0	0	0	0	0	0	0	0	0	0	0	0	0	0	0	0	0	0	0	0	0	0	0	0	0	0	0	0	5416.1	0	0	0	0	0	0	0	0	0	0	0
425.182	0	1083.1	1158.8	1287.6	0	0	0	0	0	0	0	0	0	0	0	0	0	0	0	0	0	26567.7	0	14062.3	0	0	0	0	3751.8	0	0	0	0	0	0	0	0	0	0	0	0	0	0	0	0	0	0	0	0
425.186	6566	2959.3	1976.2	1247.9	641.4	4223.5	0	0	0	0	0	0	0	0	0	0	0	0	0	0	0	0	0	0	0	0	0	0	0	0	0	0	0	0	0	0	0	0	0	0	0	0	0	0	0	0	0	0	0
425.19	5004.8	2190.5	2250.6	1720.2	0	0	0	0	0	0	0	0	0	0	0	0	0	0	0	0	0	0	0	0	0	0	0	0	0	0	0	0	0	0	0	0	0	0	0	0	0	0	0	0	0	0	0	0	0
425.196	0	0	342.7	0	0	0	5581	0	0	0	8783.6	12774.4	22672.7	7628	7032.1	0	0	8310.3	0	16086	0	0	7383.4	11086.4	0	0	0	0	0	7084.6	7354.7	4422	7157.2	10106.6	24277.7	0	0	0	0	0	6482.9	5500.6	0	0	5937.1	0	0	0	0
425.205	0	0	0	0	0	0	15768	10497.4	4341.3	0	13557.9	35473.1	21902.8	25198.8	22213.5	24836.5	0	19116.7	0	11854.9	0	35502.2	10283.5	14872.8	5340.9	18831.8	0	0	0	18719.5	13429.3	14678.1	5933.9	35219.8	30665.9	15345.4	0	0	0	18746.9	31745.9	19640.5	15192.6	11453.6	0	9486.9	15242.8	0	5897.9
425.218	0	2745.9	3020.5	3084.5	0	0	0	0	0	0	5709.5	0	0	0	0	0	0	0	0	0	0	67017.6	20637.7	45942.7	0	0	0	0	5625.9	0	0	0	0	0	0	0	3028.2	0	5690.7	0	0	0	0	0	4758.9	0	0	0	0
425.223	0	0	2026.6	1511.8	0	1455.7	0	0	0	0	0	0	5616	0	0	0	0	0	0	0	0	0	0	0	0	0	0	0	3524.9	0	0	0	0	0	0	0	0	0	0	0	0	5500.7	0	0	0	0	0	0	0
425.235	0	0	0	0	0	0	0	0	0	0	0	0	0	0	0	0	0	0	0	0	0	0	0	0	0	0	0	0	0	0	0	0	0	0	0	1741.1	0	0	0	0	0	0	0	0	0	0	0	0	0
425.251	0	0	0	0	0	0	0	0	0	0	0	0	0	0	0	0	0	9119.1	0	0	0	0	0	0	0	0	0	0	0	0	0	0	0	0	0	0	0	0	0	0	0	0	0	0	0	0	0	0	0
425.255	0	3642.4	2385	2730.6	0	0	0	0	0	0	0	0	0	0	0	0	0	0	0	0	0	43446.1	6920.7	0	0	0	0	0	0	0	0	0	0	0	0	0	0	0	0	0	0	0	0	0	0	0	0	0	0
425.258	27928.3	46051	90745.4	121092	24123.5	412969	44141.9	53773.3	226757	107284	103812	86475.9	75802.9	141566	32323.6	69575.4	103543	659373	45482	40043.6	138952	160137	23565.6	19738.3	0	61659.1	470821	19462.9	897784	59979.3	91336.7	52769.4	79295	64638.3	201946	11025.6	28679.8	141940	72045.4	127392	66236.8	74883.3	89494.5	64047.5	361569	10416.7	161794	0	126077
425.264	0	0	510	0	0	0	0	0	0	0	0	0	0	0	0	0	0	0	0	0	0	0	0	0	0	0	7931.3	0	10947.8	0	0	0	0	0	0	0	0	0	0	0	0	0	0	0	0	0	0	0	0
425.272	0	0	0	0	0	0	3055.9	0	0	0	9822.4	17234.6	11912.3	6862.4	0	10455.4	0	0	0	12983.4	7235	13184.3	0	0	0	0	0	0	0	5447.4	9686	5331	6475.1	19402.6	20061.9	0	0	0	0	11889.2	0	9942.4	10734.3	34366.3	7097.4	0	0	0	0
425.276	18757.2	0	4761.5	1819.3	3208.9	8872.9	193403	214397	129245	169794	227422	212984	190591	153116	123860	163302	177516	360876	111560	146680	252736	55962.3	11724.5	70591.2	0	9226.2	6706	14133.8	5091.3	221973	229972	134990	174996	261532	265464	0	0	13771	3934	212535	197906	245660	216455	272821	210771	0	44075.1	8708.7	34412.1
425.291	0	4729.3	3752.5	3441.9	0	0	0	0	0	0	0	0	0	0	0	0	0	0	0	0	0	19430.5	0	19045.5	0	0	0	0	0	0	0	0	0	0	0	0	0	0	0	0	0	0	0	0	0	0	0	0	0
425.306	0	0	0	0	0	0	88924.9	86979.6	42373.3	72538.9	87703.3	132984	93356.2	131462	44912.1	135412	78322.8	219029	38244.7	82361.8	69498.2	15311.7	0	14447.3	0	5442	0	0	0	109576	90091.1	61175.7	67171	142263	89049.2	13654.1	0	0	0	130902	113754	103231	108203	133511	54308.6	17519.6	24942.4	0	17877.5
425.327	2263.5	10283.3	7938.9	8595.4	902.5	0	0	0	4523	0	0	0	0	0	0	0	0	13403.1	0	0	0	30171.3	9575.4	16196.2	0	0	0	0	0	0	0	0	0	0	0	0	0	0	0	7639.5	0	0	0	0	0	0	0	0	0
425.343	0	0	0	0	0	0	0	0	0	0	0	0	0	0	0	0	0	0	0	0	0	35122.9	0	13174.8	0	0	0	0	0	0	0	0	0	0	0	0	0	0	0	0	0	0	0	0	0	0	0	0	0
425.364	50024.5	60744.9	48320.2	187683	20877.6	27906.1	32316.2	49151.7	209285	118056	52762.4	58804.2	87987.9	36892.6	14089.5	68485.8	50838.1	90314.8	51771.8	28710	78263.3	109552	43898.6	80731.4	0	46522.9	67623.2	23809	55987.7	21309.8	60946.4	26654.2	68858.9	37960.9	234892	11515.6	52940.1	168626	77101.1	299695	30017.8	74789.7	248848	27883.7	96187.9	33729.8	34008.1	15914.8	23194.2
425.4	1475.6	3246.3	5510.4	7166	1004	0	7476	10962.7	12729.2	17250.4	0	11113.2	12196.8	12513.2	0	16055.2	0	21643.5	0	6017.2	0	0	0	0	0	0	0	0	0	6023.2	7640.9	8592.9	7531.6	11126.9	22825.1	0	0	0	0	11629	6679.8	19293.7	0	0	17926.4	0	0	0	0
425.984	0	0	0	0	0	0	0	0	0	0	0	0	0	0	0	0	0	0	0	0	0	0	0	0	0	0	0	4718.8	4722.4	0	0	0	0	0	0	0	0	0	0	0	0	0	0	0	0	0	0	0	0
425.997	0	0	0	0	0	0	0	0	0	0	0	41634.2	15314.6	13875.9	31149.4	36108.9	0	0	0	7481.1	0	0	7949.9	18813.3	36341.7	0	17005.4	0	19543.6	9337.5	4992.2	9482.8	7722.7	39742.4	27924.9	33475.8	40498.6	53283.9	29221	13250	5747.9	18995.7	11579.7	0	0	41918.7	123221	65228.8	163698
426.013	0	0	0	0	0	0	0	0	0	0	0	0	0	0	0	0	0	0	0	0	0	0	0	0	0	7416.1	0	35223.5	54406.7	0	0	0	0	0	0	0	0	0	0	0	0	0	0	0	0	0	0	0	0
426.022	0	0	0	0	0	0	16525.8	17768.1	0	0	91115.8	122482	9157.6	6837.7	98464.3	53056.1	15266.9	111247	0	9877.5	146619	66353.1	23192.2	223841	32188.8	261048	593655	632843	446449	35363.3	15675.1	16829.3	8313	0	6911.2	76107.4	113980	32633.7	90196.4	25394.1	75343.3	123809	0	0	8761.5	35968.8	27826.6	50119.6	92648.2
426.031	0	0	0	0	0	0	0	0	0	0	0	0	0	0	0	0	0	0	0	0	0	0	0	0	0	0	0	0	0	0	0	0	0	0	0	0	0	0	0	0	0	0	0	0	0	0	0	0	0
426.042	0	0	0	0	0	0	0	0	0	0	0	0	0	0	0	0	0	0	0	0	0	0	0	0	0	0	0	0	0	0	0	0	0	0	0	0	0	0	0	0	0	0	0	0	0	0	0	0	0
426.141	0	6439.2	6143.2	2914.8	4018.1	6219.1	0	0	5503.9	0	0	0	0	0	0	0	0	0	0	0	0	0	0	0	0	0	0	0	0	0	0	0	0	0	0	0	4346.8	0	0	0	0	0	0	0	9612.4	0	0	0	0
426.144	1531.2	21820.7	21830.3	13448.5	0	46814.6	0	0	0	0	0	0	0	0	0	0	0	0	0	0	0	0	0	0	0	9238.2	0	0	0	0	0	0	0	0	0	0	0	0	5844.3	0	0	0	0	0	0	0	0	0	0
426.236	0	0	0	0	0	0	0	0	0	0	0	0	0	0	0	0	0	0	0	0	0	43511	7060.5	31371.2	20694.7	0	0	0	0	0	0	0	0	0	0	20149.8	0	0	0	0	0	0	0	0	0	14947.2	0	0	0
426.247	0	0	0	0	0	0	0	0	0	0	0	0	0	0	0	0	0	0	0	0	0	0	0	0	0	4126.7	0	0	0	0	0	0	0	0	0	0	0	0	0	0	0	0	0	0	0	0	0	0	0
426.261	2351.4	9916.3	19012.9	26151.7	3774.1	81734.4	0	0	36208.4	9960.6	7690.7	0	0	8924	0	0	7571.1	118607	0	0	0	16927.8	0	0	0	0	99490.8	0	174567	6759.2	9483	0	0	0	23250.6	0	0	15013.2	0	0	0	4701.1	9082.8	0	62426.4	0	18806.7	0	10246.7
426.272	0	0	0	0	0	0	0	0	0	0	0	0	0	0	0	0	0	0	0	0	0	0	0	0	0	0	0	0	0	0	0	0	0	0	0	0	0	0	0	0	0	0	0	0	0	0	0	0	0
426.276	0	0	0	0	0	0	5232.1	0	0	0	0	0	0	0	0	0	0	0	0	0	0	0	0	0	0	0	0	0	0	0	0	0	0	0	0	0	0	0	0	0	0	0	0	0	0	0	0	0	0
426.28	0	0	0	0	0	0	24942.1	25119.5	16417.2	16924.5	25428	20793.1	18531.6	12087.8	7200.1	16544.1	16264.9	49405	0	10705	21928.8	0	0	0	0	0	0	0	0	28679.4	22795.5	12372.5	18046.9	34042.1	24326.6	0	0	0	0	18766.9	17157.9	35361.5	0	22135.2	32719.8	0	0	0	0
426.31	0	0	0	0	0	0	15041.2	8194.7	0	0	10164.6	12236.9	14720.5	20693.9	7181	18589.7	7272.2	32000.4	0	11864.1	0	0	0	0	0	0	0	0	0	15094	8634	8179.5	11410.1	25599	14328.8	0	0	0	0	17656	20941.3	14949.2	0	9779.3	7899.4	0	0	0	0
426.323	0	0	473.6	1578.1	0	0	0	0	0	0	0	0	0	0	0	0	0	0	0	0	0	0	0	0	0	0	0	0	15457.1	0	0	0	0	0	0	0	0	0	0	0	0	0	0	0	0	0	0	0	0
426.367	13048.1	16305.3	12247.4	49441.2	3885.9	4783.9	4913.8	0	37921	14310.2	0	0	11524.1	0	0	8074.5	0	8059.2	0	0	0	0	0	0	0	0	6844.2	0	6812.8	0	9367.9	0	8407.3	0	52170.4	0	4297.8	19088.5	9561.2	67276.3	0	0	48394.3	0	9947.7	0	0	0	0
426.396	2619.2	0	0	0	0	0	0	0	0	0	0	0	0	0	0	0	0	8094.8	0	0	0	0	0	0	0	0	0	0	0	5510.3	5068	0	0	8142.1	0	0	0	0	0	0	6065.9	0	0	0	0	0	0	0	0
426.71	0	2675.8	0	1032.7	0	0	4955	12112.9	0	0	0	0	0	0	0	0	0	0	0	0	0	146997	43983.7	134226	38385.8	0	0	0	0	0	0	7143.6	0	10883.1	0	25714.1	0	0	0	0	0	0	0	0	0	13039.8	0	0	0
426.795	0	11128.4	3091.5	15262.8	0	0	0	0	0	0	0	0	0	0	0	0	0	0	0	0	0	0	0	0	0	0	0	0	0	0	0	0	0	0	0	0	0	7596.2	0	0	0	0	0	0	0	0	0	0	0
426.877	0	1602.1	1714.2	926.4	891.1	1172.6	0	0	0	0	0	0	0	0	0	0	0	0	0	0	0	0	0	0	0	0	0	0	0	0	0	0	0	0	0	0	0	0	0	0	0	0	0	0	0	0	0	0	0
426.999	0	0	0	0	0	0	0	0	0	0	0	0	0	0	0	0	0	0	0	0	0	0	0	0	0	0	0	0	0	0	0	0	0	0	0	0	0	0	0	0	0	0	0	0	0	0	0	0	6850.8
427.002	0	0	0	0	0	0	0	0	0	0	0	0	0	0	0	0	0	0	0	0	0	0	0	0	0	0	0	0	0	0	0	0	0	0	0	0	0	0	0	0	0	0	0	0	0	0	0	0	0
427.014	0	0	0	0	0	0	6108.2	5538.5	0	7568.7	18044.4	56009.3	29316.2	16421.6	29064.5	27250.9	0	0	0	19166.3	8101.2	18262.1	0	0	0	0	0	0	0	15968.7	14825.9	12130.9	15055.4	42119.1	42420.9	0	0	0	0	17036.6	8650.9	31413.9	8857	7761.6	0	0	0	0	0
427.019	0	0	0	0	0	0	0	0	0	0	0	0	0	0	0	0	0	0	0	0	0	0	0	0	0	0	0	0	0	0	0	0	0	0	0	0	0	0	0	0	0	0	0	0	0	0	0	0	0
427.026	0	0	0	0	0	0	0	0	0	0	0	0	0	0	0	0	0	0	0	0	0	0	0	0	0	12347.1	56037.5	64656	41886.5	0	0	0	0	0	0	2763	0	0	0	0	0	0	0	0	0	0	0	0	0
427.031	10529	8366.9	4032	2424.4	789.1	18254.3	0	0	0	0	0	0	0	0	0	0	0	0	0	0	0	0	0	0	0	0	0	0	0	0	0	0	0	0	0	0	0	0	0	0	0	0	0	0	0	0	0	0	0
427.038	0	0	0	0	0	0	0	0	0	0	0	0	0	0	0	0	0	0	0	0	0	0	0	0	0	0	0	0	0	0	0	0	0	0	0	0	0	0	0	0	0	0	0	0	0	0	0	0	0
427.054	10082.2	8095.6	10711.7	7833.3	12199.8	7254	0	0	0	0	0	0	0	0	0	0	0	0	0	0	0	0	0	0	0	0	0	11830.3	3258.6	0	0	0	0	0	0	3461.8	4014.1	0	8122.6	0	0	0	0	0	0	3958.1	0	0	0
427.086	2882.3	13256.3	2066.4	18033.5	0	0	0	0	0	0	0	0	0	0	0	0	0	0	0	0	0	0	0	0	0	0	0	0	0	0	0	0	0	0	0	0	0	0	7642	0	0	0	0	0	0	0	0	0	0
427.107	0	10383.5	1370.1	0	1678.9	4622.3	0	0	0	0	0	0	0	0	0	0	0	0	0	0	0	0	0	0	0	4574.4	6776.8	6256.2	14127.1	16863.4	0	0	0	0	0	0	0	0	0	0	0	0	0	0	6048.4	0	0	0	0
427.117	10883.5	4153.5	3303.4	4126.6	0	40560.2	19868.5	0	0	0	0	0	0	0	0	0	0	18999.6	0	0	0	0	0	0	0	0	0	0	61500	35473.7	0	0	0	27382.8	0	0	0	5173.9	0	0	0	13463.2	0	0	58148.7	0	0	0	0
427.124	0	1020.6	640.7	0	0	0	0	0	0	0	0	0	0	0	0	0	0	0	0	0	0	0	0	0	0	5946.7	0	4803.6	0	0	0	0	0	0	0	0	0	0	9068.6	0	0	0	0	0	0	0	0	0	0
427.134	0	6276.4	6712.7	1634.2	6951.9	6132.3	0	0	9111	0	0	0	0	0	0	0	0	0	0	0	0	0	0	0	0	0	0	4067.4	12525.6	6838.5	5599.7	0	0	0	0	0	5771.1	0	7599.6	0	0	0	0	0	20944.4	0	0	0	0
427.147	9099.1	6876.5	6096.2	4867.2	6732.3	26658.6	21919.9	98359.9	8665.4	6616.4	0	0	0	0	0	0	0	6833.4	0	0	0	0	0	0	0	0	0	0	0	29030.1	65279.4	8007.5	5968.6	8440.4	15990.6	52097.3	82894.1	43678.2	158834	0	8108.2	6663.6	17903.5	10260.4	0	0	0	0	0
427.161	0	794.2	1133.3	1338.6	0	0	0	0	0	0	0	0	0	0	0	0	0	0	0	0	0	0	0	0	0	0	0	0	0	0	0	0	0	0	0	0	0	0	0	0	0	0	0	0	0	0	0	0	0
427.177	0	0	0	0	0	0	0	5927.3	7546.5	9139.1	9918.7	0	0	0	0	0	7364.8	6277	0	0	0	0	0	0	0	0	0	0	0	0	0	0	0	0	0	0	0	0	0	0	0	6063.7	0	0	12786.3	0	0	0	0
427.183	5461.9	1459.2	2900	1657.2	0	0	0	0	0	0	0	0	0	0	0	0	0	0	0	0	0	27458.9	6618.3	25841.6	0	16085.3	0	0	0	0	0	0	0	0	0	7488.8	0	0	0	0	0	6508	0	0	0	0	0	0	0
427.197	0	3475.8	4375.6	4687.1	0	0	0	0	0	0	0	0	0	0	0	0	0	0	0	0	0	50025.9	17759.5	30614.8	0	0	0	0	9948.6	0	0	0	0	0	0	0	0	0	4879.4	0	0	0	0	0	0	0	0	0	0
427.202	0	0	0	0	0	0	0	7484.3	0	0	0	0	4831.9	6519.3	0	0	0	0	0	0	0	96865.8	19042.4	87393.9	13417.6	0	0	0	0	0	0	0	0	0	0	12491.1	0	0	0	0	0	0	0	0	0	7556.2	0	0	0
427.212	0	0	0	0	0	0	0	0	4592	0	0	0	0	0	0	0	0	0	0	0	0	30260.8	11650.5	33640.3	7259.9	0	0	0	0	0	0	4577.5	0	0	0	10529.7	0	0	0	0	0	0	0	0	4803.6	0	0	0	0
427.216	0	0	0	0	0	0	188923	201088	110095	159784	163028	209253	196696	385771	114560	315942	185578	353592	93699.2	176579	242247	0	0	0	0	0	0	0	0	224412	197640	118582	176164	292354	211168	0	0	0	0	264867	208742	209482	220494	272899	149448	0	0	0	0
427.218	0	0	1418.7	3452	3377.7	3869.5	0	0	0	0	0	0	0	0	0	0	0	0	0	0	0	0	0	0	0	5728.8	0	0	0	0	0	0	0	0	0	0	0	8093.4	0	0	0	0	0	0	0	0	0	0	0
427.234	1250.4	7925.6	5352.7	9697.1	0	0	5140.1	6621.8	6532.8	13217.1	17582.1	8806.1	7854.9	9874.1	7191.2	11463.5	10294.1	22653.8	0	8539.9	0	118926	34836.6	72966.1	0	4733	0	0	14265.8	8124.5	5228.3	5690.7	0	0	9803.1	0	0	24345.3	5527.9	0	0	5188.5	0	0	13208.1	0	23594.2	16095.4	11524.1
427.238	0	0	14915.5	0	0	1495.1	37577.5	42144	21090.9	46998.2	28386.4	23194.9	22000.2	10794.6	6518.5	22673.3	10529.9	49173.2	0	19136.5	22166.1	0	0	0	0	0	0	0	3948.3	32553.3	34953.4	17713.3	29803	43951.3	58245.4	0	0	0	0	18589.3	24631.7	41376.9	26920.3	30800.9	26786.8	0	0	0	0
427.249	0	3111.6	298.5	0	0	0	0	0	0	0	0	0	0	0	0	0	0	0	0	0	0	0	0	0	5256.1	0	0	0	0	0	0	0	0	0	0	6628.8	0	0	0	0	0	0	0	0	0	6283.5	5000.4	0	0
427.254	0	0	2821.3	4101.7	0	15384.7	0	0	0	0	0	0	0	0	0	0	0	11391.9	0	0	0	0	0	0	0	0	0	0	29970.8	0	0	0	0	0	0	0	0	0	0	0	0	0	0	0	0	0	0	0	0
427.265	0	0	439.5	0	0	3175.5	0	0	0	0	0	0	0	0	0	0	0	0	0	0	0	0	0	0	0	0	0	0	4981.5	0	0	0	0	0	0	0	0	0	0	0	0	0	0	0	0	0	0	0	0
427.27	0	9117.7	4156.9	4141.7	0	0	0	0	0	0	0	0	0	0	0	0	0	0	0	0	0	0	0	0	0	0	0	0	0	0	0	0	0	0	0	0	0	0	0	0	0	0	0	0	0	0	0	0	0
427.274	0	0	0	0	0	0	16195.8	18236.2	6829.8	10852	11072.1	0	11375.1	5789.5	0	0	9796.8	39818.9	0	6260	15187.4	0	0	0	0	0	0	0	0	15996.2	14319.8	7596.4	13938	13846.3	12045.6	0	0	0	0	11970.7	14420.5	18121.2	20466.9	17380.9	16198.5	0	0	0	0
427.283	0	0	0	0	0	0	0	0	0	0	8087	0	11267.9	7310.2	0	8045.1	0	16744.3	0	0	0	0	0	0	0	0	0	0	0	5422	5733.9	0	0	12267.2	0	0	0	0	0	0	11441.8	10494.7	0	9666.2	0	0	0	0	0
427.307	3862.4	11859.5	7918	18637.8	1457.2	0	0	0	13848	0	0	0	0	0	0	0	0	11192.2	0	0	0	0	0	0	0	0	0	4880.4	4627.7	0	0	0	0	0	10246.8	0	0	14829.9	0	27132.8	0	0	0	0	5350	0	0	0	0
427.322	0	0	0	0	0	0	0	0	0	0	0	0	0	0	0	0	0	0	0	0	0	49509.7	13085.9	38978.8	0	0	0	0	0	0	0	0	0	0	0	0	0	0	0	0	0	0	0	0	0	0	0	0	0
427.343	1745.4	8993.1	5253	8368.1	1062.2	0	0	0	8461.2	8540.2	0	0	0	0	0	0	0	8138.1	0	0	0	0	0	0	0	0	0	0	0	5873.7	0	0	4790	0	0	0	0	0	4186.3	11181.7	0	6783.9	0	0	0	0	0	0	0
427.358	0	0	0	0	0	0	0	0	0	0	0	0	0	0	0	0	0	0	0	0	0	76398.8	23423.2	36860.3	0	0	0	0	0	0	0	0	0	0	0	0	0	12943.5	0	0	0	0	0	0	0	0	10426.2	9950.5	5702.4
427.38	0	950.4	1175.8	4411	0	0	5471.8	0	5011.6	10504.1	0	0	0	0	0	8625.7	0	13255.3	0	0	9156.3	0	0	0	0	8460.7	11075.4	10461.2	7503.7	9585.1	0	0	0	8585.6	19714.4	0	0	0	0	0	0	10980.1	9261.3	12236.7	0	0	0	0	0
427.993	0	0	0	0	0	0	0	0	0	0	0	0	0	0	0	0	0	0	0	0	0	0	0	0	0	0	0	0	4743.2	0	0	0	0	0	0	5634.8	6277	6997.4	0	0	0	0	0	0	0	4266.3	20459.3	0	33491.4
428.046	0	0	0	0	0	0	16901.8	14527.3	0	4128.1	10879.5	26659.7	16582.6	8629.6	25545.2	21541.4	20634.5	11624.8	0	14422.9	40595.7	19246.2	4956.4	16206.8	0	0	0	0	0	18116.5	18956.3	15889.7	53309.1	56640.6	43924.9	8159.2	4549.1	0	0	12325.8	0	44444.5	9288.7	0	13785.3	9340.4	21072	0	25385.2
428.059	0	0	1034.5	0	661.8	0	122814	181952	85314.3	126392	221302	464083	247449	152748	288502	375876	235287	58169.9	211410	230567	269786	545820	161388	361842	36848.3	0	15080	6191.1	21037	166046	141533	141212	269688	430078	425412	54065.3	21776.8	0	12904.7	266888	144930	315680	178829	267451	192441	40582.3	92583.7	12129	97714.2
428.079	0	0	0	0	0	0	0	0	0	0	0	0	0	0	0	7535.7	0	0	12463.3	11682.5	0	0	0	59607.3	0	0	0	0	0	0	0	3734.8	0	12886.1	5765.8	10701	21489.7	0	8885.9	0	0	4923.1	0	0	0	0	9619.6	0	73366.5
428.112	0	1320	10619.6	0	0	0	0	0	0	0	0	0	0	0	0	0	0	0	0	0	0	0	0	0	0	0	0	0	0	0	0	0	0	0	0	0	7538.3	0	8310.7	0	0	0	0	0	0	0	0	0	0
428.154	0	0	0	0	0	0	0	0	0	0	0	9242.1	6618.1	5452.6	0	10772	0	0	0	10234	0	0	0	0	0	0	0	0	0	5993.1	0	7306.2	0	12486.8	0	0	0	0	0	0	0	25817.7	9478.3	21676.7	0	0	13637.9	0	8865.3
428.208	0	0	0	0	0	0	0	6228.4	0	0	0	9387	0	0	0	0	0	6895.5	0	0	0	0	0	0	0	0	0	0	0	9158.1	9274.1	0	0	0	0	0	0	41645.1	0	0	0	7209.7	13162.5	0	0	0	0	34137.4	0
428.216	0	0	0	0	0	0	15021.8	15447.6	9633.1	10691.1	14936.9	9464.5	23107.3	32428.8	7973.4	18560.2	11205.6	39671.8	0	11639.1	17608.2	17208.8	0	13203.5	21464	0	0	0	0	23672.7	18150.5	9224.3	14187.3	31436.4	8650.7	18831.5	0	0	0	24736	11681.6	22911.9	0	22313.6	12803.6	18652.6	0	0	0
428.219	0	0	0	0	0	0	23760.5	19692.1	9519.9	20119.5	14926.2	12038.6	22337.6	57460.9	13066.8	35777.1	12884.9	49747.7	0	20955.2	22060.5	0	0	0	0	0	0	0	0	36272.9	20735.3	13339.2	15944.7	42062.8	27963.2	0	0	0	0	33739.1	18528	26855.9	21549.8	35129.5	16540.1	0	0	0	0
428.241	0	0	1840.7	0	0	0	0	0	0	0	0	0	0	0	0	0	0	0	0	0	0	0	0	0	0	0	0	0	0	0	0	0	0	0	0	0	0	0	0	0	0	0	0	0	0	0	0	0	0
428.265	0	0	468.1	925.5	0	0	0	0	0	0	0	10879.4	0	0	0	0	0	0	10190	0	0	0	0	0	0	0	0	0	0	0	0	0	0	0	0	0	0	0	0	0	8928.2	0	0	0	0	0	0	0	0
428.31	0	1486.1	761.4	2227.7	0	0	0	0	0	0	0	0	0	0	0	0	0	0	0	0	0	0	0	0	0	0	0	0	0	0	0	0	0	0	0	0	0	0	0	0	0	0	0	0	0	0	0	0	0
428.338	22814.1	1737.1	338.5	3739.6	0	0	0	0	9220	0	0	0	7332.6	0	0	0	0	7913.4	0	0	0	0	0	0	0	0	0	0	5348.6	93427.5	0	0	0	0	6901.2	0	0	0	0	0	0	0	17552	9750.6	7881.5	0	0	0	0
428.361	0	0	0	0	0	0	0	0	0	0	0	0	0	0	0	0	0	0	0	0	0	0	0	0	0	0	0	0	0	0	0	0	0	0	0	0	0	0	0	0	0	0	0	0	0	0	0	0	0
428.792	0	5016.7	608.5	7416.5	0	0	0	0	0	0	0	0	0	0	0	0	0	0	0	0	0	0	0	0	0	0	0	0	0	0	0	0	0	0	0	0	0	0	0	0	0	0	0	0	0	0	0	0	0
428.819	1539.8	0	435.6	769.9	0	0	0	0	0	0	0	0	0	0	0	0	0	0	0	0	0	0	0	0	0	0	0	0	0	0	0	0	0	0	0	0	0	5144.4	0	0	0	0	0	0	0	0	0	0	0
428.823	14565	4567	5187.2	1432.2	687.7	0	0	0	0	0	0	0	0	0	0	0	0	0	0	0	0	0	0	0	0	0	0	0	0	0	0	0	0	0	0	0	0	17351.9	0	0	0	0	0	0	0	0	0	19502.9	0
428.827	60285.3	1248.2	1109.8	0	7837.9	0	0	0	0	0	0	0	0	0	0	0	0	0	0	0	0	0	0	0	0	0	0	0	0	0	0	0	0	0	0	0	0	90307.4	0	0	0	0	0	0	0	0	0	71978.9	0
428.838	7540	0	0	0	591.7	3922.5	0	0	0	0	0	0	0	0	0	0	0	0	0	0	0	0	0	0	0	0	0	0	0	0	0	0	0	0	0	0	0	0	0	0	0	0	0	0	0	0	0	0	0
428.874	3738.4	4307.3	4512.1	2594.7	2016.2	2700.1	0	0	0	0	0	0	0	0	0	0	0	0	0	0	0	0	0	0	0	0	0	0	0	0	0	0	0	0	0	0	0	0	0	0	0	0	0	0	0	0	0	0	0
428.993	0	0	0	0	0	0	0	0	0	0	0	0	0	0	0	0	0	0	0	0	0	0	0	0	0	0	0	0	0	0	0	0	0	0	0	0	0	0	0	0	0	0	0	0	0	0	0	0	8688.3
429.051	18621.5	16393.8	17124.6	13790	21289.9	14994.1	4239.7	0	4160.1	9814.5	7303.4	0	4859.4	0	7621	0	0	0	0	0	0	0	5316.1	11961.7	0	5555.2	0	6026.4	7722.2	6180.8	0	6175	8372.1	8422.5	27020	7042.7	7895.9	0	11923.6	0	0	5317.7	0	0	6267.8	9268	11085.2	8747.9	8269
429.062	2828	0	0	1106.7	0	0	5390.7	25855.1	0	0	6838.3	29897.6	12502.9	10566.4	20804.4	16633.8	10705.2	0	0	8816.6	9416.7	18923.1	0	14359.2	0	0	0	0	0	6316.7	0	4551	13895.2	34310.4	33646.4	6112.4	0	0	0	18960.7	0	25571.3	0	18316	8767.8	0	0	0	10092.1
429.083	2029.7	5740.9	1202.5	12170.7	0	0	0	0	0	0	0	0	0	0	0	0	0	0	0	0	0	0	0	0	0	0	0	0	0	0	0	0	0	0	0	0	0	6523.5	0	0	0	0	0	0	0	0	0	0	4313.7
429.126	48387.8	20883.6	23388.6	59295.3	1271.3	2180.8	0	0	0	0	0	0	0	0	0	0	0	0	0	0	0	0	0	0	0	0	0	0	0	0	0	0	0	0	0	3230.5	0	21542.2	0	0	0	0	0	0	0	5161.2	4587.5	10573	0
429.139	87572	6353.5	7558.1	8992.8	1715	0	4118	0	0	0	0	0	0	0	0	0	0	0	0	0	0	0	0	0	0	4530.2	0	0	0	0	0	0	0	0	0	0	0	53296.4	0	0	0	0	0	0	0	0	14215.2	17580.9	8830.2
429.153	0	14356.2	295.9	0	1674.2	951	0	0	0	0	0	0	0	0	0	0	0	0	0	0	0	0	0	0	0	0	0	0	0	0	0	0	0	0	0	0	0	0	0	0	0	0	0	0	0	0	0	0	0
429.163	0	0	0	776.7	0	0	0	0	0	0	0	0	0	0	0	0	0	0	0	0	0	47659.1	11128	27799.7	0	0	0	0	0	0	0	0	0	0	0	8049.7	0	0	0	0	0	0	0	0	0	5298.2	0	0	0
429.177	0	2823.6	2847.5	3491.4	0	0	83588.9	101901	52050.7	74821.6	74795.8	142801	92666.4	105825	72897.7	176494	113657	21842.9	46110.7	84398.4	146020	36335	6063	21764.3	7232.3	10665.1	5031.2	5110.6	10789.4	78424.4	63976.6	59473.1	80167	134507	104659	10152.7	16496.9	30081.4	39548.5	102574	18369	148457	76071.8	122755	112357	19895.4	155277	22266.5	93941.2
429.192	0	0	0	0	0	0	166949	207390	210749	252651	254043	182894	163782	151946	72519.3	207166	279856	316975	64361.3	134908	235396	0	0	0	0	18595.6	16741.8	10889.3	26517.4	180113	153216	115650	162085	188881	208582	14870	0	0	0	201668	150196	166965	218809	243950	229831	36249	34065.8	0	29909.9
429.199	0	0	0	0	0	0	10214.5	8772.2	0	0	0	0	0	0	0	0	0	0	0	0	0	127763	24559.2	69577.6	18650.2	0	0	0	0	0	0	0	0	6615.5	0	19541.5	0	0	0	0	0	8337.5	0	0	0	10313.6	0	0	0
429.213	0	15286.4	11222.1	13449.1	804	1630.7	17437.1	14541.1	13491.6	16447.5	9990.1	11193.9	7981.4	26557.3	7480.4	20959.8	10062.8	22387.8	0	9879.8	19840.7	104537	30729.3	87706.8	0	5917.7	0	0	15667.5	8136	5843.6	7423.8	5577.7	18977.4	9942.9	0	4331.9	0	5093.6	14294.1	12833.5	18416.6	15210.1	18719.6	11960.3	0	0	0	0
429.221	11396.9	0	0	0	823	0	40003.3	13124.4	0	0	13507.9	0	27098.3	70269.9	17713.7	30980.3	8678.6	10335.5	0	26264.6	0	0	0	0	0	0	0	0	0	37163.3	27235.4	14392.7	15682.5	30640	33333.5	0	0	14001.8	0	0	30754	6523.6	30075.1	22514.6	0	0	64850.1	5578.9	66465.5
429.234	0	0	3400.4	1451	5107.6	2856.5	0	0	0	0	0	0	0	0	0	0	0	0	0	0	0	0	0	0	0	82583.5	0	0	0	0	0	0	0	0	0	0	9854.9	0	8718.7	0	0	0	0	0	0	0	0	6177.2	0
429.249	0	12669.5	8456.6	13048.4	0	0	0	0	5550.5	0	0	0	0	0	0	0	0	9661.2	0	0	0	69598.7	12274.8	69846.2	0	0	0	3377.4	8437.3	0	0	0	0	0	0	0	0	0	0	0	0	0	0	0	0	0	0	0	0
429.264	0	1228	0	707.7	0	0	0	0	0	0	0	0	0	0	0	0	0	0	0	0	0	21556.8	6551	12766.6	0	0	0	0	0	0	0	0	0	0	0	0	0	0	0	0	0	0	0	0	0	0	0	0	0
429.286	14077.1	28283.2	17553.8	41162.1	6706.7	5643.8	3627.5	5397.9	25622.7	0	0	0	7436.6	0	0	0	0	12604.8	0	0	0	13462.9	6857.4	0	0	9052	4737.2	0	7243.4	0	6471.6	0	5529.7	0	9095.1	0	9564.6	7685.6	8367.9	0	0	0	18387.1	0	8891.6	0	0	0	0
429.301	0	4535.2	1907.9	5003.5	0	0	0	0	0	0	0	0	0	0	0	0	0	0	0	0	0	48792.5	16765.1	49290.5	0	0	0	0	0	0	0	0	0	0	0	0	0	0	0	0	0	0	0	0	0	0	0	0	0
429.322	0	2161	3266.1	3720.3	0	0	0	0	0	0	0	12614.4	5804.9	5985.8	0	0	0	13031.4	0	0	0	0	0	0	0	0	0	0	0	5942.1	0	0	0	0	6379.1	0	0	0	0	0	0	0	0	0	0	0	0	0	0
429.333	0	2975.3	14003.8	3286.6	1662.5	23338.4	0	0	51111.7	0	0	0	0	0	0	0	0	0	0	0	0	0	0	0	0	0	112821	0	200954	0	0	0	0	0	0	0	0	0	0	14871.7	0	0	21142.8	0	5265.1	0	11381.6	0	0
429.337	0	0	404.1	0	0	0	0	0	0	0	0	0	0	0	0	0	0	0	0	0	0	188225	37955.9	104429	0	0	0	0	0	0	0	0	0	0	0	0	0	14485	0	0	0	0	0	0	0	0	13500.4	7118.5	8124.2
429.374	0	0	0	0	0	0	0	0	0	0	0	0	0	0	0	0	0	0	0	0	0	76706.8	8946.8	37894.5	0	0	0	0	0	0	0	0	0	0	0	0	0	7570.7	0	0	0	0	0	0	0	0	0	10844.7	7549.5
430.012	0	0	0	0	0	0	0	0	0	0	0	0	0	0	0	0	0	0	0	0	0	0	0	0	0	0	0	0	0	0	0	0	0	0	0	0	0	0	0	0	0	0	0	0	0	4697.5	18917.5	5874.5	43176.5
430.038	0	0	0	0	0	0	0	0	0	0	0	0	0	0	0	0	0	0	0	0	0	0	0	0	0	0	0	0	0	0	0	0	0	0	0	7635.1	0	0	0	0	0	0	0	0	0	8855.6	12596.1	0	22734.5
430.061	0	0	0	0	0	0	0	0	0	0	0	0	0	0	0	0	0	0	0	0	0	0	0	0	0	0	0	0	0	0	0	0	0	0	0	0	5959.8	0	0	0	0	0	0	0	0	0	0	0	0
430.129	4471.7	1598	3722.2	6159	0	0	0	0	0	0	0	0	0	0	0	0	0	0	0	0	0	0	0	0	0	0	0	0	0	0	0	0	0	0	0	0	0	0	0	0	0	0	0	0	0	0	0	0	0
430.157	0	1151.8	0	0	0	0	0	0	0	0	0	0	0	0	0	0	0	0	35224.7	49100.6	149709	32818.2	9538.4	31758.9	15576.7	0	0	0	0	0	0	0	0	0	0	25280.1	0	0	0	0	0	0	0	0	0	7850.5	0	0	0
430.18	0	0	0	0	0	0	0	0	0	0	0	0	0	7359.5	8871.9	13118.3	0	0	0	0	0	0	0	0	0	0	0	0	0	0	0	0	10061	14239.8	0	0	0	0	0	0	0	15988	0	11789.3	8548.6	0	17222	0	0
430.195	0	0	0	0	0	0	47849.7	34377.5	40375.5	47221.3	56560.3	28623.6	26000.8	31563.7	13283.9	36464.5	42547.3	70938.7	0	17520.7	41452.3	0	5757.5	0	0	0	0	0	4852.6	30576.1	25457.8	20638.1	21930	28849.9	33654.8	11516.2	0	0	0	32500.6	18420.3	25903.2	20197	46899.9	54876.2	5835.6	0	0	0
430.289	0	3330.9	2582.6	9643.6	0	0	0	0	0	0	0	0	0	0	0	0	0	0	0	0	0	0	0	0	0	0	0	0	0	0	0	0	0	0	0	0	0	0	0	0	0	0	0	0	0	0	0	0	0
430.337	0	0	1694.6	0	0	1631.4	0	0	5371.5	0	0	0	0	0	0	0	0	0	0	0	0	0	0	0	0	0	7952.8	0	45334	0	0	0	0	0	0	0	0	0	0	0	0	0	0	0	0	0	0	0	0
430.341	0	0	0	0	0	0	0	0	0	0	0	0	0	0	0	0	0	0	0	0	0	15722.5	5063.9	0	0	0	0	0	0	0	0	0	0	0	0	0	0	0	0	0	0	0	0	0	0	0	0	0	0
430.377	0	0	0	0	0	0	0	0	0	0	0	0	0	0	0	0	0	0	0	0	0	0	0	0	0	0	0	0	0	0	0	0	0	0	0	0	0	0	0	0	0	0	0	0	0	0	0	0	0
430.58	0	0	0	0	0	0	0	0	0	0	0	0	0	0	0	0	0	0	0	0	0	0	0	0	0	0	0	0	0	0	0	0	0	0	0	0	0	0	0	0	0	0	0	0	0	0	0	0	0
430.828	4475.3	0	0	0	0	0	0	0	0	0	0	0	0	0	0	0	0	0	0	0	0	0	0	0	0	0	0	0	0	0	0	0	0	0	0	0	0	15412.8	0	0	0	0	0	0	0	0	0	6904.7	0
430.871	3907.3	2842.1	2480.6	2232.1	2189.3	1077.7	0	0	0	0	0	0	0	0	0	0	0	0	0	0	0	0	0	0	0	0	0	0	0	0	0	0	0	0	0	0	0	0	0	0	0	0	0	0	0	0	0	0	0
430.953	0	0	0	0	0	0	0	0	0	0	0	0	0	0	0	0	0	0	0	0	0	0	0	0	0	0	0	0	0	0	0	0	0	0	0	0	6312.8	0	11924.9	0	0	0	0	0	0	0	0	0	0
430.973	0	0	2073.2	4465.4	0	0	0	0	5570.1	0	0	0	0	0	0	0	0	20084.7	0	0	0	0	0	0	0	0	0	0	0	0	0	0	0	0	0	0	0	0	0	0	0	0	0	0	0	0	0	0	0
431.033	0	0	0	0	0	0	0	0	0	0	0	0	0	0	0	8797.9	0	0	0	0	0	0	0	0	0	0	0	0	0	0	0	0	0	8202.9	8006.6	0	0	0	0	0	0	0	0	0	0	0	0	0	0
431.048	11864.7	9416.9	11058.4	7800	12741	8106	0	0	0	0	0	0	0	0	0	0	0	0	0	0	0	0	0	0	0	6705.2	0	0	0	0	0	0	0	0	5613.8	2714.5	6628.7	6415.5	7145.5	0	0	0	0	0	0	0	4974.3	0	0
431.082	0	0	0	0	0	0	0	0	0	0	0	0	0	0	0	0	0	0	0	0	0	0	0	0	0	0	0	0	0	0	0	0	0	0	0	0	0	0	0	0	0	0	0	0	0	0	0	0	0
431.087	0	3681.7	4834.8	6765	2602.4	4147.1	0	0	0	0	0	0	0	0	0	0	0	0	0	0	0	0	0	0	0	0	0	0	0	0	0	0	0	0	0	0	0	0	0	0	0	0	0	0	0	0	0	7981.6	0
431.118	50291.8	47814.1	23087	34522.2	1872.7	0	5845.8	13157.9	0	0	0	0	11690.3	0	0	0	0	10583.3	0	0	0	0	0	22656.9	0	5493.7	0	0	8473.7	17939.7	8820.8	5979.7	5033.7	0	9450.2	2253.1	7702.7	21107.5	13890.7	0	0	0	0	0	7703.9	0	0	34027.7	10610.9
431.127	0	2018	770.3	3366.2	0	0	0	0	0	0	0	0	0	0	0	0	0	0	0	0	0	30038.9	24578.5	46190.6	66046.1	17051.1	44787.4	23889.8	60856.8	0	0	0	0	0	0	50342.7	62726.7	32611.3	68906.8	0	10633.4	0	0	0	0	57413.7	13547.8	22889.1	0
431.134	13212	11310.3	14486.2	4690.7	0	0	0	0	0	0	0	0	0	0	0	0	0	0	0	0	0	0	0	0	0	0	0	0	0	0	0	0	0	0	0	0	2844.5	0	3843.6	0	0	0	0	0	0	0	0	0	0
431.14	1709.2	1441	1745.8	0	0	0	0	60616.5	0	0	0	0	0	0	0	0	0	0	0	0	0	0	0	0	0	0	0	0	0	0	0	0	0	0	0	0	0	0	0	0	0	0	0	0	0	0	0	0	0
431.149	67519.9	15944.9	7444.3	16467.6	0	0	0	0	0	0	0	0	0	0	0	0	0	0	0	0	0	0	0	0	0	4418.5	0	0	0	0	0	0	0	0	0	0	3510.6	76358.5	0	0	0	0	0	0	0	3683.4	7781.8	28747.5	12132.8
431.156	0	0	1024.8	0	0	0	0	0	0	0	0	0	0	0	0	0	0	0	0	0	0	0	0	0	0	0	0	0	0	0	0	0	0	0	0	0	0	0	15225	0	0	0	0	0	0	0	0	12474.1	0
431.178	0	0	0	0	0	0	0	0	0	0	0	0	0	0	0	0	0	0	0	0	0	108613	30756.6	85983.2	12298.9	0	0	0	0	0	0	0	0	0	0	14554.7	0	0	0	0	0	0	0	0	0	13492.3	0	0	0
431.192	3366.3	6657.4	5002.3	5595.2	1466.9	0	274066	307181	165666	257701	295632	483480	325167	384765	327303	589955	450328	195434	283024	330764	574208	133890	47197.6	167986	102167	64226.7	65402.6	57249.8	66010.2	337587	217808	209184	312686	448530	375635	84021.6	147682	269780	303765	386311	150636	486224	274648	411685	351646	164699	1.085e+06	265201	620415
431.208	0	1095.1	455	0	0	0	15223.5	9706.4	16215	10649	11300	0	5985	0	0	9601.7	12140.3	20123.6	0	0	8686.6	0	0	0	0	0	0	0	0	6826.8	7244.3	0	5454.6	9414.2	0	0	0	0	0	0	0	5417.9	9492.5	11716.6	13283.9	0	0	0	0
431.221	0	0	0	0	0	0	119854	189788	157923	171351	195573	499391	116929	74061	69955.6	219395	107241	74795.4	193754	177427	143249	1.00162e+06	941781	527586	0	52064.1	49726	119855	44758.9	273997	176982	216328	10289.7	39553.8	93727.5	0	21330.7	8764.2	72598	245798	114204	137920	108262	62855.4	36080.1	0	70412.5	0	77151.2
431.229	102006	63652.6	51795.4	58449.1	18439.4	7503.6	12720.1	22048.2	252186	52322	13680.9	14850.9	83651.9	12899.4	15218.6	12949.2	7554.5	52948.7	0	12049.6	50781.5	151412	63706.2	134077	12073.4	39776.5	50173.3	16857.6	65533.6	13058.7	24956.8	10805.4	41585.5	10108.2	24281.2	10019	31394.1	117023	27766	64098.4	16125.4	32230.9	330977	28028.3	13073.3	21780.7	30679.4	72950.9	33408
431.244	0	0	778.6	0	0	0	0	0	0	0	0	0	0	0	0	0	0	0	0	0	0	19513.6	0	11540.3	0	0	0	0	0	0	0	0	0	0	0	0	0	0	0	0	0	0	0	0	0	0	0	0	0
431.248	0	0	0	0	0	0	7203.3	7323.3	9437.9	11881.1	13656.3	0	21044.9	19452.1	12436.8	13205.1	10784.4	31404.1	0	11819.6	12986.5	0	0	0	0	0	0	0	0	0	7886	0	6088.7	27359.5	10349.4	0	0	0	0	24464.2	18159.2	10205.1	0	12640.4	5804.1	0	0	0	0
431.265	0	8836.3	7123.5	8363	0	0	0	0	0	0	0	0	0	0	0	0	0	7580.6	0	0	0	23235.7	0	14763.8	0	0	0	0	3982.9	0	0	0	0	0	0	0	0	0	0	0	0	0	0	0	0	0	0	0	0
431.28	0	4109.3	1874.2	2338.2	0	0	0	0	0	0	0	0	0	0	0	0	0	0	0	0	0	29987.2	13085.6	44552.7	0	0	0	0	0	0	0	0	0	0	0	0	0	0	0	0	0	0	0	0	0	0	0	0	0
431.317	1912.7	10410.3	5128.9	13554.5	863.6	0	0	0	4242.7	0	0	0	0	0	0	0	0	0	0	0	0	155329	37535.6	110847	0	0	0	0	0	0	0	0	0	0	0	0	0	12337.4	0	0	0	0	0	0	0	0	8440.4	9472.9	0
431.353	0	0	286.5	0	0	0	0	0	0	0	0	0	0	0	0	0	0	0	0	0	0	183211	48573.1	147426	0	0	0	0	0	0	0	0	0	0	0	0	0	23090.1	0	0	0	0	0	0	0	0	16161.9	17171.1	20975.1
431.389	0	0	0	0	0	0	0	0	0	0	0	0	0	0	0	0	0	0	0	0	0	17612.4	0	13011.5	0	0	0	0	0	0	0	0	0	0	0	0	0	0	0	0	0	0	0	0	0	0	0	0	0
432.009	0	0	0	0	0	0	0	0	0	0	0	0	0	0	0	0	0	0	0	0	0	0	0	0	0	0	0	0	0	0	0	0	0	0	0	0	0	0	0	0	0	0	0	0	0	0	0	0	0
432.121	3819.6	4852.6	2736.6	2878.7	0	0	0	0	0	0	0	0	0	0	0	0	0	0	0	0	0	0	0	0	0	0	0	0	0	0	0	0	0	0	0	0	0	0	0	0	0	0	0	0	0	0	0	0	0
432.126	0	0	0	0	0	0	0	0	0	0	0	0	0	0	0	0	0	0	0	0	0	16045.5	0	0	7288	0	0	0	0	0	0	0	0	0	0	13729.5	0	0	0	0	0	0	0	0	0	3721.3	0	0	0
432.131	0	0	0	0	0	0	0	0	0	0	0	0	0	0	0	0	0	0	0	0	0	0	0	0	0	0	0	0	0	0	0	0	0	0	0	3708.2	0	0	0	0	0	0	0	0	0	4339.8	0	0	0
432.152	6924.6	1886.4	1018.9	1971.9	0	0	0	0	0	0	0	0	0	0	0	0	0	0	0	0	0	0	0	0	0	0	0	0	0	0	0	0	0	0	0	0	0	0	0	0	0	0	0	0	0	0	0	0	0
432.156	0	0	0	0	0	0	0	0	0	0	0	0	0	0	0	0	0	0	0	0	0	0	0	0	0	0	0	0	0	0	0	0	0	0	0	0	0	0	0	0	0	0	0	0	0	0	0	0	0
432.16	0	0	0	0	0	0	0	0	0	0	0	0	0	0	0	0	0	0	0	0	0	0	0	0	0	0	0	0	0	0	0	0	0	0	0	0	0	0	0	0	0	0	0	0	0	0	0	0	0
432.196	0	638.4	564.6	0	0	0	39925.8	54885.3	21606.3	42037.8	32108.4	75384.7	51124.7	58226.7	49342.6	100098	71787.5	16357.8	27433.2	58501.9	92696.9	0	0	0	8314.8	0	0	3452.9	5638.6	40215.1	36268.3	27929.9	49940.1	85089.8	56225.4	13073.1	18647.3	29700	66219	53892.8	12395.6	86435.4	21563.5	56745.3	65338.8	19068.4	225666	34445.5	120302
432.224	0	0	0	0	0	0	14945.2	38225.3	32417.5	23939.9	29648.6	121116	10612.4	6852.2	0	32338.5	12451.1	0	12357.9	29332.3	14615.4	220835	224204	95370.7	0	6496.3	0	13533	4616.1	45065.8	23434.2	38026.1	0	0	7145.9	0	0	0	9122.5	25066.7	9241.3	18805.3	0	0	0	0	12641	0	0
432.232	23264.2	12187	11134.5	11789.5	1811.8	1169.5	0	0	49310.5	0	0	0	6475.1	0	0	0	0	0	0	0	0	10221.9	0	0	0	0	0	0	4934.2	0	0	0	0	0	0	0	0	0	0	0	0	0	32457.8	0	0	0	0	0	0
432.32	0	787.6	619.2	1301.1	0	0	0	0	0	0	0	0	0	0	0	0	0	0	0	0	0	15838.3	0	0	0	0	0	0	0	0	0	0	0	0	0	0	0	0	0	0	0	0	0	0	0	0	0	0	0
432.356	0	0	0	0	0	0	0	0	0	0	0	0	0	0	0	0	0	0	0	0	0	33409.7	7923.1	15183.2	0	0	0	0	0	0	0	0	0	0	0	0	0	0	0	0	0	0	0	0	0	0	0	0	0
432.692	0	0	0	0	0	0	16622.7	32527.8	14692	6558.4	19135	19579.2	11212.3	0	0	8595.4	0	0	0	0	0	93202.7	20251	80492.5	18712.8	0	0	0	0	0	0	5598.3	7427.2	13886	7358.6	17536.9	0	0	0	19834.8	0	14099.3	12551.3	0	9735.6	11309.4	0	0	0
432.816	0	7302.6	1481.1	3315.8	0	19720.6	0	0	0	0	0	0	0	0	0	0	0	0	0	0	0	0	0	0	0	0	0	0	0	0	0	0	0	0	0	0	0	0	0	0	0	0	0	0	0	0	0	0	0
432.899	1674.9	1109	2064.2	25457.4	0	0	0	0	0	0	0	0	0	0	0	0	0	0	0	0	0	0	0	0	0	0	0	0	0	0	0	0	0	0	0	0	0	0	0	0	0	0	0	0	0	0	0	0	0
432.951	0	0	0	0	0	2569.2	0	0	0	0	0	0	0	0	0	0	0	0	0	0	0	0	0	0	0	0	0	0	0	0	0	0	0	0	0	0	0	0	0	0	0	0	0	0	0	0	0	0	0
433.042	0	0	0	0	0	0	0	0	0	0	0	0	0	0	0	0	0	0	0	0	0	0	0	0	0	10552.8	9313	22263.5	25160	0	0	0	0	0	0	0	0	0	0	0	0	0	0	0	0	0	0	0	0
433.046	0	900.5	2601.8	1068.5	3014.8	0	0	0	0	0	0	0	0	0	0	0	0	0	0	0	0	0	0	0	0	0	0	0	0	0	0	0	0	0	0	0	0	0	0	0	0	0	0	0	0	0	0	0	0
433.107	2615	14999.1	10208.8	9814.9	0	0	0	0	0	0	0	0	0	0	0	0	0	0	0	0	0	0	0	0	0	0	0	0	0	0	0	0	0	0	0	0	3584.6	4905.3	0	0	0	0	0	0	0	0	0	0	0
433.132	1182	1611.8	3136.6	0	0	0	0	0	0	0	0	0	0	0	0	0	0	0	0	0	0	0	0	0	0	0	0	0	0	0	0	0	0	0	0	0	0	0	6335.3	0	0	0	0	0	0	0	0	0	0
433.153	0	0	0	0	0	0	0	0	0	0	0	0	0	0	0	0	0	0	0	0	0	0	0	0	0	0	0	0	0	0	0	0	0	0	0	0	0	0	0	0	0	0	0	0	0	0	0	0	0
433.158	0	0	0	0	0	0	0	0	0	0	0	0	0	0	0	0	0	0	0	0	0	77060.5	18767.8	46269.1	51326.7	0	0	0	0	0	0	0	0	0	0	34658.9	0	0	0	0	0	0	0	0	0	24059.1	0	0	0
433.184	0	0	0	0	0	0	0	0	0	0	0	0	0	0	0	0	0	0	0	0	0	18769.8	0	20331.5	0	0	0	0	0	0	0	0	0	0	0	3406.8	0	0	0	0	0	0	0	0	0	0	0	0	0
433.194	0	0	0	0	0	0	5509	11842.2	0	0	0	0	0	0	0	0	0	0	0	0	0	122286	24842.6	73833.3	34492.9	0	0	0	0	0	0	0	0	0	0	15990.9	0	0	0	0	0	6503.7	0	0	0	14889.2	0	0	0
433.197	0	0	0	0	0	0	0	0	0	0	0	0	15427.4	6252.4	0	11403	0	0	0	8861.3	0	0	0	0	0	0	0	0	0	7596.6	0	5005.3	0	9812.1	7002.5	0	0	0	0	0	5668.1	7714.2	11627.2	8962	0	0	0	0	0
433.199	0	0	0	0	0	0	0	0	0	0	0	0	0	0	0	0	0	0	0	0	0	0	0	0	0	0	0	0	0	0	0	0	0	0	0	0	0	0	0	0	0	0	0	0	0	0	8257.5	0	0
433.208	6128.5	12652.1	8423.6	6443.6	2024.3	2065.3	0	0	5523.4	0	0	0	0	0	0	0	0	0	0	0	0	143175	42019.3	129933	0	0	0	0	3077.6	0	0	0	0	0	0	0	3825	0	0	0	0	0	0	0	0	0	0	0	0
433.211	5027.3	0	0	0	0	0	9041.1	0	0	4892.2	0	0	8714.4	0	0	0	0	37927.2	0	0	0	0	0	0	0	0	0	0	0	12033.3	15256.3	0	7747	11660.2	10990.3	0	0	0	0	0	7453.6	0	0	6732.6	0	0	5887.1	0	5504
433.215	0	0	0	0	0	0	8177.4	0	0	7381.4	7475.1	0	5739.7	0	0	0	6595.7	12698.4	0	0	13194.7	0	0	0	0	0	0	0	0	0	0	0	5808.6	14212.3	12886.3	0	0	0	0	0	0	5551.4	9452.5	0	11786.4	0	0	0	0
433.218	0	0	0	0	0	0	30811.2	32190.2	35002.2	29315	33730.9	141520	18280.9	0	6385.3	34631.7	0	0	33278.7	34412.3	10445.9	344297	295341	128733	0	4443.8	7902.2	19705.2	9678	62508.6	31163.7	57126.8	0	0	13362.4	0	0	0	12901.3	45143.7	15875.8	15379.1	11073	0	0	0	18212.6	0	9170.4
433.224	0	1991.3	813.9	0	0	0	0	0	0	0	0	0	0	0	0	0	0	7560.6	0	0	0	21303.4	0	28529.2	0	0	0	0	0	0	0	0	0	0	0	0	0	0	0	0	0	0	0	0	0	0	5058	0	0
433.244	0	19761.4	16267.6	15389.6	669.1	0	0	6636.1	6313.7	5043.7	10456.9	0	0	0	0	0	0	11176.3	0	0	0	36720.8	18166.7	51086.1	0	6400.3	6612.3	3717.5	6068.8	0	0	0	0	0	7479	0	7988.5	0	6812	0	6906.6	0	12567.2	0	0	0	0	0	0
433.255	0	0	0	0	0	0	5039.6	6600.2	0	7775.2	18399.6	18778.6	16572.1	0	7490.5	9653.5	0	0	0	7202.8	0	0	0	0	0	0	0	0	0	6416.2	12628.5	5790.1	9463.2	10790.2	21748	0	0	0	0	32291.7	14161.3	14114.6	10615.1	16219.7	0	0	0	0	0
433.26	0	1112.6	1586	1199.4	0	0	0	0	0	0	0	0	0	0	0	0	0	0	0	0	0	49541.5	15823.1	39378.7	0	0	0	0	0	0	0	0	0	0	0	0	0	0	0	0	0	0	0	0	0	0	0	0	0
433.296	1918.8	3219.8	2825.3	3321.8	0	0	0	0	0	0	0	0	0	0	0	0	0	0	0	0	0	86637.5	18638	87041.7	0	0	0	0	0	0	0	0	0	0	0	0	0	0	0	0	0	0	0	0	0	0	0	0	6142.8
433.332	42493.6	77696.7	54307.7	185504	27642.4	31751.3	22212.2	17786.5	125360	57233.7	25134.2	13742.6	25764	16982.3	12451.4	18237.9	18702.2	55112.7	15893.1	11359	22635.6	196984	55982.6	181174	0	18950.2	20401.9	11869.6	28319.7	16200.5	41584.7	15841.9	40926.1	29074.6	47023.3	2665.7	32051.5	78826.2	53996.3	149775	15006.3	13879.9	135437	12216	24441.8	6303.1	27316.6	28183.6	14533.1
433.369	0	0	347.5	0	0	0	4012.2	0	0	0	0	0	6737.3	5761.8	0	0	0	20138.7	0	0	8168.8	56931.5	12704.9	29761.6	0	0	0	0	0	0	0	0	0	8657.1	12794.6	0	0	0	0	12099.2	17475.2	0	9618.7	0	0	0	0	0	0
434.047	0	0	0	0	0	0	0	0	0	0	0	0	0	0	0	0	0	0	0	0	0	0	0	0	0	0	0	0	0	0	0	0	0	0	0	3416.2	0	10048.5	0	0	0	0	0	0	0	0	37552.9	0	9055.5
434.142	0	0	0	0	0	0	0	0	0	0	0	0	0	0	0	0	0	0	0	0	0	0	5490.7	0	6060.1	0	0	0	0	0	0	0	0	0	0	14348.4	0	0	0	0	0	0	0	0	0	4464.3	0	0	0
434.221	0	0	0	0	0	0	0	0	0	0	0	9380.7	0	0	0	0	0	0	0	0	0	35052.4	49639.3	0	0	0	0	0	0	0	0	4536.1	0	0	0	0	0	0	0	0	0	0	0	0	0	0	0	0	0
434.289	0	0	0	0	0	0	0	6640.7	10181.2	0	7623.1	27010.7	13812.1	14834.2	0	0	0	7119	0	0	0	0	0	0	0	0	0	0	0	0	11815.8	9866.4	0	0	0	0	0	0	0	33581.7	8309.9	6546.6	12749.6	14160.3	7429.6	0	0	0	0
434.336	8451.4	22199.2	15719.1	50134.5	6118.8	5599.3	0	0	24679.6	0	0	0	5517.2	0	0	0	0	0	0	0	0	19553.1	10867.3	18017	0	0	7471.5	0	4997.7	0	0	0	4689.1	0	0	0	0	8621.2	4803.7	17670.6	0	0	14507.1	0	0	0	0	0	0
434.84	7934.9	1378.6	484.6	0	0	0	0	0	0	0	0	0	0	0	0	0	0	0	0	0	0	0	0	0	0	0	0	0	0	0	0	0	0	0	0	0	0	11576	0	0	0	0	0	0	0	0	0	10282	0
434.844	55088.8	0	0	0	8048.4	6738.3	0	0	0	0	0	0	0	0	0	0	0	0	0	0	0	0	0	0	0	0	0	0	0	0	0	0	0	0	0	0	0	84778	0	0	0	0	0	0	0	0	0	51668	14812.8
434.87	28204	0	0	0	649.4	1001.4	0	0	0	0	0	0	0	0	0	0	0	0	0	0	0	0	0	0	0	0	0	0	0	0	0	0	0	0	0	0	0	25920.8	0	0	0	0	0	0	0	0	0	18888.9	0
434.878	4458	3199.9	394.5	2842.6	0	0	0	0	0	0	0	0	0	0	0	0	0	0	0	0	0	0	0	0	0	0	0	0	0	0	0	0	0	0	0	0	0	0	0	0	0	0	0	0	0	0	0	6704	0
434.921	0	0	0	0	0	0	0	0	0	0	0	0	0	0	0	0	0	0	0	0	0	0	0	0	0	0	0	0	0	0	0	0	0	0	0	0	0	0	0	0	0	0	0	0	0	0	0	0	0
434.948	0	0	0	0	0	15353.1	0	0	0	0	0	0	0	0	0	0	0	0	0	0	0	0	0	0	0	0	0	0	0	0	0	0	0	0	0	0	0	0	0	0	0	0	0	0	0	0	0	0	0
434.971	22605.9	43066.2	62637.6	177309	40696.4	51667.2	17954.3	52801.9	149541	23449.9	7267.5	8150.3	142860	167592	10215.8	51666.4	0	121826	0	28718	40909.6	0	0	0	0	34106.6	9424.5	29568.9	6470.2	88654.1	50314.3	47451.6	41825.5	28481.1	147089	0	117469	6892.1	61062.1	67467.7	6325.9	8673.1	256825	66844.5	10090	7439.6	0	203292	0
435.044	0	0	0	19780.4	0	0	0	56511.4	0	0	0	0	0	0	0	0	0	0	0	0	0	0	0	0	0	0	0	0	0	0	0	0	0	0	0	0	0	0	0	0	0	0	0	0	0	0	0	0	0
435.131	0	1271.2	0	706.4	0	0	0	0	0	0	0	0	0	0	0	0	0	0	0	0	0	0	0	0	0	0	0	0	0	0	0	0	0	0	0	5092.9	12967.9	0	27068	0	0	0	0	0	0	0	0	0	0
435.144	73220.2	13870.6	5561.5	10889	582.1	0	0	0	0	0	0	0	0	0	0	0	0	0	0	0	0	0	0	0	0	0	0	0	0	0	0	0	0	0	0	0	0	40628.8	0	0	0	0	0	0	0	0	4872.1	21910.7	0
435.152	0	0	0	784.1	0	0	3829.3	0	0	0	0	0	0	6948.3	0	9164.9	0	9161.5	0	0	0	0	0	0	0	0	0	0	0	0	0	0	0	7919.6	0	0	0	0	0	0	0	5453.1	0	0	0	0	0	0	0
435.163	0	0	0	0	0	0	0	0	0	0	0	0	0	9869.5	0	8200.6	0	0	0	0	0	0	0	0	0	0	0	0	0	0	0	0	0	0	0	0	0	0	0	0	0	0	0	0	0	0	0	0	0
435.166	1329.1	35431.7	2471	3034.8	1181.8	1783	0	0	0	0	0	0	0	0	0	0	0	0	0	0	0	0	0	0	0	0	0	0	0	0	0	0	0	0	0	0	0	0	0	0	0	0	0	0	0	0	0	0	0
435.188	7104.2	1227.7	2435.6	2113.8	1530.6	1065.9	0	0	0	5039.7	0	9962.2	0	0	0	6798.5	0	0	0	0	0	133423	42833.8	90024.7	98249.5	0	0	0	0	9662.1	5249.9	6527.6	0	6331.8	6597.4	57887.3	0	0	0	0	0	0	0	0	0	67644.5	0	0	0
435.203	0	4051.8	2481.2	1668.7	717.7	7011.2	0	0	0	0	0	0	0	0	0	0	0	13624.9	0	0	0	14579.9	0	0	0	0	0	0	7552.7	0	0	0	0	0	0	0	0	0	0	0	0	0	0	0	0	0	0	0	0
435.21	3900.3	0	426.9	0	0	0	0	0	0	0	0	0	0	0	0	0	0	8774.4	0	0	0	0	0	0	0	0	0	0	0	9704.9	8743.4	0	0	0	0	0	0	0	0	0	0	0	0	0	0	0	5314.3	0	0
435.213	0	0	0	0	0	10937.9	5623.6	6911.3	11759.7	7588.3	6105.2	11436.3	19837.3	0	0	13890.1	0	0	0	13710.2	0	0	0	0	0	0	0	0	0	14614.9	14825.5	18248.7	5011.5	14052.3	30806.5	0	0	0	0	22194.2	14922.9	13972.8	13367.4	18278	7870.2	0	0	0	0
435.224	0	3545.3	4362.3	2353.8	813.5	1601.7	0	0	0	0	0	0	0	0	0	0	0	0	0	0	0	40415.5	17998.4	37617.8	0	0	0	0	0	0	0	0	0	0	0	0	0	0	0	0	0	0	0	0	0	0	0	0	0
435.239	0	2082	815.4	991.2	0	0	0	0	0	0	0	0	0	0	0	0	0	0	0	0	0	41339.2	0	17660.7	0	0	0	0	0	0	0	0	0	0	0	0	0	0	0	0	0	0	0	0	0	0	0	0	0
435.252	0	0	0	0	0	0	8466.7	23337.8	0	6602.1	0	0	12818.4	10495.5	6248.9	34075	23990.6	30110.6	12973.4	19648.2	64037.3	0	0	0	0	0	0	0	10403	5868.5	0	4307.6	27152.6	30026.9	30304.3	3184.5	0	7794.7	0	13286.6	6242.2	39173.3	0	8013.4	0	0	5381.7	20652.9	13556.7
435.26	0	1967.4	2261.6	1381.8	0	0	0	0	0	0	0	0	0	0	0	0	0	0	0	0	0	0	0	0	0	4290.5	0	0	0	0	0	0	0	0	0	0	0	0	0	0	0	0	0	0	0	0	0	0	0
435.275	0	6845	1970.7	1804.8	0	0	0	0	0	0	0	0	0	0	0	0	0	0	0	0	0	50222	12443.5	47719.9	0	0	0	0	0	0	0	0	0	0	0	0	0	0	0	0	0	0	0	0	0	0	0	0	0
435.296	0	0	0	647.6	833.7	2914.2	0	0	5171.4	0	0	0	0	0	0	0	0	0	0	0	0	0	0	0	0	0	0	0	0	0	0	0	0	0	0	0	0	0	0	0	0	0	9798.9	0	0	0	0	0	0
435.312	5064.7	11537.9	5760.3	20887.6	1051.9	2602.7	0	0	3294.2	0	0	0	0	0	0	0	0	0	0	0	0	87419.8	35461.6	55222.5	0	0	0	0	0	0	0	0	0	0	0	0	0	11253.9	4840.7	0	0	0	0	0	0	0	0	9479.5	6140.7
435.346	0	0	0	0	0	0	0	0	0	0	0	8813.4	6676.4	6940.1	0	8971.8	0	0	0	0	0	0	0	0	0	0	0	0	0	0	0	0	5609.6	0	15767.7	0	0	0	0	0	0	7228.3	0	0	0	0	0	0	0
435.348	0	989	1022.8	1165.9	0	0	0	0	0	0	0	0	0	0	0	0	0	0	0	0	0	66934.1	27867.8	58370.3	0	0	0	0	0	0	0	0	0	0	0	0	0	6896	0	0	0	0	0	0	0	0	5847.7	0	0
435.385	0	0	524.6	0	0	0	0	0	0	0	0	0	0	0	0	0	0	0	0	0	0	0	0	0	0	5089.3	0	11131.1	5216.7	0	0	0	0	0	0	0	0	0	0	0	0	0	0	0	0	0	0	0	0
435.421	0	0	384.9	1408	0	0	20552.1	12880.5	9492.7	14677.2	12229.7	12723.5	13684.1	13699.4	9611.6	11160.1	14198	17866.7	0	8485.1	11686.9	0	0	0	0	0	0	0	0	13189.5	9048.7	13157.6	16682.2	13933.5	19056.4	0	0	0	0	8905.9	14285.8	14992.7	14300.9	20566.3	15586.3	0	5495.3	0	0
435.974	0	1743.2	5698.8	16112.8	3210.4	1707.3	0	0	0	0	0	0	0	0	0	0	0	0	0	0	0	0	0	0	0	0	0	3324.4	0	0	0	0	0	0	0	0	0	0	0	0	0	0	0	0	0	0	0	6682.7	0
436.044	0	0	0	0	0	0	0	0	0	0	0	0	0	0	0	0	0	0	0	0	0	0	0	0	0	0	0	0	0	0	0	0	0	0	0	0	0	0	0	0	0	0	0	0	0	0	22896.4	0	0
436.147	10988.2	1543.2	518.6	1909.3	0	0	0	0	0	0	0	0	0	0	0	0	0	0	0	0	0	0	0	0	0	0	0	0	0	0	0	0	0	0	0	0	0	0	0	0	0	0	0	0	0	0	0	0	0
436.241	0	0	0	0	0	0	0	0	0	0	0	0	0	0	0	0	0	0	0	0	0	0	0	0	0	0	0	0	0	0	0	0	0	0	0	0	0	0	0	0	0	0	0	0	0	0	0	0	0
436.315	0	2045.3	773.6	2992.2	0	0	0	0	0	0	0	0	0	0	0	0	0	0	0	0	0	0	0	0	0	0	0	0	0	0	0	0	0	0	0	0	0	0	0	0	0	0	0	0	0	0	0	0	0
436.832	14688.6	0	0	0	0	0	0	0	0	0	0	0	0	0	0	0	0	0	0	0	0	0	0	0	0	0	0	0	0	0	0	0	0	0	0	0	0	27600.1	0	0	0	0	0	0	0	0	0	11809.3	0
437.024	0	1577.6	1310.8	17433.6	0	0	0	15958.9	0	0	0	0	0	0	0	0	0	0	0	0	0	0	0	0	0	0	0	0	0	0	0	0	0	0	0	0	0	0	0	0	0	0	0	0	0	0	0	0	0
437.041	0	0	0	10200.3	0	0	0	27535.9	0	0	0	0	0	0	0	0	0	0	0	0	0	0	0	0	0	0	0	0	0	0	0	0	0	0	0	0	0	0	0	0	0	0	0	0	0	0	0	0	0
437.093	16178.6	3150.1	3220.6	1382.7	0	0	0	0	0	0	0	0	0	0	0	0	0	0	0	0	0	0	0	0	0	0	0	0	0	0	0	0	0	0	0	0	0	0	0	0	0	0	0	0	0	0	0	0	0
437.151	39640	23794.1	9148.2	23948.8	0	0	0	0	0	0	0	0	0	0	0	0	0	0	0	0	0	0	0	0	0	0	0	0	0	0	0	0	0	0	0	0	0	34712.2	5925.2	0	0	0	0	0	0	0	0	9225.9	0
437.162	3307.3	4120.8	7991	5658.1	0	8376.5	7037.3	20106.6	5825.4	0	0	0	13552	8955.3	0	14722.1	0	0	0	0	0	0	0	0	0	0	0	0	0	17644.3	23357.5	17770.4	0	0	12080.7	0	0	0	5637.6	0	0	8238	14597.3	0	0	0	0	0	0
437.167	8301.8	12858.7	13362.4	9974.9	497	0	0	0	0	0	0	0	0	0	0	0	0	0	0	0	0	0	0	0	0	26854.8	0	0	0	0	0	0	0	0	0	0	0	0	0	0	0	0	0	0	0	0	0	0	0
437.177	0	4804.3	3257.3	7312.7	0	93684.1	0	8681.2	0	0	0	0	0	0	0	0	0	0	0	0	0	14981.1	12928.2	0	13693.4	13732.9	15225.7	10144.5	20584.7	0	0	0	0	0	0	15254.1	12954	0	28445.2	0	0	0	0	0	0	16166.2	0	0	0
437.179	0	0	0	0	0	0	5402.3	0	0	0	0	0	0	0	0	0	0	0	0	0	0	0	0	0	0	0	0	0	0	0	0	0	0	0	0	0	0	0	0	0	0	0	0	0	0	0	0	0	0
437.183	60546.5	11914.4	13900.8	13304.2	4397.5	3346.3	91169	72303.8	26711.3	22974	19412.1	0	47190.7	38347.9	15543.1	37675.7	15679.3	102756	13767.4	44035.2	0	0	0	0	0	0	29818.6	0	83080.2	88866.3	98133.8	47353.6	43041.3	96395.7	133618	2538.4	0	60679.8	0	15188.2	52781.8	34978.7	63417.8	38971.1	27036.7	0	27445.2	27077.9	19249.3
437.192	0	0	0	2391.3	0	10275.3	4844.7	0	0	0	0	0	16271.7	0	0	0	0	0	0	0	0	0	0	0	0	0	0	0	0	6157.8	0	0	0	0	10835.1	0	0	0	0	0	0	0	0	0	0	0	0	0	0
437.198	12617.7	5091.7	3201.5	4048.4	935.1	0	9311.3	19128	0	0	0	0	0	0	0	0	0	0	0	0	0	0	0	0	0	0	0	0	0	13640.4	10817.3	4119.1	0	0	12052.1	0	0	8929.7	0	0	11392.6	0	8296.3	0	0	0	0	0	0
437.218	0	1555.3	295.8	1179.4	0	0	0	0	0	0	0	0	0	0	0	0	0	0	0	0	0	30254.9	0	13123.9	0	0	0	0	0	0	0	0	0	0	0	0	0	0	0	0	0	0	0	0	0	0	0	0	0
437.222	0	0	0	0	805.8	1662.1	0	0	0	0	0	0	0	0	0	0	0	0	0	0	0	0	0	0	0	0	0	0	0	0	0	0	0	0	0	0	0	0	0	0	0	0	0	0	0	0	0	0	0
437.238	0	857	1694.4	0	0	0	11137	0	0	7011	5934.2	0	10464.4	0	0	0	0	10006.1	0	9192.4	0	0	0	0	0	4581.5	0	0	0	7806.1	17553	9530.4	8068.9	12530.3	20055.3	0	0	0	0	0	9812	8053.2	0	0	0	0	0	0	0
437.255	0	3021.2	1579	1310.9	0	0	0	0	0	0	0	0	0	0	0	0	0	0	53813.9	0	0	71336.6	11138.6	46633.2	0	0	0	0	0	0	0	0	0	0	0	0	0	0	0	0	0	0	0	0	0	0	0	0	0
437.291	1549.9	4236.2	4012.2	4648.8	461.2	0	0	0	0	0	0	0	0	0	0	0	0	0	0	0	0	18508.8	10502.8	50861.4	0	0	0	0	0	0	0	0	0	0	0	0	0	0	0	0	0	0	0	0	0	0	0	0	0
437.306	0	0	0	0	0	0	0	13994.2	4109.5	0	12959	0	5883.7	9160.4	0	10361.2	0	7662.4	0	0	0	0	0	0	0	0	0	0	0	7051.2	0	0	4322	17235.2	0	0	0	0	0	8367.2	10009.3	0	9453.8	14549.2	0	0	0	0	0
437.327	2981.5	8440.4	7328.7	13732.1	492.5	0	0	0	0	0	0	0	0	0	0	0	0	0	0	0	0	37159.6	8026.1	37048.2	0	0	0	0	0	0	0	0	0	0	0	0	0	6548.9	0	0	0	0	0	0	0	0	0	0	0
437.364	0	3839	4140	3336.2	0	0	0	0	0	0	0	0	0	0	0	0	0	0	0	0	0	34161.3	5697.8	15186.1	0	0	0	0	0	0	0	0	0	0	5590.8	0	0	0	0	19486.5	0	0	0	0	0	0	0	0	0
437.4	2620.5	6706.2	4797.1	2910.3	0	0	0	13380.8	5284.9	10632.6	13598.4	0	6749	0	0	9224.5	0	23597	0	0	0	0	0	0	0	0	0	0	0	5732	6906.7	0	10795	11183.2	17963.9	0	0	0	0	11747.5	0	0	0	0	14382.2	0	4895.8	0	5812.6
437.436	7724.5	9638.2	7088.8	19887.8	2163.5	3958.8	90830.9	103711	85066	126334	98135.1	106004	85638.9	102016	38781.3	135630	108750	150097	41648.6	72142.6	106624	0	0	0	0	4830.8	10577.7	9319	8351.1	95887.6	72725.3	58082.9	93473.6	116704	169130	3902.2	0	0	5748.6	151952	90358.2	117561	97985.3	140242	115513	6117.1	40686.3	5545.1	41399.3
438.035	0	0	0	0	0	0	0	0	0	0	0	0	0	0	0	0	0	0	0	0	0	0	0	0	0	0	0	0	0	0	0	0	0	0	0	1940	0	0	0	0	0	0	0	0	0	0	0	0	0
438.113	0	0	0	0	0	0	0	0	0	0	0	0	0	0	0	0	0	0	0	0	0	206264	69596.7	248587	118801	0	0	0	0	0	0	0	0	8371	0	91449.2	0	0	0	0	0	0	0	0	0	70192.1	0	0	0
438.18	0	0	0	0	0	15227.2	0	0	0	0	0	0	0	0	0	0	0	0	0	0	0	0	0	0	0	0	0	0	0	0	0	0	0	0	0	0	0	0	0	0	0	0	0	0	0	0	0	0	0
438.187	6076.4	690.8	949.5	0	0	0	0	6960.6	0	0	0	0	0	0	0	0	0	0	0	0	0	0	0	0	0	0	0	0	0	7230.1	9629.7	0	0	0	0	0	0	0	0	0	0	0	0	0	0	0	0	0	0
438.263	0	0	0	0	0	0	4264.1	0	0	0	0	0	0	0	0	18167.9	6752.1	8409.9	9951.4	0	0	0	0	0	0	0	0	0	0	10164.3	16402.9	16457.5	0	0	0	0	12729	18779.9	0	0	0	7858.1	8388.2	12873.6	15402.5	0	0	41282.8	7911.8
438.44	0	2155.8	975.6	2500.5	0	0	15071.2	14398.5	12921.4	22733.3	11630.4	9305.4	12034	15131	0	12724.9	9008.9	27949.8	0	0	16049.7	0	0	0	0	0	0	0	0	9574.9	12400.1	6154.7	6956.7	18101	25666.6	0	0	0	0	15919.7	17491.9	27732.4	10986.1	21240.7	22844.8	0	5413.8	0	0
438.584	0	0	0	0	0	0	0	0	0	0	0	0	0	0	0	0	0	0	0	0	0	0	0	0	0	0	0	37211.7	27924.7	0	0	0	0	0	0	0	0	0	0	0	0	0	0	0	0	0	0	0	0
438.946	0	0	0	0	0	0	11420.7	7857.1	0	0	0	0	0	0	0	0	0	0	0	0	0	0	0	0	0	0	0	0	0	8431.1	6528.7	0	0	0	0	0	0	0	0	0	5204.3	0	0	0	0	0	0	0	0
438.956	0	0	0	0	0	0	0	0	0	0	0	0	0	0	0	0	0	0	0	0	0	0	0	0	0	0	0	0	0	0	0	0	0	0	0	0	0	0	0	0	0	0	0	0	0	0	0	0	0
438.968	3925.5	0	1102.6	0	0	0	0	0	0	0	0	0	0	0	0	0	0	11315.9	0	0	0	0	0	0	0	0	0	0	0	0	0	0	0	0	0	0	0	0	0	0	0	0	0	0	0	0	0	0	0
438.972	0	0	0	0	0	0	0	0	0	0	0	0	0	0	0	0	0	0	0	0	0	0	0	0	0	0	0	0	0	0	0	0	0	0	0	0	0	0	0	0	0	0	0	0	0	0	0	0	0
439.001	0	0	0	0	0	0	0	0	0	0	0	0	0	0	0	0	0	0	0	0	0	0	0	0	0	0	0	0	0	0	0	0	0	0	0	0	0	0	0	0	0	0	0	0	0	0	0	0	0
439.077	5281.4	1711.8	3204.3	19354.2	1028.1	8219.4	0	1.25837e+06	22146.1	0	0	0	38189.3	24029.4	0	0	0	0	0	0	0	0	0	0	0	0	0	0	0	8208.5	5552.9	0	10993.2	15956.1	29395.1	0	0	0	0	9813.1	5602	0	118084	0	0	0	0	0	0
439.086	2245.8	731.1	0	2737.8	0	24428.4	0	319836	0	0	0	0	14775.6	7307.1	10342.4	0	0	0	0	0	0	16811.9	5863.2	0	110121	6830.5	74776.5	25995.1	75901.1	0	0	0	0	7285.9	0	44898.7	7014.9	0	22585.8	0	0	0	31113.2	0	0	37024.6	0	0	6656.6
439.094	3935.2	2904.3	745.1	3413.6	0	0	0	0	0	0	0	0	0	0	0	0	0	0	0	0	0	0	0	0	0	0	0	0	0	0	0	0	0	0	0	0	0	0	0	0	0	0	0	0	0	0	0	0	0
439.096	0	0	0	0	0	0	0	0	0	0	0	0	0	0	0	0	0	0	0	0	0	0	0	0	0	0	14513.4	17336	15161.1	0	0	0	0	0	0	5449.7	0	0	0	0	0	0	0	0	0	0	0	0	0
439.11	0	13918.2	6881.3	7272.1	0	0	0	0	0	0	0	0	0	0	0	0	0	0	0	0	0	0	0	0	0	0	0	0	0	0	0	0	0	0	0	0	0	0	0	0	0	0	0	0	0	0	0	0	0
439.116	0	0	0	0	0	0	0	0	0	0	0	0	0	0	0	0	0	0	0	0	0	0	0	0	6413.6	0	0	0	0	0	0	0	0	0	0	9250.4	0	0	0	0	0	0	0	0	0	3590.4	0	0	0
439.145	14237.4	922	1419.3	0	0	0	0	0	0	0	0	0	0	0	0	0	0	0	0	0	0	0	0	0	0	5150.1	0	0	0	0	0	0	0	0	0	2817	0	0	0	0	0	0	0	0	0	0	0	0	0
439.148	6948.2	6687.6	1156.3	4859.7	0	0	0	0	0	0	0	0	0	0	0	0	0	0	0	0	0	0	0	0	0	0	0	0	0	0	0	0	0	0	0	0	0	0	0	0	0	0	0	0	0	0	0	0	0
439.156	19983.6	95001.4	89807	48366.6	992.7	100142	0	0	0	0	0	0	0	0	0	0	0	0	0	0	0	0	0	0	0	33735.5	5419	0	11808.3	0	0	0	0	0	0	0	22986.4	0	46686.6	0	0	0	0	0	0	0	0	8458	0
439.162	2849.1	6132	1094.3	789	0	0	0	0	0	0	0	0	0	0	0	0	0	0	0	0	0	0	0	0	0	0	0	0	0	0	0	0	0	0	0	0	0	0	0	0	0	0	0	0	0	0	0	0	0
439.165	0	0	0	0	0	0	0	0	0	0	0	0	0	0	0	0	0	0	0	0	0	0	0	0	0	0	0	0	0	0	0	0	0	0	0	0	0	0	0	0	0	0	0	0	0	0	0	0	0
439.172	0	1660	2776.4	6270.1	0	6361.8	0	0	0	0	0	0	0	0	0	0	0	0	0	0	0	0	0	0	0	0	0	0	0	0	5869.5	0	0	0	0	0	0	0	0	0	0	0	0	0	0	0	0	0	0
439.178	0	1220.8	3300.9	811.1	0	4350.4	0	0	0	0	0	0	0	0	0	0	0	0	0	0	0	0	0	0	0	0	0	0	0	0	0	0	0	0	0	0	0	0	0	0	0	0	0	0	0	0	0	0	0
439.19	0	0	1506.7	2103.3	0	0	0	0	0	0	0	0	0	0	0	0	0	0	0	0	0	0	0	0	0	0	0	0	4098.8	0	0	0	0	0	0	0	0	0	0	0	0	0	0	0	0	0	0	0	0
439.197	0	917.1	1378.7	1757	0	0	0	0	0	0	0	0	0	0	0	0	0	0	0	0	0	22361.8	0	0	0	0	0	0	4855.9	0	0	0	0	0	0	0	0	0	0	0	0	0	0	0	0	0	0	0	0
439.22	0	0	0	0	0	0	0	0	0	0	0	0	0	0	0	0	0	0	0	0	0	0	0	0	0	0	0	0	0	0	0	0	0	0	0	2932.9	0	0	0	0	0	0	0	0	0	3334.2	0	0	0
439.234	0	1493.5	2951.2	1512.6	0	0	4723.2	0	0	0	0	0	0	0	0	0	0	0	0	0	0	44366.5	14891.6	18545.8	0	0	0	0	3894.5	0	0	0	0	0	0	0	0	0	0	0	0	0	0	0	0	0	0	0	0
439.238	0	0	888.4	0	0	4809.2	40571.6	79276.6	9656.8	25543.4	12364.1	9556.2	44305.9	39931.5	9214.8	28010	13370.3	30600.6	12988.1	34636.2	16503.5	0	0	0	0	0	0	0	0	67277.9	69246.7	50627.1	34969.3	47261.3	69347.7	0	0	0	0	31685.5	26337	55196.8	49000.3	66666.2	38319.3	0	0	0	0
439.248	0	0	596	0	0	0	0	0	0	0	0	0	11739	0	0	7845.7	0	0	0	0	0	0	0	0	0	0	0	0	10341.3	0	0	0	0	0	0	0	0	0	0	0	0	0	0	7281.3	0	0	0	0	0
439.258	0	0	0	0	0	0	0	0	0	0	0	0	0	0	0	0	0	0	0	0	0	0	0	0	0	0	56653.8	0	78963.7	0	0	0	0	0	0	0	0	0	0	0	0	0	0	0	0	0	0	0	0
439.27	0	3601.7	2566.3	3696.9	0	0	0	0	0	0	0	0	0	0	0	0	0	0	0	0	0	28548	8122.8	17924.9	0	0	0	0	0	0	0	0	0	0	0	0	0	0	0	0	0	0	0	0	0	0	0	0	0
439.274	0	4608.3	44482.1	53513.4	0	0	0	0	58778.8	0	0	0	6038.1	0	0	0	0	1.78563e+06	0	0	0	0	0	0	0	0	0	0	33134.8	0	0	0	0	0	0	0	0	0	0	49841.9	0	0	44479.9	0	0	0	0	0	0
439.286	0	0	0	0	0	0	9530	12398.2	5066.3	0	0	0	9088.7	20586.1	0	13926.1	0	14748.3	0	0	8051	0	0	0	0	0	0	0	0	12271.1	0	3707.5	7865.6	0	6638.6	3070.9	0	0	0	0	7201.9	9688.8	15299.9	0	6412.3	5109.7	0	0	0
439.307	0	4395.8	3028.8	3166.4	0	0	0	0	0	0	0	0	0	0	0	0	0	0	0	0	0	18662.7	0	0	0	4382.6	0	0	0	0	0	0	0	0	0	0	0	0	0	0	0	0	0	0	0	0	0	0	0
439.322	0	0	0	0	0	0	0	0	0	0	0	0	0	0	0	0	0	0	0	0	0	23453.7	4999.5	0	0	0	0	0	0	0	0	0	0	0	0	0	0	0	0	0	0	0	0	0	0	0	0	0	0
439.343	2348.7	9405.4	6865	14445	806.7	0	0	0	7644.5	0	0	0	0	0	0	0	0	0	0	0	0	8990.2	0	22272.6	0	0	0	0	0	0	0	0	0	0	5164.1	0	0	0	0	23971.6	0	0	0	0	0	0	0	0	0
439.358	0	0	0	0	0	0	0	0	0	0	0	0	0	0	0	0	0	0	0	0	0	16792.5	0	14442.5	0	0	0	0	0	0	0	0	0	0	0	0	0	0	0	0	0	0	0	0	0	0	0	0	0
439.379	37113.9	41326.4	32871.8	112033	12645.8	20800.9	17929	22938.8	147710	79157.8	25707.1	29421.9	44799.8	15676.2	11680.5	28366.2	24339.3	77032.3	19713.3	12888.4	38718.5	69277.1	28781.2	38003	0	19643.2	31358.7	8375.1	31493.2	14215.7	40475	22368.7	48837.7	16604.6	167286	0	15280.1	98914.8	32632.4	278207	14190	54469.3	178740	26678	61210	13428.5	25070.5	13746.9	16525.5
439.416	0	2742.8	3202.8	3380.1	0	0	5581.5	7364.6	4858.3	16407.2	0	0	6164.3	6141.3	0	0	0	12515	0	0	10954.4	0	0	0	0	0	0	0	0	8598.2	0	0	0	0	23936.5	0	0	0	0	0	5376.4	10886.5	0	0	14986	0	0	0	0
440.011	0	0	0	0	0	0	0	0	0	0	0	0	0	0	0	0	0	0	0	0	0	0	0	0	0	0	0	0	0	0	0	0	0	0	0	0	0	0	0	0	0	0	0	0	0	0	13244.9	0	7310.8
440.08	0	0	0	0	0	0	0	177368	0	0	0	0	0	0	0	0	0	0	0	0	0	0	0	0	0	0	0	0	0	0	0	0	0	0	0	0	0	0	0	0	0	0	0	0	0	0	0	0	0
440.089	0	0	0	0	0	0	0	26187.9	0	0	0	0	0	0	0	0	0	0	0	0	0	0	0	0	0	0	0	0	0	0	0	0	0	0	0	0	0	0	0	0	0	0	0	0	0	0	0	0	0
440.16	0	17782.8	19587.6	9078.3	0	19833.6	0	0	0	0	0	0	0	0	0	0	0	0	0	0	0	0	0	0	0	0	0	0	0	0	0	0	0	0	0	0	0	0	0	0	0	0	0	0	0	0	0	0	0
440.233	0	0	0	0	0	0	8629.3	21885.9	0	14020.6	8502.4	14841.2	12057.7	9255.9	0	25168.9	0	8245.7	0	22933.2	9403.3	0	0	0	0	0	0	0	0	23550.2	38040.3	18152	15526.1	41222.6	47613.8	0	0	0	0	9581.1	8764.9	19946.4	41803.4	74045.8	41309.9	0	0	0	0
440.241	0	0	0	0	0	0	5598.1	7556.1	0	0	0	0	7439.2	0	0	0	0	0	0	0	0	0	0	0	0	0	0	0	0	6724.4	0	6213.7	0	8405.2	6562.1	0	0	0	0	0	0	11322.7	12215.5	14582.5	0	0	0	0	0
440.252	0	0	0	0	0	0	0	0	0	0	0	0	0	0	0	0	0	0	0	0	0	14903.6	0	0	6292.5	0	0	0	0	0	0	0	0	0	0	9568.6	0	0	0	0	0	0	0	0	0	4699.8	0	0	0
440.277	0	0	8548.8	12058	0	0	0	0	6449.3	0	0	0	0	0	0	0	0	383171	0	0	0	0	0	0	0	0	0	0	0	0	0	0	0	0	0	0	0	0	0	0	0	0	0	0	0	0	0	0	0
440.375	26321.6	0	0	1600.9	0	0	0	0	0	0	0	0	0	0	0	0	0	11035	0	0	0	0	0	0	0	0	0	0	0	69983.8	0	0	0	0	0	0	0	15019.4	0	0	0	0	12896.7	0	0	0	0	0	0
440.383	4181.7	10823.6	9605.6	31680.6	2377.6	2882.9	0	0	25538.7	7929	0	0	7906.6	0	0	0	0	7800.5	0	0	0	0	0	0	0	0	0	3436.9	5454.3	0	0	0	0	0	20429.1	0	0	14195.5	0	46972.9	0	4613.6	21529.7	0	9931.4	0	0	0	0
440.861	10555.6	0	0	0	540.5	0	0	0	0	0	0	0	0	0	0	0	0	0	0	0	0	0	0	0	0	0	0	0	0	0	0	0	0	0	0	0	0	11657.4	0	0	0	0	0	0	0	0	0	0	0
440.887	18360.6	0	0	0	0	0	0	0	0	0	0	0	0	0	0	0	0	0	0	0	0	0	0	0	0	0	0	0	0	0	0	0	0	0	0	0	0	20584.1	0	0	0	0	0	0	0	0	0	13124.4	0
440.938	0	0	0	0	0	0	0	0	0	0	0	0	0	0	0	0	0	0	0	0	0	0	0	0	0	0	0	0	0	0	0	0	0	0	0	0	0	0	0	0	0	0	0	0	0	0	0	0	0
440.965	0	0	0	0	0	0	0	0	0	0	0	0	0	0	0	0	0	0	0	0	0	0	0	0	0	0	0	0	0	0	0	0	0	0	0	0	0	0	0	0	0	0	0	0	0	0	0	0	0
440.996	0	0	0	0	0	0	0	0	0	0	0	0	0	0	0	0	0	0	0	0	0	0	0	0	0	0	0	0	0	0	0	0	0	0	0	0	0	0	0	0	0	0	0	0	0	0	0	0	0
440.999	0	0	0	0	0	0	0	0	0	0	0	0	0	0	0	0	0	0	0	0	0	0	0	0	0	0	0	0	0	0	0	0	0	0	0	0	0	0	0	0	0	0	13036.3	12464.8	7270.6	0	0	0	0
441.008	0	0	0	0	0	0	0	0	0	0	0	0	0	0	0	0	0	0	0	0	0	0	0	0	0	0	0	0	0	0	0	0	0	0	0	1733	0	0	0	0	0	0	0	7790.3	0	0	0	0	0
441.018	0	0	0	0	0	0	5355.5	7265.8	0	0	0	0	0	0	0	0	0	0	0	0	0	0	0	0	0	0	0	0	0	7487.9	9721.3	0	0	5886.6	8992.2	0	0	0	0	0	0	6172.6	0	0	0	0	0	0	0
441.102	3396.7	11565.9	2015	16862.8	0	0	0	0	0	0	0	0	0	0	0	0	0	0	0	0	0	0	0	0	0	0	0	4035.7	0	0	0	0	0	0	0	0	0	0	0	0	0	0	0	0	0	0	0	0	0
441.133	10559	3695.2	4111.6	3428.9	0	0	0	0	0	0	0	0	0	0	0	0	0	0	0	0	0	0	0	0	0	0	0	0	0	0	0	0	0	0	0	0	0	0	0	0	0	0	0	0	0	0	0	0	0
441.163	6681.2	4499	4210.7	5339.8	3355.3	38278.5	15368.3	69833	6195.2	5186.5	0	0	6941.3	0	0	0	0	13910.9	0	0	0	0	0	0	0	16994	0	0	0	28494.8	41994	9294.3	6097	11956.2	11345.1	309403	529953	432954	661442	0	10971.1	0	11992.6	0	0	0	0	0	0
441.17	0	0	1226.5	1049.4	0	0	9468.9	8948.5	0	0	0	0	5353.6	0	0	0	0	0	0	0	0	0	0	0	0	0	0	0	0	21181.7	6744.3	7012.2	0	11317.5	11537.3	0	0	0	0	0	0	0	0	0	0	0	0	0	0
441.176	0	0	1350.2	768.4	483.2	0	0	0	0	0	0	0	0	0	0	0	0	0	0	0	0	0	0	12947	0	0	0	0	0	0	0	0	0	0	0	0	0	0	0	0	0	0	0	0	0	0	0	0	0
441.179	0	0	0	1379.1	0	0	0	0	0	0	0	0	0	0	0	0	0	0	0	0	0	0	0	0	0	0	0	0	0	0	0	0	0	0	0	0	0	0	0	0	0	0	0	0	0	0	0	0	0
441.195	0	0	0	0	0	0	13632.8	19296.5	4374	6104.2	18485.2	11645.5	13024	15524.6	0	12623	18256.5	27348.6	0	11613.9	19785.8	0	0	0	0	0	0	0	0	15289.7	12996	9681.8	9630.7	12277.7	10705.8	0	0	0	0	11954.6	20698.3	17702.9	0	11504	8831.5	0	0	0	0
441.198	4472.7	1117	2200.4	861.3	0	0	0	0	0	0	0	0	0	0	0	0	0	0	0	0	0	0	0	0	0	288796	0	8624	0	0	0	0	0	0	0	0	0	0	0	0	0	0	0	0	0	0	0	0	0
441.213	0	3178.1	2830.8	5360.2	0	0	3788.8	0	0	0	0	0	0	0	0	0	7879.1	8178.8	0	0	0	72437	9356.6	48893.6	0	0	0	0	5976.2	0	0	0	0	0	0	0	0	0	0	0	0	0	0	0	0	0	0	0	0
441.236	0	0	418.9	0	0	0	6378.2	23506.1	4798.4	0	0	11893.6	0	5948.8	4869.2	0	0	0	0	0	9228.2	62166	16639.7	35835.2	12035.8	0	0	0	0	0	0	7101.8	12493.6	8711.2	19379	16171	0	0	0	10214.8	0	9298.1	0	10555	12001.4	9817.4	0	0	0
441.25	0	5511.6	4128.2	4526.4	0	0	12808.2	0	0	0	7535.9	12776.5	24594.2	0	0	24049.4	0	0	0	16632.8	0	40673.5	25381.8	52702.9	0	21884.7	0	12087.6	0	27330.2	0	11193.2	0	9568.2	0	11061	34688.5	37926.4	49095.7	13237.2	12761.1	12566.8	9798	0	0	26779	7534.7	59726.2	22974.5
441.253	64746	64272.3	65127	113480	49141	534678	677918	1.1882e+06	859677	857866	694078	684416	595125	563247	365352	621221	623055	1311890	486684	591597	738838	549198	144542	223572	10679.2	122961	1.48311e+06	67999.4	2.34193e+06	815931	943461	486619	720385	868098	1.30517e+06	21171	23658.9	162539	109912	654325	682448	761851	766666	942988	1.20646e+06	21287.7	283455	25292	261839
441.27	0	0	836.9	1046	0	0	0	0	0	0	0	0	0	0	0	0	0	47374.3	0	0	0	0	0	0	0	0	0	0	0	0	0	0	0	0	0	0	0	0	0	0	0	0	0	0	0	0	0	0	0
441.286	0	5872.7	3911.1	4459.7	0	0	0	0	0	0	0	0	0	0	0	0	0	0	0	0	0	21429.7	5743.2	13590.5	0	0	0	0	0	0	0	0	0	0	0	0	0	0	0	0	0	0	0	0	0	0	0	0	0
441.29	0	0	0	0	0	0	5384.5	10143.8	0	0	5034.9	0	0	0	0	0	0	0	0	0	0	0	0	0	0	0	0	0	0	6892.5	7670.8	0	0	0	8695.4	0	0	0	0	0	0	0	0	0	0	0	0	0	0
441.301	0	0	0	0	0	0	0	0	0	6645.4	0	0	0	0	0	0	0	7563	0	0	0	23019.5	5467.1	14978.1	0	0	0	0	0	10431.2	0	0	0	0	0	0	0	0	0	0	0	0	0	0	0	0	0	0	0
441.322	2457.3	9997.1	6672.3	11248.2	907.3	0	0	0	5838.2	0	0	0	0	0	0	0	0	7932.1	0	0	0	0	0	0	0	0	0	0	0	0	0	0	0	0	6808.3	0	0	6458.2	0	13263.1	0	0	0	0	0	0	0	0	0
441.337	0	0	0	0	0	0	0	0	0	0	0	0	0	0	0	0	0	0	0	0	0	75012.8	17340.4	60551.2	0	0	0	0	0	0	0	0	0	0	0	0	0	9067.5	0	0	0	0	0	0	0	0	0	11520.2	0
441.359	1207.5	8212.5	4811.7	9327.8	800.9	0	0	0	4023.2	0	0	0	0	0	0	0	0	12299.1	0	0	0	0	0	0	0	0	0	0	0	0	0	0	0	0	6148.2	0	0	0	0	0	0	0	0	0	7824.7	0	0	0	0
441.374	0	0	0	0	0	0	0	0	0	0	0	0	0	0	0	0	0	0	0	0	0	55848.3	11026.3	45174.4	0	0	0	0	0	0	0	0	0	0	0	0	0	10117.7	0	0	0	0	0	0	0	0	5767.9	0	0
441.395	0	0	1134	1876.4	0	0	4050.6	0	9052.7	7415.2	0	0	8538.8	0	0	0	0	15417.8	0	0	0	0	0	0	0	0	0	0	0	0	0	0	5836.9	7832.8	19190.5	0	0	0	0	0	0	0	0	0	0	0	0	0	0
441.962	0	0	0	0	0	0	0	0	0	0	0	0	0	0	0	0	0	0	0	0	0	0	0	0	0	0	0	3987.9	6211.4	0	0	0	0	0	0	1947.4	0	0	0	0	0	0	0	0	0	0	0	0	4582.3
441.97	0	0	0	0	0	0	0	0	0	0	0	0	0	0	0	0	0	0	0	0	0	0	0	0	0	0	7561.2	0	11580.5	0	0	0	0	0	0	0	30610.5	0	11148	0	0	0	0	0	0	4279.6	0	0	8647.2
442.003	0	0	0	0	0	0	0	0	0	0	0	0	0	0	0	0	0	0	0	0	0	0	0	0	8123.7	0	0	0	0	0	0	0	0	0	0	3667.4	0	0	0	0	0	0	0	0	0	3516.9	0	0	0
442.008	0	0	0	0	0	0	0	0	0	0	0	0	0	0	0	0	0	0	0	0	0	0	0	0	0	4576.9	0	25734.8	45959.9	0	0	0	0	0	0	0	0	0	0	0	0	0	0	0	0	0	0	0	0
442.017	0	0	0	0	0	0	0	0	0	0	8066.7	0	0	0	10028.2	0	0	0	0	0	10872.2	0	0	0	0	104742	219530	332118	213332	0	0	0	0	0	0	5444.1	17963.8	0	11625.7	0	0	21131.7	0	0	0	0	0	0	0
442.022	0	0	0	0	0	0	0	0	0	0	0	0	0	0	0	0	0	0	0	0	0	0	0	0	0	0	0	0	0	0	0	0	0	0	0	0	0	0	0	0	0	0	0	0	0	0	0	0	0
442.044	0	0	0	0	0	0	0	0	0	0	0	0	0	0	0	0	0	0	0	0	0	0	0	0	0	0	0	0	0	0	0	0	0	0	0	3898.4	0	0	0	0	0	0	0	0	0	5720.5	0	0	8799.9
442.157	0	0	373.7	15216.1	0	0	0	0	0	0	0	0	0	0	0	0	0	0	0	0	0	0	0	0	0	0	0	0	0	0	0	0	0	0	0	3876.1	9358.1	0	4909.4	0	0	0	0	0	0	0	0	0	0
442.166	0	738.6	463.7	0	0	2641.1	0	9456.4	0	0	0	0	0	0	0	0	0	0	0	0	0	0	0	0	0	0	0	0	0	0	0	0	0	0	0	58911.4	96067.9	63594.6	115349	0	0	0	0	0	0	0	0	0	0
442.195	0	0	0	0	0	0	0	0	0	0	0	0	0	0	0	0	0	0	0	0	0	19989.1	0	15755.9	0	0	0	0	0	0	0	0	0	5334	0	3755	0	0	0	0	0	0	0	0	0	0	0	0	0
442.231	0	0	0	0	0	0	6524.8	26541.2	0	0	7607.2	13115.5	4358.1	14110.5	0	0	0	0	0	0	0	308084	79172.5	196194	172184	0	0	0	0	0	0	9979.2	4661.8	6802.8	0	129199	0	0	0	0	0	13565.5	0	0	0	122432	0	0	0
442.25	0	0	0	0	0	0	0	0	0	0	0	0	0	0	0	0	0	0	0	0	0	0	0	0	0	0	0	0	0	0	0	0	0	0	0	0	0	0	0	0	0	0	0	0	0	0	0	0	0
442.253	0	0	799.4	0	0	0	0	0	0	0	0	0	0	0	0	0	0	0	0	0	0	0	0	0	0	0	0	0	10541.6	0	0	0	0	0	0	0	0	0	0	0	0	0	0	0	0	0	0	6282.5	0
442.257	9701.3	11076.7	12534.6	22067.2	12001.8	107321	156481	275963	174469	184967	157517	126398	128927	133255	64848.4	135311	130648	286238	60354.3	132478	156307	96459.3	15686.1	19972.2	0	12563	299511	6560.2	484566	190497	206076	115199	151971	194442	292650	0	0	14508.2	8219.7	142650	154392	168618	170315	202120	269557	5163.3	43429.2	0	38770.8
442.769	0	10543.2	1543.2	11446.7	0	0	0	0	0	0	0	0	0	0	0	0	0	0	0	0	0	0	0	0	0	0	0	0	0	0	0	0	0	0	0	0	0	0	0	0	0	0	0	0	0	0	0	0	0
442.975	0	0	0	0	0	0	0	0	0	0	0	0	0	0	0	0	0	0	0	0	0	0	0	0	0	0	6457.3	0	0	0	0	0	0	0	0	0	0	0	0	0	0	0	0	0	0	0	0	0	0
442.979	0	0	0	0	0	0	0	0	0	0	0	0	0	0	7596	0	0	0	0	0	0	0	0	26215.1	0	0	0	0	0	5515.1	0	0	0	10432.4	7308.8	3079	0	0	0	0	0	0	0	0	0	0	0	0	35903.7
442.988	0	0	0	0	0	0	0	0	0	0	0	0	0	0	10128.8	0	0	0	0	0	0	27653.1	10157.3	30820.5	73833.5	0	0	0	9216	0	0	0	0	7202.2	0	61488.6	24214.5	0	9018.3	0	0	7245.4	0	0	0	38565.9	13698	0	8768.1
443.015	0	0	0	0	0	0	0	0	0	0	0	0	0	0	0	0	0	0	0	0	0	0	0	0	0	0	0	0	0	0	0	0	0	0	0	0	0	0	0	0	0	0	0	0	0	0	0	0	0
443.021	0	0	0	0	0	0	0	0	0	0	0	0	0	0	0	0	0	0	0	0	0	0	0	0	0	0	5405.9	23093	10177.3	0	0	0	0	0	0	0	0	0	0	0	0	0	0	0	0	0	0	0	0
443.031	2851.4	0	0	3861.8	0	0	0	17249.7	0	0	0	0	0	0	0	0	0	0	0	0	0	0	0	0	0	0	0	0	0	0	0	0	0	0	0	0	0	5974.8	0	0	0	0	0	0	0	0	0	0	0
443.066	2122	15337	1182	1144.5	2032	0	0	0	0	0	0	0	0	0	0	0	0	0	0	0	0	0	0	0	0	0	0	0	4554.6	0	0	0	0	0	0	0	0	0	0	0	0	0	0	0	0	0	0	0	0
443.091	0	834.2	1522.4	0	0	0	0	0	0	0	0	0	0	7701.9	0	0	0	0	0	0	0	0	0	0	0	0	0	0	8073.2	0	0	0	0	0	0	0	0	0	0	0	0	0	0	0	0	0	0	0	0
443.095	11462.8	7695.6	6334.4	2051.5	0	0	0	0	0	0	0	0	0	0	0	0	0	0	0	0	0	0	0	0	0	0	0	0	0	0	0	0	0	0	0	0	0	6850.6	0	0	0	0	0	0	0	0	0	0	0
443.099	0	5642.4	556.4	8629.3	0	0	0	0	0	0	0	0	0	0	0	0	0	0	0	0	0	0	0	0	0	0	0	0	0	0	0	0	0	0	0	0	0	0	0	0	0	0	0	0	0	0	0	0	0
443.11	36424.3	1856.9	514.5	1851.1	0	0	0	0	0	0	0	0	0	0	0	0	0	0	0	0	0	0	0	0	0	0	0	0	0	0	0	0	0	0	0	0	0	18355.5	0	0	0	0	0	0	0	0	0	11881.1	0
443.124	0	0	0	0	0	0	0	6709.4	0	0	0	0	0	0	0	0	0	0	0	0	0	0	0	0	0	0	0	0	0	5166	0	0	0	9430.9	10000.9	0	0	0	0	0	0	7253.8	0	0	6053.4	0	0	0	0
443.142	47787.7	19867.1	24607.4	12999.8	829.9	9199.7	0	5857.5	0	0	0	0	0	0	0	0	0	0	0	0	0	0	0	0	0	0	0	0	0	0	0	0	0	0	0	0	0	19846.9	5364.8	0	0	0	0	0	0	3030.7	0	10251.7	0
443.154	76096.7	7961.1	6217.2	9864	2204.4	2062.4	0	0	0	0	0	0	0	0	0	0	0	0	0	0	0	0	0	24565.9	0	0	0	0	0	0	0	0	0	0	0	0	0	43438.1	0	0	0	0	0	0	0	0	11410.6	17839.9	5011.7
443.171	0	0	0	0	0	0	103004	117865	126599	165358	174072	161841	83523	112499	49662.5	153346	160875	170282	44992	103953	158529	0	0	0	0	0	0	5295.4	3763.6	113177	98057.6	65317.6	97628.1	129832	114696	2302.9	0	0	0	119816	83939.6	124028	112049	186480	185407	0	18281.8	0	10132.3
443.178	0	0	0	0	0	0	41846.5	76150.1	15019.7	18669	61211.6	59605.5	28698.8	34973.3	25993.5	36505.2	33586.1	0	0	19612.7	22789.7	633020	205842	676267	278402	0	0	5929.6	3514.6	11820.1	7915	18212.1	38950	58930.3	41599.3	273311	6629.6	0	4975.5	48001.7	0	60633.9	9984.7	34963.6	26646.5	215826	4697.7	0	13295.4
443.192	0	3544.5	3543.4	5031.5	0	0	0	0	0	0	0	0	0	0	0	0	0	0	0	0	0	34489.9	9947.6	13715.3	0	0	0	0	5337.3	0	0	0	0	0	0	0	0	0	0	0	0	0	0	0	0	0	0	0	0
443.2	0	0	0	0	0	0	54072	17442.6	7207.1	10687.4	27096.4	32673.5	69542.2	72389	31624.3	44765.2	0	17390.2	0	23141.9	0	0	0	0	0	0	0	0	0	53264.3	52753.7	27402.8	27566.3	72807.4	78153.6	0	0	0	0	37492.6	64532.2	22985.8	43082.7	37073.4	8144.5	0	6048.7	0	0
443.215	0	0	0	0	0	0	0	0	0	0	0	0	0	0	0	0	0	0	0	0	0	40331.7	13048.5	33694.6	13071.1	0	0	0	0	0	0	0	0	0	0	18008.6	0	0	0	0	0	0	0	0	0	7342.3	0	0	0
443.229	2021.7	9842.1	9103.7	11873.8	734.9	0	8285.9	8185.8	8622.2	8595.5	13725	0	0	8850.8	0	0	11694.9	21537.7	0	6488.4	0	104938	38031.6	100851	0	5987.7	0	0	11881.9	6887.5	0	6304.3	5120	0	10182.1	0	0	10396.4	0	0	6761.3	12884.6	0	0	5606	0	4037.5	8997.1	8360.7
443.233	0	0	648.7	0	720	2122.1	61504.5	81869.7	21304.2	48798	33316.4	21387.5	26289.5	22327.2	10791.5	33233.6	24415.4	89559.3	0	20647.6	15962	37137.7	0	18386	18481.6	0	0	0	0	53492.8	74458.7	24085.5	37043.1	45048.2	85865.3	20679.4	0	0	0	18985.2	27231.8	34691.8	32275.2	36474.8	38364.3	12692.3	0	0	0
443.244	0	0	391.2	0	0	0	0	0	0	0	0	0	0	0	0	0	0	0	0	0	0	0	0	0	0	0	0	0	0	0	0	0	0	0	0	0	0	0	0	0	0	0	0	0	0	0	0	0	0
443.248	0	1167.8	1723.2	1950.7	407	17524.6	2.00123e+06	2.21066e+06	1.29053e+06	1.53968e+06	1606852	2.23945e+06	2.05653e+06	2.90975e+06	1.12249e+06	2.96996e+06	1.85799e+06	3.81589e+06	1.42623e+06	2.05902e+06	2034188	11790.6	0	0	25563.2	107148	96677.8	72081	144867	2.51319e+06	2.05818e+06	1.42246e+06	1.72655e+06	3.24916e+06	2.52124e+06	92941.5	0	0	0	2.4187e+06	2.09618e+06	2.21245e+06	2.57367e+06	2879815	1.55279e+06	147625	281125	0	312104
443.26	0	0	325	0	0	5146.5	0	0	6505.6	0	0	0	0	0	0	0	0	0	0	0	0	0	0	0	0	0	4188.8	0	19308.2	0	0	4290.3	0	0	0	0	0	0	0	0	0	0	0	0	8982.7	0	0	0	0
443.265	0	8757.5	11312.9	7592.2	0	0	0	0	4610.3	0	0	0	0	0	0	0	0	7973	0	0	0	45286.1	18372.7	45982.2	0	0	0	0	4698.4	0	0	0	0	0	0	0	0	8710.2	0	0	0	0	0	0	0	0	0	0	0
443.28	0	852.6	925.8	0	0	0	0	0	0	0	0	0	0	0	0	0	0	0	0	0	0	31863.3	6567.6	0	0	0	0	0	0	0	0	0	0	0	0	0	0	0	0	0	0	0	0	0	0	0	0	0	0
443.301	22418.6	40644.1	23660.7	57940.3	10126.6	9500.7	0	12123.8	46751.4	16721.6	6043.2	9277.8	14785.1	5877.4	0	0	0	13838.8	0	0	12605.3	0	0	14133	0	11799.4	6328.3	5075.2	10354.9	0	8457.3	0	8178.7	8102.8	10089.7	0	9390.7	22065.6	13651.7	0	0	6155.7	27712.3	8250.6	9735.2	0	0	0	0
443.317	0	0	0	0	0	0	0	0	0	0	0	0	0	0	0	0	0	0	0	0	0	61412.4	15542.6	38200.5	0	0	0	0	0	0	0	0	0	0	0	0	0	0	0	0	0	0	0	0	0	0	0	0	0
443.338	0	3458.5	2463.4	4395.8	0	0	0	0	0	0	0	0	6659.5	0	0	0	0	0	0	0	0	0	0	0	0	0	0	0	0	0	0	0	0	0	0	0	0	0	0	0	0	0	0	0	0	0	0	0	0
443.353	0	748.5	486.2	0	0	0	0	0	0	0	0	0	0	0	0	0	0	0	0	0	0	138625	42087.2	171785	0	0	0	0	0	0	0	0	0	0	0	0	0	17139.3	0	0	0	0	0	0	0	0	14624.5	12480.6	20689
443.389	0	0	0	0	0	0	0	5442.1	0	0	6783.1	0	0	0	0	0	0	0	0	0	0	89654.1	19222.5	65328.8	0	0	0	0	0	0	0	0	0	0	0	0	0	7670.9	0	0	0	0	0	0	0	0	7047.3	0	0
443.968	0	0	0	0	0	0	0	0	0	0	0	0	0	0	0	0	0	0	0	0	0	0	0	0	0	0	0	0	0	0	0	0	0	0	0	0	7250.9	0	0	0	0	0	0	0	0	0	0	0	0
443.992	0	0	0	0	0	0	0	0	0	0	0	0	0	0	0	0	0	0	0	0	0	0	0	0	0	0	0	0	0	0	0	0	0	0	0	0	0	0	0	0	0	0	0	0	0	0	0	0	0
444.024	0	0	0	0	0	0	70189.6	131906	22498.3	64218.9	55279.7	114255	94295.4	41991.6	107487	115065	70729.8	47403.6	94388.2	93220.3	104817	93461.8	31145.3	115886	18451.6	0	15948.3	15066.1	34613.1	103016	90815.9	72364.4	142818	220429	218512	42565.6	36629.7	8830.2	14562.8	52736.2	56773	136988	76447.3	71917.5	106087	32830.8	41476.7	10878.8	98912.1
444.033	0	0	0	0	0	0	0	0	0	0	0	9354.1	5523.5	0	8662.6	10752.6	0	0	0	0	0	208077	95670.9	113643	146982	8226.7	113555	44110.5	91290.7	0	0	4968.4	8628.3	17982.8	11906.4	145548	83228.2	0	29022.5	0	0	19725.4	0	0	0	102865	22427.1	0	9852
444.053	0	0	0	0	0	0	0	0	0	0	0	0	0	0	0	0	0	0	0	0	0	0	0	0	0	0	0	0	0	0	0	0	0	0	0	0	22233.2	0	6979.6	0	0	0	0	0	0	0	0	0	0
444.174	0	0	0	0	0	0	12278.1	17304.4	17949.6	27575.7	33037.7	12950.8	12168.3	8007.6	0	21919.6	22521.9	11079.2	0	6119.2	19680.6	33799	0	10061.8	13179.7	0	0	0	0	17717.5	10026.7	7828.5	11458.3	13113.8	11340.4	13959.5	0	0	0	18124.3	9543.2	16672.5	13627.1	15370.9	28115.8	6017.7	0	0	0
444.182	0	0	0	0	0	0	4259.7	8186.8	0	0	0	0	0	0	0	0	0	0	0	0	0	115781	21404.4	103978	43757.2	0	0	0	0	0	0	0	0	0	0	59719.8	0	0	0	0	0	0	0	0	0	29663	0	0	0
444.228	0	0	0	0	0	0	0	0	0	0	0	0	0	0	0	0	0	0	0	0	0	109912	28741.2	29067.9	219306	0	0	0	0	0	0	0	0	0	0	105024	0	0	0	0	0	0	0	0	0	170653	0	0	0
444.236	0	0	0	0	0	0	6099.8	5157	0	0	0	0	0	0	0	0	0	0	0	0	0	0	0	0	0	0	0	0	0	6256.7	6091.5	0	0	0	6814.7	0	0	0	0	0	0	0	0	0	0	0	0	0	0
444.247	0	0	0	0	0	0	269994	306366	169372	214724	234260	291795	305359	411300	150538	426462	240114	501807	183877	261676	277723	75587.1	23257.1	25835.1	31557.9	4352.8	0	4126.8	4947.5	323252	293486	195676	235535	433993	352148	32926.3	0	0	0	312770	285690	302904	331114	382303	212857	50810.5	16501.2	0	34739.2
444.251	0	0	0	0	0	1125.2	412791	443040	277225	321018	324080	422339	409816	601812	237779	601045	399770	777724	316870	417417	436380	0	0	0	0	7386.3	0	6026.4	18790.1	521984	452061	287779	349211	645212	480880	10961.9	0	0	0	520379	423063	458903	515583	594509	304042	27824.6	50885.5	0	57886.3
444.305	1648	8349.4	4488.6	12747.5	781.2	0	0	0	4672.3	0	0	0	0	0	0	0	0	0	0	0	0	0	0	0	0	0	0	0	0	0	0	0	0	0	0	0	0	0	0	0	0	0	0	0	0	0	0	0	0
444.333	120759	4385.5	1089.8	12277.1	0	0	0	0	9390.6	0	0	0	0	0	0	0	0	0	0	0	0	0	0	0	0	0	0	0	0	16361.7	0	0	0	0	0	0	0	54528.1	0	0	0	0	0	0	0	0	0	0	0
444.356	0	0	0	0	0	0	0	0	0	0	0	0	0	0	0	0	0	0	0	0	0	24207.7	5586.5	0	0	0	0	0	0	0	0	0	0	0	0	0	0	0	0	0	0	0	0	0	0	0	0	0	0
444.406	0	0	0	0	0	0	0	0	95748.7	22799.4	6908.3	0	8694	37119.6	0	9092.3	55648.1	13458.5	42317.6	14377.7	41729.8	0	0	0	0	0	0	0	0	11798.5	0	0	0	0	0	0	0	0	0	107830	12636.3	17219	42285.3	0	8747.9	0	0	0	0
444.797	5283	3972	5609.3	2867.8	613.6	0	0	0	0	0	0	0	0	0	0	0	0	0	0	0	0	0	0	0	0	0	0	0	0	0	0	0	0	0	0	0	0	8365.2	0	0	0	0	0	0	0	0	0	0	0
444.801	5415.3	4045.4	3373.2	765.1	677.9	0	0	0	0	0	0	0	0	0	0	0	0	0	0	0	0	0	0	0	0	0	0	0	0	0	0	0	0	0	0	0	0	9069	0	0	0	0	0	0	0	0	0	0	0
444.963	0	0	0	0	0	0	7420.3	5569.7	0	0	0	0	0	0	0	0	0	0	0	0	0	0	0	0	0	0	0	0	0	10722.9	0	0	0	0	0	0	0	0	0	0	4986.4	0	0	0	0	0	0	0	0
445.027	0	0	0	0	0	0	0	0	0	0	0	0	0	0	0	0	0	0	0	0	0	0	0	0	0	0	0	0	4582.9	0	0	0	5378.7	0	12416.3	0	0	0	0	0	0	7268.7	0	0	0	0	0	0	0
445.036	0	0	0	1825.5	0	0	0	0	0	0	0	0	0	0	0	0	0	0	0	0	0	0	0	0	8191.3	0	0	0	0	0	0	0	0	0	0	9969.9	0	0	0	0	0	0	0	0	0	0	0	0	0
445.085	0	1649.8	1781.1	1350.4	0	0	0	0	0	0	0	0	0	0	0	0	0	0	0	0	0	0	0	0	0	0	0	0	0	0	0	0	0	0	0	0	0	0	0	0	0	0	0	0	0	0	0	0	0
445.094	0	1567.1	710.1	1150.4	0	0	0	312335	0	0	0	0	6984.6	0	0	0	0	0	0	0	0	0	0	0	0	0	0	0	0	0	0	0	0	0	0	0	0	0	0	0	0	0	32787.8	0	0	0	0	0	0
445.113	0	3751.1	4490.4	1829.5	0	7665.3	0	7428.3	0	0	0	0	0	0	0	0	0	0	0	0	0	0	0	0	0	0	0	0	0	0	0	0	0	0	0	0	0	0	0	0	0	0	0	0	0	0	0	0	0
445.127	0	4631	628.5	0	0	8001.3	0	0	0	0	0	0	0	0	0	0	0	0	0	0	0	0	0	0	0	0	6235.1	0	4451.4	0	0	0	0	0	0	0	0	0	0	0	0	0	0	0	0	0	0	0	0
445.134	46035.6	43106	22196.5	31094.6	1664.3	0	5592.5	7626	0	0	0	0	6878.1	0	0	0	0	9630.1	0	0	0	0	0	25164.7	0	13530.9	0	0	9573.8	10692.1	6212	0	6465.2	0	11073.3	2583.5	8935	20759.8	8167.3	0	5529.6	0	0	0	5314	0	0	27968.7	9032.4
445.143	0	1429.3	570.8	2731	0	0	0	0	0	0	0	0	0	0	0	0	0	0	0	0	0	0	17181.6	20467.4	57078.6	35646.7	62232.2	24939.9	59905.8	4935.8	0	0	0	0	0	40745.2	49822	35540.9	58322.4	0	9310.2	0	0	0	0	50140.4	15098.4	16794.7	4997.5
445.157	0	0	0	0	0	0	0	111541	0	0	0	0	0	0	0	0	0	0	0	0	0	18206.7	6558.6	0	0	0	0	0	0	0	0	0	0	0	0	6050.9	0	0	0	0	0	0	0	0	0	0	0	0	0
445.164	55740.4	8648.7	5405	8602.1	0	0	0	0	0	0	0	0	0	0	0	0	0	0	0	0	0	0	0	0	0	0	0	0	0	0	0	0	0	0	0	0	0	46816.4	0	0	0	0	0	0	0	0	0	18995.4	0
445.172	0	1071.7	1285.2	0	0	0	0	0	0	0	0	0	0	0	0	0	0	0	0	0	0	0	0	0	0	0	0	0	0	0	0	0	0	0	0	0	0	0	0	0	0	0	0	0	0	0	0	0	0
445.18	4839.2	0	0	0	0	0	8865	0	0	0	0	0	0	10192.1	0	0	0	0	0	7117.9	0	0	0	0	0	0	0	0	0	6132.1	10344.3	0	0	7590	14386.5	0	0	8247.8	0	0	10546.6	0	0	0	0	0	8183.8	0	9237.6
445.187	0	1167.4	0	0	0	0	123613	151992	149712	174819	160966	145251	106027	107724	49901.1	165554	174624	211708	41017.4	108631	170730	0	0	0	0	8269	6831.3	8981	8180	129878	101181	93366.1	106487	147745	144164	3180.1	0	0	0	137314	97599.8	125342	137225	183662	170577	7612.5	38777.8	0	23002.8
445.194	0	0	0	0	0	0	5952.8	0	0	0	0	0	0	5931.4	0	10222.1	0	0	0	0	0	49575	0	22934.1	0	0	0	0	0	5677	0	0	0	0	6233.4	6052.5	0	0	0	0	0	0	7955.9	9049.1	4815	0	0	0	0
445.2	16140.1	13197.9	9016.8	1386.6	2309.6	4395.7	0	10858.4	3994.3	0	0	0	4946.4	0	0	0	0	8940.7	0	0	0	0	0	0	0	0	0	4780.8	0	6656.6	0	0	8053.9	0	7813.2	0	3080.4	0	6166.2	0	0	0	0	0	0	0	0	9907.6	0
445.208	1904.7	9692.4	7032.2	8749	729.5	0	6211.4	0	7347.9	0	15659.2	8176.7	5521.2	8519.1	0	0	0	0	0	0	8917.5	85687.1	29060	95982.1	0	0	0	0	5792.5	9784.9	6236.8	3727.4	0	0	0	0	5409.8	6531.6	8571.6	0	0	15692.8	9377.5	15542.8	0	0	10440.5	0	5352.8
445.231	0	0	0	0	0	0	0	6493.6	0	0	0	0	0	0	0	0	0	0	0	0	0	58894	12915.9	44650.9	22768.6	0	0	0	0	0	0	0	0	0	0	14403	0	0	0	0	0	0	0	0	0	18305.6	0	0	0
445.245	6732.7	18107.7	12632.8	17085.4	869.1	0	188677	216043	131641	156917	162587	234228	197074	276542	98612.8	276924	185693	382620	128008	196593	193319	113690	49502.4	127015	0	13564.1	6540.5	10143.3	15823.8	235895	184246	144586	164938	323068	251298	3340.6	7869.9	6906.6	5030.2	236219	191557	203598	257611	288215	140408	8001.8	22470	0	20560.8
445.251	0	0	0	0	0	0	52931.6	54622.1	20018.9	37387.8	41049.7	45097.1	52570.2	72900.7	14884.3	61456.2	37334.2	104924	0	52467.4	45296.9	0	0	0	0	0	0	0	0	63034.5	37445	33172.5	35317.2	81651.9	57967.9	0	0	0	0	58661.2	52825.8	53659.6	47399.2	65439.5	35998.9	5162.9	0	0	0
445.255	0	0	0	0	0	0	129726	126409	36658.3	55181.7	99380	160259	196918	242129	111809	216289	74968	95680.5	114406	164059	107269	0	0	0	0	0	0	0	0	160990	111310	115811	91479.9	221347	169174	0	0	0	0	205853	139909	147006	186932	197695	66082.2	0	0	0	6509.4
445.26	0	1029.4	1238	777.8	0	0	0	0	0	0	0	0	0	0	0	0	0	0	0	0	0	0	30600.8	22388.5	0	0	0	0	0	0	0	0	0	0	0	0	0	0	0	0	0	0	0	0	0	0	0	0	0
445.281	0	4271.5	3462.4	2558.4	0	0	0	0	0	0	0	0	0	0	0	0	0	0	0	0	0	0	0	0	0	0	0	0	0	0	0	0	0	0	0	0	0	0	0	0	0	0	0	0	0	0	0	0	0
445.296	1732	5747.7	4757.3	8528.6	0	0	0	0	0	0	0	0	0	0	0	0	0	0	0	0	0	46790.5	27678.1	48156.3	0	0	0	0	0	0	0	0	0	0	0	0	0	0	0	0	0	0	0	0	0	0	0	0	0
445.332	0	0	0	0	0	0	0	0	0	0	0	0	0	0	0	0	0	0	0	0	0	116303	34364.4	98706.1	0	0	0	0	0	0	0	0	0	0	0	0	0	9713.4	0	0	0	0	0	0	0	0	7269.3	8934.6	7675.7
445.354	0	0	856.6	0	0	0	0	0	0	0	5890.1	0	0	0	0	0	0	9646	0	0	0	0	0	0	0	0	0	0	0	0	0	0	0	0	0	0	0	0	0	0	0	0	0	0	0	0	0	0	0
445.369	0	0	0	0	0	0	0	0	0	0	0	0	0	0	0	0	0	0	0	0	0	153106	33367.1	107252	0	0	0	0	0	0	0	0	0	0	0	0	0	6651.6	0	0	0	0	0	0	0	0	10095.9	6683.4	7039.1
445.405	0	0	0	0	0	0	0	0	0	0	0	0	0	0	0	0	0	0	0	0	0	21833.6	0	16183.4	0	0	0	0	0	0	0	0	0	0	0	0	0	0	0	0	0	0	0	0	0	0	0	0	0
445.409	0	0	0	0	0	0	0	0	12171.6	0	0	0	0	0	0	0	7731.1	0	0	0	0	0	0	0	0	0	0	0	0	0	0	0	0	0	0	0	0	0	0	11755.1	0	0	0	0	0	0	0	0	0
446.003	0	0	0	0	0	0	0	0	0	0	0	0	0	0	0	0	0	0	0	0	0	0	0	0	0	0	0	0	0	0	0	0	0	0	0	0	0	0	0	0	0	0	0	0	0	0	4987.8	0	0
446.137	4003.3	6481.5	3555.9	4115.8	0	0	0	0	0	0	0	0	0	0	0	0	0	0	0	0	0	0	0	0	0	0	0	0	0	0	0	0	0	0	0	0	0	0	0	0	0	0	0	0	0	0	0	0	0
446.147	0	1026.6	0	0	0	0	0	0	0	0	0	0	0	0	0	0	0	0	0	0	0	0	0	0	0	0	0	0	0	0	0	0	0	0	0	0	0	0	4332.8	0	0	0	0	0	0	0	0	0	0
446.168	5172.4	1203.3	635.4	1777.7	0	0	0	0	0	0	0	0	0	0	0	0	0	0	0	0	0	0	0	0	0	0	0	0	0	0	0	0	0	0	0	0	0	5085.1	0	0	0	0	0	0	0	0	0	0	0
446.19	0	0	0	0	0	0	16769.6	20032.1	20891.5	28377.7	21252.6	23528.1	15975.8	12624.7	5468.4	19412.4	22240.6	31068	0	11902.3	21521.3	13746.3	0	0	4918.6	0	0	0	0	21758.4	6796.8	12761.8	17027.7	21884.4	16006.6	5947.3	0	0	0	17535.5	7697.1	22126.4	9839.7	29534	31685.7	7135.6	8784.5	0	0
446.203	1651.1	2696.5	1445.8	850.8	0	0	0	0	0	0	0	0	0	0	0	0	0	0	0	0	0	0	0	0	0	0	0	0	0	0	0	0	0	0	0	0	0	0	0	0	0	0	0	0	0	0	0	0	0
446.244	0	0	0	0	0	0	6103.7	0	4200.7	4262.9	0	0	0	11414.5	0	0	0	19246.6	0	0	0	0	0	0	0	0	0	0	0	0	6109.4	0	7799	10624.3	0	0	0	0	0	0	0	8646.6	0	10249.2	0	0	0	0	0
446.248	0	2853.7	2074.8	1764.7	0	0	21182.9	10247.6	9861.8	11173.7	9488.5	0	6890.2	16066.7	0	13779.2	12951.1	51266	0	0	8944.4	0	0	0	0	0	0	0	0	11207.9	9551.3	0	12520.5	0	7468.8	0	0	0	0	9240.2	11049.7	9189.3	0	0	0	0	0	0	0
446.25	0	0	0	0	0	0	19129	8980.9	0	0	27271.5	96796.2	45703.7	37731.2	12748.6	38975.3	0	0	42593.1	43002.3	14657.6	0	0	0	0	0	0	0	0	30749.4	33346.7	41166.8	16460.6	90347.5	65273	0	0	0	0	31251.1	20460.1	33552.4	77826.8	113980	21136.4	0	0	0	0
446.258	0	0	0	0	0	0	8484.8	5439.4	0	0	0	0	19879.4	32789.6	0	25412.8	0	0	0	19421.1	0	0	0	0	0	0	0	0	0	13766.3	6201.3	14941.4	4940.9	16202.6	0	0	0	0	0	20574.9	8837.7	17296.8	0	15509.9	0	0	0	0	0
446.312	175347	5051.5	3043.4	17799.8	0	0	0	0	0	0	0	0	0	0	0	0	0	0	0	0	0	0	0	0	0	0	0	0	0	0	0	0	0	0	0	0	0	111375	0	0	0	0	0	0	0	0	0	14771.3	0
446.336	0	0	0	0	0	0	0	0	0	0	0	0	0	0	0	0	0	0	0	0	0	13943.1	0	0	0	0	0	0	0	0	0	0	0	0	0	0	0	0	0	0	0	0	0	0	0	0	0	0	0
446.372	0	0	0	0	0	0	0	0	0	0	0	0	0	0	0	0	0	0	0	0	0	0	0	13579.6	0	0	0	0	0	0	0	0	0	0	0	0	0	0	0	0	0	0	0	0	0	0	0	0	0
446.793	17628.7	1645	978.6	2284.1	2587.4	0	0	0	0	0	0	0	0	0	0	0	0	0	0	0	0	0	0	0	0	0	0	0	0	0	0	0	0	0	0	0	0	25290	0	0	0	0	0	0	0	0	0	17169.6	0
447.035	0	0	0	0	0	0	0	0	0	0	0	0	0	0	0	0	0	0	0	0	0	0	0	0	0	0	0	0	0	0	0	0	0	0	0	0	0	0	0	0	0	0	0	0	0	0	0	0	0
447.063	0	0	0	0	0	0	0	0	0	0	0	0	0	0	0	0	0	0	0	0	0	0	0	0	0	0	0	0	0	0	0	0	0	0	0	0	0	0	0	0	0	0	0	0	0	0	0	0	0
447.073	9296	0	0	5570.2	0	0	0	13018.4	0	0	0	0	0	0	0	0	0	0	0	0	0	0	0	0	0	0	0	0	0	0	0	0	0	0	0	0	0	0	0	0	0	0	0	0	0	0	0	0	12633.9
447.078	0	0	0	0	0	0	0	0	0	0	0	0	0	0	0	0	0	0	0	0	0	0	0	0	0	0	0	0	0	0	0	0	0	0	0	0	0	0	0	0	0	0	0	0	0	0	10911.2	0	0
447.092	0	19901.4	14708.1	8686.6	0	2180.5	0	0	0	0	0	0	0	0	0	0	0	0	0	0	0	0	0	0	0	0	0	0	0	0	0	0	0	0	0	0	0	0	0	0	0	0	0	0	0	0	0	0	0
447.102	0	1123.9	912.5	1244.4	0	0	0	0	0	0	0	0	0	0	0	0	0	0	0	0	0	0	0	0	0	0	9661.6	0	5778.1	0	0	0	0	0	0	0	8263.4	0	7087.8	0	0	0	0	0	0	0	0	0	0
447.123	2646.1	16598.5	10486.9	7638.6	0	2796.2	0	0	0	0	0	0	0	0	0	0	0	0	0	0	0	0	0	0	0	0	0	0	0	0	0	0	0	0	0	0	0	0	0	0	0	0	0	0	0	0	0	0	0
447.134	401116	422639	234075	69451.3	106452	156030	136805	296089	153856	213445	235278	189103	141791	133100	84785.8	165600	215838	238736	123067	126569	218210	0	0	11003.8	119617	133783	142714	180222	178928	146917	229224	138600	231041	229250	164545	87479.2	203077	447959	218169	192826	196547	163164	187610	146404	259270	107598	217166	416326	183455
447.166	0	13346.4	2177.3	0	694.6	1579.6	0	0	0	0	0	0	0	0	0	0	0	0	0	0	0	0	0	0	0	0	0	0	0	0	0	0	0	0	0	0	0	0	0	0	0	0	0	0	0	0	0	0	0
447.188	0	1825.4	1180	2179.4	517.7	0	25372.7	12076.7	10401.8	5613.5	0	29286.8	22829.9	34899.2	14792.9	36515.7	0	12230.3	0	16374.3	0	0	0	17110	0	0	0	0	0	25608.9	18004.4	16901.5	8044.1	43682.1	28716.6	0	0	0	0	19536	21174.9	11126.6	19583.7	17936.9	0	0	7823.2	0	0
447.219	4718.7	0	0	0	0	0	0	0	0	0	0	0	0	0	0	0	0	0	0	0	0	0	0	0	0	0	0	0	0	0	0	0	0	0	0	0	0	6895.2	0	0	0	0	0	0	0	0	16606.3	0	10889.1
447.224	15040.1	17714.5	11523	12913.9	2341.1	2145.4	0	0	0	4456.5	0	0	0	0	0	0	0	0	0	0	0	103135	35660.5	72689.6	0	5372.5	0	4107.5	7924.4	0	0	0	0	0	0	0	0	6984	0	0	0	0	8501.1	0	0	0	0	0	0
447.239	0	913.8	392.7	0	0	0	0	0	0	0	0	0	0	0	0	0	0	0	0	0	0	23828.8	5557.8	20220.2	0	0	0	0	0	4880.1	0	0	0	0	0	0	0	0	0	0	0	0	0	0	0	0	0	0	0
447.26	0	11196.7	9473.7	9025.4	0	0	0	0	0	0	0	0	0	0	0	0	0	0	0	0	0	25379.3	8586	0	0	0	0	0	6643.9	0	0	0	0	0	0	0	3764.1	0	0	0	0	0	0	0	0	0	0	0	0
447.271	2342.1	0	0	0	1140.8	0	285720	295648	211287	259911	387616	636578	447182	304476	281247	383896	228906	236830	230152	325966	223743	180495	67472	174784	0	0	0	0	0	344892	299330	246640	247841	454269	527885	0	0	8303.2	0	589803	406121	333520	369933	439930	192040	0	22388.7	0	24152.3
447.275	0	3253.4	1289.4	1551.4	0	0	0	0	0	0	0	0	0	0	0	0	0	0	0	0	0	31417.9	13540.6	18727.5	0	0	0	0	0	0	0	0	0	0	0	0	0	0	0	0	0	0	0	0	0	0	0	0	0
447.312	2822.6	8758.1	5327.3	10531.6	1068.9	0	0	0	0	0	0	0	0	0	0	0	0	0	0	0	0	129461	30942.2	109173	0	0	0	0	3151.1	0	0	0	0	0	0	0	0	9041.8	0	0	0	0	0	0	0	0	0	5679.6	6845.4
447.316	43543.4	0	445.8	1232.9	0	0	0	0	0	0	0	0	0	0	0	0	0	0	0	0	0	0	0	0	0	0	0	0	0	0	0	0	0	0	0	0	0	17089.4	0	0	0	0	0	0	0	0	0	0	0
447.348	0	1806.8	783.4	1836.8	0	0	0	0	0	0	0	0	0	0	0	0	0	0	0	0	0	128302	37869.5	99967.9	0	0	0	0	0	0	0	0	0	0	0	0	0	6463.4	0	0	0	0	0	0	0	0	8149.5	7919.5	6197.8
447.385	0	0	446.2	0	0	0	0	0	0	0	0	0	0	0	0	0	0	0	0	0	0	37382.7	9377.4	18802.5	0	0	0	0	0	0	0	0	0	0	0	0	0	0	0	0	0	0	0	0	0	0	0	0	0
447.978	0	0	0	0	0	0	0	0	0	0	0	0	0	0	0	0	0	0	0	0	0	0	0	0	0	0	0	0	4943.7	0	0	0	0	0	0	2812.4	4047.3	9769.8	0	0	0	0	0	0	0	3884.5	33349.7	15189.4	60143.3
447.992	0	0	0	0	0	0	0	0	0	0	0	0	0	0	0	0	0	0	0	0	0	0	0	0	0	0	0	0	0	0	0	0	0	0	0	0	0	0	0	0	0	0	0	0	0	0	0	0	0
448.004	0	0	0	0	0	0	0	0	0	0	5450.4	9869.6	0	0	18890.8	0	0	0	0	0	8640	0	0	15979.4	0	47932	111716	166968	205850	0	0	0	0	0	0	7692.3	14735.8	0	7929	0	15836.1	8087.4	0	0	0	0	0	0	11631.3
448.01	0	0	0	0	0	0	0	0	0	0	0	0	0	0	0	0	0	0	0	0	0	0	0	0	0	0	0	0	0	0	0	0	0	0	0	0	0	0	0	0	0	0	0	0	0	0	4362.3	0	12099.1
448.138	86378.5	79138.5	45459.8	12153	19584.1	30385.9	16144.8	38033.4	16865	29912.1	23868.8	13526.4	11391.8	10169.7	0	11616.6	24978.9	21608.5	0	11755.9	24932.8	0	0	0	5579.7	14614.8	7326.1	26431.8	21087.1	8670.7	28831.2	15566	34693.2	29080.8	14171.9	7935.6	18834	80529.7	30540.1	12899.6	26663.6	13374	13198.3	11398.9	39289.8	7462	32528.5	69479.1	9691.2
448.198	0	1854.9	1605.6	0	1103.7	0	0	0	0	0	0	0	0	0	0	0	0	0	0	0	0	0	0	0	0	0	0	0	0	0	0	0	0	0	0	0	0	0	0	0	0	0	0	0	0	0	0	0	0
448.274	0	0	0	0	0	0	54905.8	64868.8	36196.9	45749.6	75588.6	140684	96910.1	47100.4	38302.2	75739.8	33862.1	31848.6	35618.3	46721.1	30052.8	0	0	16263.9	0	0	0	0	0	66798.4	60118.1	56229.8	53095.5	99992.1	112475	0	0	0	0	132760	93680.1	71084.8	47684.2	79632.5	24759.8	0	0	0	0
448.315	0	0	759	1241.4	0	0	0	0	0	0	0	0	0	0	0	0	0	0	0	0	0	0	0	0	0	0	0	0	0	0	0	0	0	0	0	0	0	0	0	0	0	0	0	0	0	0	0	0	0
448.351	0	0	0	0	0	0	0	0	0	0	0	0	0	0	0	0	0	0	0	0	0	0	0	0	0	0	0	0	0	0	0	0	0	0	0	0	0	0	0	0	0	0	0	0	0	0	0	0	0
448.79	1538.6	5036.3	1026.8	1426.7	474.8	0	0	0	0	0	0	0	0	0	0	0	0	0	0	0	0	0	0	0	0	0	0	0	0	0	0	0	0	0	0	0	0	0	0	0	0	0	0	0	0	0	0	0	0
448.997	2523.3	1030.7	4021.1	1541.7	3085.6	1259.8	0	0	0	0	0	0	0	0	0	0	0	0	0	0	0	0	0	0	0	0	0	0	0	0	0	0	0	0	0	0	0	0	0	0	0	0	0	0	0	0	0	0	0
449.033	0	0	0	0	0	0	0	0	0	0	0	0	0	0	0	0	0	0	0	0	0	0	0	0	0	0	0	0	0	0	0	0	0	0	0	0	0	0	0	0	0	0	0	0	0	0	0	0	0
449.107	0	0	0	5960	0	0	0	0	0	0	0	0	0	0	0	0	0	0	0	0	0	0	0	0	0	0	0	0	0	0	0	0	0	0	0	0	0	0	8669	0	0	0	0	0	0	0	0	0	0
449.15	12845.1	6804	6869.8	1088.4	1535.3	0	0	38931.6	8520.2	0	5228.9	0	0	0	0	0	0	0	0	0	0	0	0	0	0	0	0	0	0	0	16753.8	4454	0	0	0	0	0	6147.4	0	0	0	0	0	0	0	0	0	0	0
449.159	63063.2	11774.1	5796.1	7752.1	0	0	0	0	0	0	0	0	0	0	0	0	0	0	0	0	0	0	0	0	0	0	0	0	0	0	0	0	0	0	0	0	0	38016.6	0	0	0	0	0	0	0	0	4352.8	12627.6	0
449.174	0	0	0	0	0	0	489457	882672	786978	746349	663756	1.71999e+06	599715	564787	479367	828735	434042	476186	435266	524367	562954	0	0	0	0	0	5477	95621.3	8256.6	765446	503739	657561	392068	826997	921024	2360	0	0	0	1.58591e+06	511137	810085	823274	786806	441644	0	0	0	0
449.182	0	16809.1	1249.8	955.4	444.4	0	0	0	0	0	0	0	0	0	0	0	0	0	0	0	0	0	0	0	0	0	0	0	0	0	0	0	0	0	0	0	0	0	0	0	0	0	0	0	0	0	0	0	0
449.203	0	1504.6	1748.8	942.7	948.9	1691.5	0	0	0	0	0	0	0	0	0	0	0	0	0	0	0	14892.5	5795.7	0	0	0	0	0	0	0	0	0	0	0	0	0	0	0	0	0	0	0	0	0	0	0	0	0	0
449.239	0	10121.2	7936.1	5701.6	1099.9	0	0	0	0	0	5681.2	0	0	0	0	0	0	0	0	0	0	44094.7	16242.7	27054.7	0	0	0	0	0	0	0	0	0	0	0	0	4513.1	0	5741.6	0	0	0	0	0	0	0	0	0	0
449.25	6188.1	0	0	2023.7	813.9	0	122111	99476.8	73099.2	78732.7	125914	145608	143854	128617	69238.9	139534	59885.9	84442.6	37152.4	111735	39024	15631.2	0	0	0	0	0	0	0	126360	102598	82941	79391.1	166077	172582	0	0	0	0	124113	126300	102285	123992	108574	48624.5	0	19804.8	8403.3	23837.4
449.255	0	1602	644	0	0	0	0	0	0	0	0	0	0	0	0	0	0	0	0	0	0	43712	6947.4	0	0	0	0	0	0	0	0	0	0	0	0	0	0	0	0	0	0	0	0	0	0	0	0	0	0
449.276	0	2670.8	2810.4	2104.4	0	0	0	0	0	0	0	0	0	0	0	0	0	0	0	0	0	0	0	0	0	0	0	0	0	0	0	0	0	0	0	0	0	0	0	0	0	0	0	0	0	0	0	0	0
449.291	2453.4	13427.3	3804.2	4624.9	487.3	0	0	0	0	0	0	0	0	0	0	0	0	0	0	0	0	42279.1	17369.9	22428.1	0	0	0	0	0	0	0	0	0	0	0	0	0	12728.4	0	0	0	0	0	0	0	0	0	0	10385.3
449.327	16951.6	33256	18874.4	53542.2	9011.9	6135.4	0	0	16698.8	5350.2	0	0	0	0	0	0	0	0	0	0	0	108536	40277	64665.3	0	3971.2	0	4031.4	7632.2	0	0	0	0	0	0	0	5786.9	33406.6	15851.3	10681.2	0	0	0	0	0	0	5459.6	0	8345.7
449.361	0	0	0	0	0	0	0	0	0	10606.9	0	0	6472.5	7032.7	0	7170.8	0	0	0	0	0	0	0	0	0	0	0	0	0	0	0	0	0	0	31188.9	0	0	0	0	21158	0	7722.3	0	0	10920.8	0	0	0	0
449.364	0	733.2	820	0	0	0	0	0	0	0	0	0	0	0	0	0	0	0	0	0	0	34030.5	5969.2	18674.7	0	0	0	0	0	0	0	0	0	0	0	0	0	0	0	0	0	0	0	0	0	0	0	0	0
449.437	1426.2	755.7	1251.3	9311.7	0	3547	33670.3	54168.8	18745.9	80053.7	56312.4	52891.5	41292.1	44243.8	11762	48435.5	43512.7	64704.4	21459.3	15005.7	40949.8	0	0	0	0	0	0	0	5888	39071	41074.6	26058.1	47437.8	48209.4	116514	0	0	0	0	56862.8	41666.8	47962.1	32531.5	66730.7	52414.2	0	24873	0	11889
449.975	0	0	0	0	0	0	0	0	0	0	0	0	0	0	0	0	0	0	0	0	0	0	0	0	0	0	0	0	5745.8	0	0	0	0	0	0	0	0	0	0	0	0	0	0	0	0	0	0	0	0
450.031	0	0	0	0	0	0	0	0	0	0	0	0	0	0	0	0	0	0	0	0	0	0	0	0	0	0	0	0	0	0	0	0	0	0	0	0	0	0	0	0	0	0	0	0	0	0	0	0	0
450.041	0	0	0	0	0	0	31646.8	22739.1	9926.5	15326.6	41042.1	103671	58635.2	44206	117822	91637	16041.7	0	47173.3	50687.1	26362.4	57230.1	13268	36870.1	0	0	0	0	0	41998.6	29410.4	44526.7	62405.7	140122	115316	3966.8	0	0	0	57873.6	40833.8	81156.2	42807.9	58104.9	17028.6	0	6436.8	0	13810.4
450.136	0	0	0	0	0	0	0	0	0	0	0	8129.9	0	8992.6	0	12075.3	0	0	0	0	0	0	0	0	0	0	0	0	0	0	0	4535.2	0	8430.9	0	0	0	0	0	12823	0	8440.3	0	0	0	0	7603	0	6178.4
450.154	1111.1	1467.9	819.9	0	0	0	0	0	0	0	0	0	0	0	0	0	0	0	0	0	0	0	0	0	0	0	0	0	0	0	0	0	0	0	0	0	0	0	0	0	0	0	0	0	0	0	0	0	0
450.163	10459.4	1454.2	966.6	1218.9	0	0	0	0	0	0	0	0	0	0	0	0	0	0	0	0	0	0	0	0	0	0	0	0	0	0	0	0	0	0	0	0	0	0	0	0	0	0	0	0	0	0	0	0	0
450.177	0	0	0	0	0	0	125774	233118	194423	190354	156884	437126	157567	137442	115177	225009	97606.1	101436	101642	144950	124286	0	0	0	0	0	0	9840.7	0	170158	127087	158824	88870.5	214980	258386	0	0	0	0	387285	131206	207722	183232	199526	116566	0	0	0	0
450.253	0	0	0	0	0	0	15401.5	15430.9	6777.5	5243.8	13481.5	15466.8	16408.8	19501.6	0	10329.3	0	10484.6	0	11762.5	0	0	0	0	0	0	0	0	0	16133.7	11992.2	8715.8	8383.6	11226.4	23437.3	0	0	0	0	11281.2	14752.5	5537.4	11246.7	16860.5	6273.7	0	0	0	0
450.258	0	0	0	0	0	0	0	0	0	0	0	0	0	0	0	0	0	0	0	7002.5	0	0	0	0	0	0	0	0	0	0	0	0	0	0	0	0	0	0	0	0	0	0	0	0	0	0	0	0	0
450.263	0	0	0	0	0	0	138662	199770	103355	179212	167063	297544	103084	57275.4	26994.2	304468	277656	352883	205169	137315	217158	94604.3	7008.3	25675.1	59761.1	172415	176848	92958.6	92892	121161	152176	122317	104393	132353	124038	63838.1	203948	223963	425999	469012	466565	538794	0	0	5346.8	109936	138985	331622	36704.1
450.331	2016.8	5744.7	4410	14963.1	851.9	0	0	0	0	0	0	0	0	0	0	0	0	0	0	0	0	0	6052.4	0	0	0	0	0	0	0	0	0	0	0	0	0	0	0	0	0	0	0	0	0	0	0	0	0	0
450.359	0	0	0	0	0	0	0	0	83522.8	5159.6	0	0	0	0	0	0	0	6589.9	0	0	10263.5	0	0	0	0	0	0	0	0	0	0	0	0	0	0	0	0	0	0	80128.9	0	0	56795.3	0	0	0	0	0	0
450.44	0	0	0	891.8	0	0	0	8219	0	14194.4	0	0	5094.1	5670.1	0	0	0	6038.6	0	0	0	0	0	0	0	0	0	0	0	0	0	7224.4	0	0	14794.6	0	0	0	0	0	0	0	0	0	0	0	0	0	0
450.468	0	0	0	0	0	0	26714.6	25895.4	8455.2	9422.7	13951.4	13290.4	10533.2	25654	7918.4	28309.8	45627.4	19492.2	0	9128.7	16332.4	0	0	0	0	11249.6	0	0	0	19250.8	34390.1	14398.3	27618.9	24434.9	17968.4	0	0	0	0	7831.8	10174.6	21455.3	21883.9	17852.9	22172.9	0	32805.3	0	29173.8
450.817	9884.7	2210.6	381.5	939.3	2000.5	4824.2	0	0	0	0	0	0	0	0	0	0	0	0	0	0	0	0	0	0	0	0	0	0	0	0	0	0	0	0	0	0	0	14429	0	0	0	0	0	0	0	0	0	12872.7	0
450.993	1866.9	1528.1	2281.5	1297	2567.4	0	0	0	0	0	0	0	0	0	0	0	0	0	0	0	0	0	0	0	0	0	0	0	0	0	0	0	0	0	0	0	0	0	0	0	0	0	0	0	0	0	0	0	0
451.018	0	0	756.9	9727.3	0	0	0	0	0	0	0	0	0	0	0	0	0	0	0	0	0	0	0	0	0	0	0	0	0	0	0	0	0	0	0	0	0	0	0	0	0	0	0	0	0	0	0	0	0
451.109	62849.1	14526.5	14216.7	7379.2	0	0	0	0	0	0	0	0	0	0	0	0	0	0	0	0	0	0	0	0	0	0	0	0	0	0	0	0	0	0	0	0	0	45548	0	0	0	0	0	0	0	0	0	21887	0
451.159	0	0	0	0	0	0	5396.6	7272.2	0	0	0	7465.5	10801.6	12276.4	9612.6	17230.5	0	0	0	0	8604.8	0	0	0	0	0	0	0	0	0	0	0	5496.5	12274.3	10325	0	0	0	0	0	0	12719.8	0	0	0	0	28926.4	0	11622.8
451.17	0	0	0	0	0	1412.2	147764	270795	250957	230261	210782	564816	179562	184445	142238	263377	119914	151234	103896	168799	154730	0	0	0	0	0	0	18676.9	0	232448	147540	210684	120433	259419	277160	0	0	0	0	479173	153751	240848	213475	220595	136979	0	0	0	0
451.177	0	2624.8	4811.6	8599.7	0	15476.2	44661.1	97584.8	16621.4	12143.3	11386.5	29058.5	66074.3	31190.9	11491.9	58460.8	6851	14828.8	17092.6	36642.9	9628.2	15221	0	18543	0	0	14065.3	0	26280.3	85595.6	84900.3	80021.5	22998	45176.8	56477.1	0	0	0	6217.8	36309.9	29483.1	56208.7	62866	42858.1	24583.2	0	0	0	0
451.181	0	0	0	0	0	0	0	0	7322.8	7697.1	6236.8	23631.2	0	0	0	0	0	0	0	0	0	0	0	0	0	4556.9	0	0	0	0	0	8688.4	0	0	0	0	0	0	0	20772.6	0	0	0	0	0	0	0	0	0
451.199	0	0	0	847.7	0	0	12829.8	7527.7	3782.6	0	0	0	0	9439.9	0	9254.6	0	9671.6	0	0	0	0	0	0	0	0	0	0	31663.1	12753.2	17472.9	8387.4	4602.6	15297	15887.1	0	0	0	0	0	9054.3	0	10607.4	0	0	0	0	0	0
451.214	4602.2	2182.3	1446.6	1426.9	0	1182.8	0	0	0	0	0	0	0	0	0	0	0	0	0	0	0	0	0	0	0	0	0	0	0	0	8260.4	6911.8	0	0	0	0	0	5783.2	0	0	7111.6	0	0	0	0	0	0	0	0
451.229	17488.2	0	1639.3	4029.4	1202	0	49362.4	22185.8	13995.8	9962.8	12645.1	10925.7	31630	46199.7	16078.1	28797.3	0	31499	0	22085.8	0	0	0	0	0	0	0	0	0	58618.7	38346.4	18991.2	13003.3	40941.3	46275.1	2785.7	0	27459.5	0	19353.9	30319.4	15200.4	31906.6	29625.5	9136.3	4255	94197.5	26392.1	85264
451.234	0	1558.3	908.9	1320.8	0	0	0	0	0	0	0	0	0	0	0	0	0	0	0	0	0	14505.7	6517.7	22921.2	0	0	0	0	0	0	0	0	0	0	0	0	0	0	0	0	0	0	0	0	0	0	0	0	0
451.255	0	2531.6	4870.1	5459.1	1751.7	0	0	0	6901.4	0	5704.7	0	0	0	0	0	0	0	0	0	0	0	0	0	0	77244.3	0	0	0	0	0	0	0	0	0	0	0	0	0	0	0	0	0	0	0	0	0	0	0
451.266	0	0	0	0	0	0	13329.8	26696.1	9987.5	21603	18809.8	30470.9	6058.6	0	0	45863.6	31444.6	50925.9	13880.3	9298.9	24691.5	0	0	0	6141.7	31524.1	17024.2	6266.9	5931.8	12287.4	16692.1	14127.6	10901.9	9522	12880.2	6710.2	40461	30788.2	91435.9	92525.1	95856.1	112680	0	0	0	11936.9	12509	63377	0
451.27	0	2659.1	1171.9	1210.6	0	0	0	0	0	0	0	0	0	0	0	0	0	0	0	0	0	43309.5	7978.7	17073.5	0	0	0	0	0	0	0	0	0	0	0	0	0	0	0	0	0	0	0	0	0	0	0	0	0
451.304	0	0	0	0	0	0	6133.3	14008.7	0	0	11835.8	34747.9	13624.7	0	0	16990.5	0	12721.8	0	8090.4	0	0	0	0	0	0	0	0	0	14460.4	10762	10236.2	0	7056.4	8869.1	0	0	0	0	11723.8	9371.1	10646.8	8597.1	7686.9	0	0	0	0	0
451.307	3162	7378.8	5084.5	11939.9	777.5	0	0	0	0	0	0	0	0	0	0	0	0	0	0	0	0	33226.1	15474.2	33241	0	0	0	0	0	0	0	0	0	0	0	0	0	8307.2	0	0	0	0	0	0	0	0	0	0	0
451.325	0	20451.7	313.3	1084	1894.4	2005.3	0	0	0	0	0	0	0	0	0	0	21997.8	0	0	0	0	0	0	0	0	0	0	0	0	12085.9	0	0	0	8192.1	0	0	0	0	0	0	0	0	0	0	0	0	0	0	0
451.343	1731.6	5125.5	5048.1	7633	999	0	0	0	0	0	0	0	0	0	0	0	0	0	0	0	0	48864.8	22455.6	47750.6	0	0	0	0	0	0	0	0	0	0	0	0	0	0	0	0	0	0	0	0	0	0	5830.6	0	0
451.362	0	0	0	0	0	0	0	0	8197.7	0	0	0	0	0	0	0	0	0	0	0	0	0	0	0	0	0	0	0	0	0	0	0	0	0	0	0	0	0	0	0	0	0	0	0	0	0	0	0	0
451.379	0	3059.1	4245.8	3540.7	0	0	0	0	0	7301.9	5799.1	0	0	0	0	0	0	0	0	0	0	14614.3	8401.8	15165.8	0	0	0	0	0	0	0	0	0	0	7435.4	0	0	0	0	41424.4	0	0	0	0	5295.1	0	0	0	0
451.416	0	1452.8	2509.6	1155.4	0	0	4741.5	7735.2	0	7389.4	7185.1	0	0	0	0	12949.5	11756.2	14434.4	0	0	0	0	0	0	0	0	0	0	0	7981.4	0	0	5121.6	8223.5	9888.7	0	0	0	0	0	0	7145.3	0	0	9309	0	0	0	0
451.452	20845.6	32368.9	23699.2	28921	12897.7	20047.1	175537	239163	167746	262321	203108	281396	184204	218832	119654	259569	214189	334909	198553	168204	256601	106930	26229.2	67221.6	0	54789.5	28387.1	39508.7	37037.9	185393	197457	139992	188807	247474	385510	16903.8	30224.4	25591.4	33075.2	272389	213618	231526	245946	266336	219343	14536.9	108154	29358.1	103405
452.02	0	0	0	0	0	0	0	0	0	0	0	0	0	0	0	0	0	0	0	0	0	0	0	0	18715.9	0	0	0	3343	0	0	0	0	0	0	13698.9	5155.8	20530.2	0	0	0	0	0	0	0	21707.6	53342.2	20030.9	58751.5
452.123	0	0	0	0	0	0	0	0	0	0	0	0	0	0	0	0	0	0	0	0	0	0	0	0	0	0	0	0	0	0	0	0	0	0	0	0	0	0	0	0	0	0	0	0	0	0	0	0	0
452.156	0	12121.3	39586.7	701.9	15077.9	32901.9	0	0	39460.8	12283.7	0	0	0	0	0	0	8024.4	0	0	0	12636.7	0	0	0	0	0	0	0	0	25165.2	23164.9	10925.4	8295.1	6992.5	10522.4	0	39577.9	0	79059	0	0	0	18158.8	21598	86676.5	0	0	0	0
452.174	0	0	0	1599.9	0	0	20341.6	44233.4	50865.4	48516.2	35095	120089	35705.7	30982.6	16834.8	47234.7	11031.7	9670.9	0	21324.9	14705.1	0	0	0	0	0	0	3813.9	0	57458.1	17171.4	40714.4	13697.2	49815.4	44385.3	0	0	0	0	107934	15653.2	52381.5	41260.6	25970.2	19929.8	0	0	0	0
452.18	0	0	0	0	0	0	0	0	0	0	0	0	0	0	0	0	0	0	0	0	0	13870.4	0	0	0	0	0	0	0	4738.4	9335.8	3990.6	0	0	0	3892.2	0	0	0	0	0	0	0	0	0	0	0	0	0
452.233	1322.5	0	0	0	0	0	0	0	0	0	0	0	0	0	0	0	0	0	0	0	0	0	0	0	0	0	0	0	0	0	0	0	0	0	0	0	0	0	0	0	0	0	0	0	0	0	9542	0	5809.6
452.278	0	0	0	0	0	0	369038	529266	261328	471853	448610	763325	658840	436106	323625	922621	815693	961518	934559	665490	1.14207e+06	456321	83615.9	239221	66433.2	287652	220124	132740	154961	571172	688654	610005	364106	478385	443263	78394.1	392306	514838	700258	554367	538478	709051	556263	713438	609704	141812	459238	804973	721854
452.287	0	0	0	0	0	0	0	0	0	0	0	0	0	0	0	0	0	0	0	8646.5	0	0	0	0	0	0	0	0	0	0	5924.2	3854.6	0	0	0	0	0	0	0	0	0	0	10207.4	14216.2	0	0	0	0	0
452.3	0	0	0	0	0	0	65198.8	79092.2	29411.1	79123	142244	276668	114471	103858	43801.6	153169	48268.9	20446	156455	156195	95943.1	57831	21995.8	78375	0	0	0	0	0	117321	134850	109325	95276.4	211893	195198	0	0	0	0	166682	63011.3	149731	249034	338062	170216	0	5729.2	0	12015.5
452.31	0	760.4	628.8	853.7	0	0	0	0	0	0	0	0	0	0	0	0	0	0	0	0	0	0	0	0	0	0	0	0	0	0	0	0	0	0	0	0	0	0	0	0	0	0	0	0	0	0	0	0	0
452.383	0	0	379.8	0	0	0	0	0	0	0	0	0	0	0	0	0	0	0	0	0	0	0	0	0	0	0	0	0	0	0	0	0	0	0	0	0	0	0	0	0	0	0	0	0	0	0	0	0	0
452.456	4142.2	10116.3	7510.1	6389.9	2938.6	2114.8	45952.5	56400.7	40722.7	79218.2	42403.5	69631.2	41131.7	30788.3	25723.8	79745.4	39193	99517.4	27448.9	38213.6	47422.7	0	0	0	0	5467	6133.9	6585	3161.9	58133	46931.2	36911.2	53452.3	61974.7	118191	0	0	0	0	59291.8	50129.9	67286.8	56572.9	68490.7	64936	0	16522.9	0	14295.2
452.806	2126.8	1099.1	0	2259.7	0	0	0	0	0	0	0	0	0	0	0	0	0	0	0	0	0	0	0	0	0	0	0	0	0	0	0	0	0	0	0	0	0	5204.4	0	0	0	0	0	0	0	0	0	0	0
452.81	30573.6	1569.8	0	2146.5	4546.1	0	0	0	0	0	0	0	0	0	0	0	0	0	0	0	0	0	0	0	0	0	0	0	0	0	0	0	0	0	0	0	0	80691.1	0	0	0	0	0	0	0	0	0	39420.2	7628.7
452.842	15496.3	0	0	0	767.1	0	0	0	0	0	0	0	0	0	0	0	0	0	0	0	0	0	0	0	0	0	0	0	0	0	0	0	0	0	0	0	0	9159.8	0	0	0	0	0	0	0	0	0	8598.3	0
453.015	0	0	0	6106.6	0	0	0	0	0	0	0	0	0	0	0	0	0	0	0	0	0	0	0	0	0	0	0	0	0	0	0	0	0	0	0	0	0	0	0	0	0	0	0	0	0	0	0	0	0
453.082	0	0	0	0	0	0	0	0	0	0	0	0	0	0	0	0	0	0	0	0	0	0	0	0	0	0	0	0	0	0	0	0	0	0	0	0	0	0	0	0	0	0	0	0	0	0	0	0	0
453.1	15616.1	6859.4	2185.3	2924	0	0	0	0	0	0	0	0	0	0	0	0	0	0	0	0	0	0	0	0	0	0	0	0	0	0	0	0	0	0	0	0	0	6907.2	0	0	0	0	0	0	0	0	0	0	0
453.11	25473.1	15789.4	7051.1	23554.1	0	0	0	0	0	0	0	0	0	0	0	0	0	0	0	0	0	0	0	0	6367.1	0	0	0	2906.2	0	0	0	0	0	0	5870.8	5507.4	51021.8	5521.3	0	0	0	0	0	0	10089.3	7272.3	26295.4	0
453.157	0	3604.4	4433.6	1758.6	0	31105.3	0	0	0	0	0	0	0	0	0	0	0	0	0	0	0	0	0	0	0	0	7902	0	23676.7	0	0	0	0	0	0	0	0	0	0	0	0	0	0	0	0	0	0	0	0
453.16	6273.4	1377.5	7111.2	0	1960.7	0	0	0	0	0	0	0	0	0	0	0	0	0	0	0	0	0	0	0	0	8575.2	0	0	0	0	0	0	0	0	0	0	4159	0	0	0	0	0	0	0	11158.3	0	0	0	0
453.174	0	1642.2	1796.4	862.2	0	8413.9	45213.9	36634.1	8492.4	24597.2	25520.7	98809	72179.2	101145	70237.1	125270	33340.6	0	39937.4	58719.8	64415	0	0	21505	9045.9	0	0	0	0	44355.1	26901.9	22574.8	44723.5	108999	76485.6	13867.7	12144.6	66885.9	43859	86075.9	9127.1	103086	35290.8	43656.1	29375	21249.4	315893	72888.4	181084
453.18	6181.5	896.1	1102.4	0	879.1	2253.1	0	0	0	0	0	0	0	0	0	0	0	0	0	0	0	0	0	0	0	0	0	0	0	0	10232.7	0	0	0	0	0	0	0	0	0	0	0	0	0	0	0	0	0	0
453.199	0	0	0	0	0	0	88248.4	155562	62702.9	61758.2	113158	217146	55754.6	55173.1	18368.7	149046	91922.4	20178.8	42416.5	65111.2	71816.5	331406	67973.4	210987	79358.5	5149.8	0	0	0	66503.4	49677.5	79170.9	60390.3	77780.6	67066	94147.6	4355.4	0	11159.7	121180	27627	137840	78210.5	134081	102966	55312.5	0	0	5911.2
453.211	10018	1415.6	756.3	1667.4	0	1236.7	0	0	0	0	0	0	0	0	0	0	0	0	0	0	0	0	0	0	0	0	0	0	0	0	0	0	0	0	0	2526.5	0	0	0	0	0	0	0	0	0	0	0	0	0
453.215	2281.4	0	821.3	0	3321.7	1248.6	100115	139436	33376.2	52278.9	51545.1	42939.4	95798.1	68491.7	33752.6	47601.1	21525.2	103195	29685.6	87438.3	20236.4	28708.6	0	0	0	0	0	0	0	138656	143161	72668.2	81518.6	134193	215806	0	0	0	0	50832.3	103225	73393	103731	98087.5	46260.8	0	0	0	0
453.234	0	876.4	1460.1	0	3344.4	92620.8	5612	0	9065.3	7890.9	18215.8	0	37476.4	23380.8	5375	0	0	17652.9	0	0	7522.5	0	8757.5	0	0	48800.5	0	0	0	0	15829.8	6586.5	0	0	0	0	0	0	0	0	7816	11088	0	14928.1	29252.6	0	0	0	0
453.25	0	2629.4	1990	2199.1	0	0	0	0	0	0	0	0	0	0	0	0	0	0	0	0	0	55009.6	9683.9	30801.1	0	0	0	0	0	0	0	0	0	0	0	0	0	0	0	0	0	0	0	0	0	0	0	0	0
453.282	0	0	0	0	0	0	72404.7	97683.1	35897.8	94450.2	90345	143705	139608	98380.1	45990.1	189278	164165	184745	196088	115212	240864	45185.7	4999.6	24141.7	0	50861.1	25325.8	15664.1	18681.5	106420	148802	117748	81918.3	88324.3	81190.2	9146.4	85026.3	103640	160192	100052	112943	141452	95191.1	144128	118204	12322.3	97998.9	172478	158039
453.286	0	2903.5	2106.8	2246.3	2556	15743	0	0	8868.8	11873.2	0	0	0	0	0	0	0	0	0	0	0	15372.6	0	14837.8	0	0	0	0	0	8354.8	0	0	5346.6	8592	8978	0	0	0	0	0	0	0	0	0	12731.8	0	0	0	0
453.289	0	1466.9	3187.9	6609.9	590.8	16375.5	0	0	5565.3	0	0	0	0	0	0	0	0	7450.6	0	0	0	0	0	0	0	0	34887.2	0	84893	0	0	0	0	0	0	0	0	0	0	0	0	0	0	0	6748.6	0	0	0	0
453.303	0	0	0	0	0	0	4929.6	0	0	10048.2	10660.3	37359.5	11930.2	9185.3	0	12485.2	0	0	0	14605.2	10607.4	0	0	11272.8	0	0	0	0	0	12409.7	15364.4	6110	7722.9	30141.3	19129.2	0	0	0	0	14835	0	20460.5	23611.8	56074.5	23214.7	0	0	0	0
453.322	0	3246.7	3987.7	5304.8	0	0	0	0	0	0	0	0	0	0	0	0	0	0	0	0	0	23004.7	10143	0	0	0	0	0	0	0	0	0	0	0	0	0	0	0	0	0	0	0	0	0	0	0	0	0	0
453.338	0	0	0	0	0	0	0	0	0	0	0	0	0	0	0	0	0	0	0	0	0	24309.5	0	13124.4	0	0	0	0	0	0	0	0	0	0	0	0	0	0	0	0	0	0	0	0	0	0	0	0	0
453.359	1385.5	5407.2	5096.5	7281.3	0	0	0	0	0	0	0	0	0	0	0	0	0	0	0	0	0	19805.6	6704.8	18410.9	0	0	0	0	0	0	0	0	0	0	0	0	0	0	0	11770.5	0	0	0	0	0	0	0	0	0
453.395	22727.7	32108.3	26860.1	100431	10064.7	11555.5	57719.1	85352.6	157536	122999	68467.8	161065	122504	38852.6	35767	97613.4	129850	124408	105799	66858.9	116915	220388	83673	129332	28822	202782	172282	80496.2	110498	93261.7	131311	90688.3	79565.2	69516.2	225644	50169	191186	137023	170350	219223	87636.5	111024	161716	87024.6	109845	82606.5	78516.3	61923	73372.2
454.178	0	0	0	0	0	0	0	0	0	0	0	0	0	9449.5	0	0	0	0	0	0	0	0	0	0	0	0	0	0	0	0	0	0	0	6088.2	0	0	0	5871.2	0	6552.4	0	10397.8	0	0	0	0	60440.6	0	20961.2
454.203	0	0	0	0	0	0	5390	15738.6	4192	0	12917.3	22768.5	0	0	0	8125.8	0	0	0	0	0	31018.5	0	11417	5508.3	0	0	0	0	8416.1	0	5370.1	4317.9	0	0	14957.8	0	0	0	0	0	16712.3	0	7161.6	8872.4	5383.4	0	0	0
454.218	0	0	0	0	0	0	7882.7	13007	0	0	0	0	10291.2	0	0	0	0	10631.2	0	6463	0	0	0	0	0	0	0	0	0	14343	8031.5	4169.5	7775.8	7779.3	23490.1	0	0	0	0	0	6262.8	6176.9	0	0	0	0	0	0	0
454.285	0	0	0	0	0	0	0	0	0	0	0	0	0	0	0	7665.8	0	0	0	0	0	0	0	0	0	0	0	0	0	0	0	0	0	0	0	0	0	0	0	0	0	0	0	0	6016	0	0	0	5768.5
454.293	0	0	367.3	675.4	0	1552.2	0	0	0	0	0	0	0	0	0	0	0	0	0	0	0	0	0	0	0	0	0	0	12022	0	0	0	0	0	0	0	0	0	0	0	0	0	0	0	0	0	0	0	0
454.399	2954.4	8343.7	7672.8	27386.5	1568	0	6577.5	7959.6	32134.4	25753.2	9457.2	16360.3	12642.5	0	6132	9461.2	25244.1	11597.9	14466.9	0	10213.9	21620.9	8321.9	0	0	34548.2	29736.1	11909.9	22905.1	13518.4	28102.1	6379.2	12977.7	0	36107.1	8100.6	52055.9	35047.6	31505.4	38246.4	11216.6	19537.4	23645	0	14654.5	16884.4	7131	8510.1	0
454.427	0	0	0	0	0	0	17807.1	13552.5	5379.4	0	0	0	0	5835.5	0	13456.6	0	10054	0	0	0	0	0	0	0	0	0	0	0	13687.6	11532.9	3934.5	0	8776.3	10127.8	0	0	0	0	0	5940.1	10440.1	0	19027.5	0	0	0	0	0
454.881	11049.5	0	0	1213.2	0	2858.1	0	0	0	0	0	0	0	0	0	0	0	0	0	0	0	0	0	0	0	0	0	0	0	0	0	0	0	0	0	0	0	14849.8	0	0	0	0	0	0	0	0	0	7584.9	0
454.942	0	0	0	0	0	0	0	0	0	0	0	0	0	0	0	0	0	0	0	0	0	0	0	0	0	0	0	0	0	0	0	0	0	0	0	0	0	0	0	0	0	0	0	0	0	0	0	0	0
454.998	0	0	0	0	0	0	0	0	0	0	0	0	0	0	0	0	0	0	0	0	0	0	0	0	0	0	0	0	0	0	0	0	0	0	0	2320	0	0	0	0	0	0	0	0	0	0	0	0	0
455.098	0	0	0	0	0	0	0	0	0	0	0	0	0	0	0	0	0	0	0	0	0	0	0	0	0	0	0	0	0	0	0	0	0	0	0	0	0	17552.3	0	0	0	0	0	0	0	0	0	13740.6	0
455.107	2832.1	2685.6	795	7302.9	0	0	0	0	0	0	0	0	0	0	0	0	0	0	0	0	0	0	0	0	0	0	0	0	0	0	0	0	0	0	0	0	0	0	0	0	0	0	0	0	0	0	0	0	0
455.117	0	6363.2	1006	8701.8	0	0	0	0	0	0	0	0	0	0	0	0	0	0	0	0	0	0	0	0	0	0	0	0	0	0	0	0	0	0	0	0	0	0	4118	0	0	0	0	0	0	0	0	0	0
455.142	1142.3	0	487.2	1559.5	1841.6	4956.8	9874	52857.5	4694.7	5349.2	0	0	0	0	0	0	0	0	0	0	0	0	0	0	0	0	0	0	0	15573.8	23910.2	4870.7	0	0	7404.5	2478.7	0	0	0	0	7527.9	0	0	0	9564.1	0	0	0	0
455.149	7070.7	2273.1	1841.3	1443.8	0	0	0	0	0	0	0	0	0	0	0	0	0	0	0	0	0	0	0	0	0	0	0	0	12372.8	0	0	0	0	0	0	0	0	5298.6	0	0	0	0	0	0	0	0	0	0	0
455.178	5916.6	1740.1	1179.2	1703	2037.5	12281.7	8852.1	26773.2	0	6453.9	0	0	0	0	0	0	0	0	0	0	0	0	0	0	0	21127.6	0	0	0	12698.8	23442.2	5079.2	9361.5	0	13814.5	0	0	0	0	0	0	0	0	0	0	0	0	0	0
455.185	0	0	383.8	0	0	0	0	0	0	0	0	0	0	0	0	0	0	0	0	0	0	0	0	0	0	0	8793	0	34027.3	0	0	0	0	0	0	0	0	0	0	0	0	0	0	0	0	0	0	0	0
455.192	0	850.4	1286.7	1215.6	0	0	0	0	0	0	0	0	0	0	0	0	0	0	0	0	0	0	0	0	0	0	0	0	3337.3	0	0	0	0	0	0	0	0	0	0	0	0	0	0	0	0	0	0	0	0
455.204	0	0	841.9	0	0	0	0	0	0	0	0	0	0	0	0	0	0	0	0	0	0	0	0	0	0	0	0	0	0	0	0	0	0	0	0	0	0	0	0	0	0	0	0	0	0	0	0	0	0
455.206	0	0	0	0	349.2	0	0	0	0	0	0	0	0	0	0	0	0	0	0	0	0	0	0	0	0	0	0	0	0	7242.1	8512.2	0	5652	10027	7208.8	0	0	0	0	0	0	0	0	0	0	0	0	0	0
455.229	0	4645.1	3734.2	3272	0	0	22263.9	33756	18656.3	16094.8	30520.2	27265.2	19536.4	21644.4	7556.5	62326.1	14735.9	38767.5	0	12758.1	18020.4	57262.1	7671	27890.4	0	0	0	0	0	22883.5	7319	25081.2	0	12066.5	8833.8	0	2828.8	0	4064.1	27910.9	22587.5	38405.5	16016.6	32212.5	29923.3	0	0	0	0
455.233	0	0	0	0	0	0	0	0	0	0	0	0	0	0	0	0	0	6859.4	0	0	0	0	0	0	0	0	0	0	0	5218	0	0	0	0	0	0	0	0	0	0	0	0	0	0	0	0	0	0	0
455.265	0	3286.2	6823.1	3764.5	0	0	75580.4	76276.9	74238.4	71105.7	59479.9	63651.3	48570.3	27049	12487.3	94578.5	71745.2	40290.4	42432	52338.6	77806.5	284878	159389	70954.6	0	12929.7	0	5978.8	0	86830.1	55107.7	69078.5	0	6300.9	21623.1	3276.4	10383.5	15735.9	8265.4	34406.2	35796.8	61177.1	15084	17973.4	23576.1	6185.8	7780.1	20679	14219.3
455.269	0	2122.9	1075	36852.7	365	1517.3	0	0	123090	0	0	0	0	0	0	0	0	464088	0	0	0	0	0	0	0	0	525312	0	1.21602e+06	0	9457.6	0	4884.4	6472.6	0	0	0	0	0	9306	0	0	0	0	0	0	0	0	0
455.302	0	7758.4	3570.4	8733.2	667.7	0	0	0	0	0	0	0	0	0	0	0	0	0	0	0	0	13659.4	0	0	0	0	0	0	0	0	0	0	0	0	0	0	0	0	0	0	0	0	0	0	0	0	0	0	0
455.315	0	0	0	0	0	0	5188.1	0	0	0	5991.8	9941.4	5799.6	14250.9	0	15388.5	0	18322.9	0	6206.2	0	0	0	0	0	0	0	0	0	0	0	0	0	0	0	0	0	0	0	10057.1	6024.9	10055	0	11923.1	0	0	0	0	0
455.317	0	0	0	0	0	0	0	0	0	0	0	0	0	0	0	0	0	0	0	0	0	30585.3	5290.8	26764	0	0	0	0	0	0	0	0	0	0	0	0	0	0	0	0	0	0	0	0	0	0	0	0	0
455.338	2125	7080	5277.9	10793.8	430.9	0	0	0	7348.3	5198.7	0	0	0	0	0	0	0	8731.3	0	0	0	0	4611.2	0	0	5942.4	0	0	3056.2	0	0	0	0	0	0	0	3172	0	12020.1	29199.9	0	0	0	0	4495.6	0	0	0	0
455.353	0	0	662.6	0	0	0	0	0	0	0	0	0	0	0	0	0	0	0	0	0	0	72405.8	20162.9	43073.4	0	0	0	0	0	0	0	0	0	0	0	0	0	0	0	0	0	0	0	0	0	0	0	0	0
455.374	0	7266.9	5439	7550.9	762.4	0	0	0	0	4704	5202.7	0	5480.7	0	0	0	0	9250.7	0	0	0	0	0	0	0	0	0	0	0	0	0	0	0	7216.6	0	0	0	0	0	0	0	0	0	0	4335.2	0	0	0	0
455.39	0	0	0	0	0	0	0	0	0	0	0	0	8521.8	7122.7	0	0	0	0	0	0	0	22088.8	0	0	0	0	0	0	0	0	0	0	0	0	0	0	0	0	0	0	0	5166.7	0	0	0	0	0	0	0
455.402	0	0	0	1501.9	0	0	0	0	0	0	0	0	0	0	0	0	0	0	0	0	0	0	0	0	0	0	0	0	0	0	0	0	0	0	0	0	0	0	0	0	0	0	0	0	0	0	0	0	0
455.411	0	912.1	1240.7	1459.9	0	0	4599.4	7234.2	5665.4	0	8107.8	0	7720.8	0	0	0	0	13307.9	0	0	0	0	0	0	0	0	0	0	0	0	0	0	0	6628.2	16221.8	0	0	0	0	0	6820.7	5321.4	0	10019.6	11433.3	0	0	0	0
455.985	0	0	0	0	0	0	0	0	0	0	0	0	0	0	0	0	0	0	0	0	0	0	0	0	0	0	0	0	0	0	0	0	0	0	0	0	0	0	0	0	0	0	0	0	0	0	0	0	0
456.173	0	0	0	0	0	0	0	0	0	0	0	0	0	0	0	0	0	0	0	0	0	20838	0	14385.6	5075.1	0	0	0	0	0	0	0	0	0	0	6699.2	0	0	0	0	0	0	0	0	0	6759	0	0	0
456.21	0	0	0	0	0	0	0	0	0	0	0	0	0	0	0	0	0	0	0	0	0	135538	23906.7	75494.2	15190	0	0	0	0	0	0	0	0	0	0	25183.9	0	0	0	0	0	0	0	0	0	14399.2	0	0	0
456.232	0	0	307.2	0	0	0	0	0	0	0	0	0	0	0	0	0	0	0	0	0	0	0	0	0	0	0	0	0	0	0	0	0	0	0	0	0	0	0	0	0	0	0	0	0	0	0	0	0	0
456.269	0	0	483.7	0	0	0	5504.4	0	6503.3	0	0	9951.2	0	0	0	0	0	0	0	0	0	36883.7	13296.3	0	0	0	0	0	7793.9	6335.6	9217.9	5960.6	0	0	0	0	0	0	0	0	0	4474.4	0	0	0	0	0	0	0
456.272	0	0	0	8276.5	0	0	0	0	15746.5	0	0	0	0	0	0	0	0	79418.7	0	0	0	0	0	0	0	0	112877	0	251917	0	0	0	0	0	0	0	0	0	0	0	0	0	0	0	0	0	0	0	0
456.296	0	0	0	1050.4	0	0	0	0	0	0	0	17501.1	0	0	0	0	0	14278	0	6754.7	10217.5	0	0	0	0	0	0	0	0	0	0	10709.4	0	0	0	0	0	0	0	0	22558.8	6319.4	0	0	0	0	0	0	0
456.861	3558.7	0	0	1114.4	0	0	0	0	0	0	0	0	0	0	0	0	0	0	0	0	0	0	0	0	0	0	0	0	0	0	0	0	0	0	0	0	0	7555.8	0	0	0	0	0	0	0	0	0	0	0
456.992	0	0	0	0	0	0	0	0	0	0	0	0	0	0	0	0	0	0	0	0	0	0	0	0	0	0	0	0	0	0	0	0	0	0	0	0	0	0	0	0	0	0	0	0	0	0	0	0	0
456.996	0	0	0	0	466.8	0	14937.5	39836.7	5103.7	0	0	0	8418.1	0	0	0	0	0	0	7574.9	0	0	0	0	0	0	0	0	0	20982.5	34752.6	11568	8157	10478.8	23281.3	0	0	0	0	0	9874.4	11811.6	0	0	5234.1	0	0	0	0
457.026	0	0	0	18856	0	0	0	52332	0	0	0	0	0	0	0	0	0	0	0	0	0	0	0	0	0	0	0	0	0	0	0	0	0	0	0	0	0	0	0	0	0	0	0	0	0	0	0	0	0
457.111	10261.7	5385.6	5556	2018.2	0	0	0	0	0	0	0	0	0	0	0	0	0	0	0	0	0	0	0	0	0	0	0	0	0	0	0	0	0	0	0	0	0	0	0	0	0	0	0	0	0	0	0	0	0
457.126	108458	14993.1	3454.4	12947.1	1632.7	0	0	0	0	0	0	0	0	0	0	0	0	0	0	0	0	0	0	0	0	0	0	0	0	0	0	0	0	0	0	0	0	120734	0	0	0	0	0	0	0	4421.5	22077.4	44670.6	22978.4
457.151	0	8490.3	7389.7	6332.5	0	0	0	0	0	0	6533.1	0	0	0	0	0	0	0	0	0	0	0	0	0	0	0	0	0	0	0	0	0	0	0	0	0	0	0	0	0	0	0	0	0	0	0	0	0	0
457.158	36399.2	13747.1	19562.3	7355.8	926.1	0	0	0	0	0	0	0	0	0	0	0	0	0	0	0	0	12061.4	0	0	7350.9	0	0	0	0	0	0	0	0	0	0	5829.9	0	8161.9	0	0	0	0	0	0	0	0	0	7483.7	0
457.171	52541.3	4710.8	4801.1	4761.5	1488.1	0	0	15249.8	7447.5	6262.9	6088.3	0	0	7547.1	0	10830.5	6900.2	7242.6	0	0	0	0	0	10742.4	7480.6	0	0	0	0	6743.6	0	6696.8	0	0	0	6504.5	0	22560.8	0	0	0	8811.3	0	0	7785.5	3658.1	0	13081.8	0
457.187	3405.2	1015.7	374.9	0	0	0	692654	760842	841655	830120	818238	580343	541523	607405	308706	780621	932581	1.14547e+06	347258	570122	741632	0	0	0	13335.8	36996.6	29185.6	23996.5	49316.6	653905	636355	480618	521563	685053	818238	41722.2	0	0	0	521466	456314	598197	761047	885358	881903	77363.3	74301.8	0	42618.6
457.194	0	0	0	0	0	0	0	9436.1	0	0	6596.9	0	0	0	0	0	0	0	0	0	0	126765	37684.4	134833	24300.6	0	0	0	0	0	0	0	0	0	0	30814.7	0	0	0	0	0	0	0	0	0	12032.6	0	0	0
457.201	0	0	0	0	0	0	0	12606.5	0	0	0	0	0	0	0	0	0	0	0	0	0	0	0	0	0	0	0	0	0	7185	0	5138.6	0	0	13053.8	0	0	0	0	0	0	0	0	0	0	0	0	0	0
457.208	1900.5	2946.2	3057	4419.9	769.6	0	0	0	0	0	0	0	0	0	0	0	0	0	0	0	0	31761	5656.9	0	0	0	0	0	0	0	0	0	0	0	0	0	0	0	0	0	0	0	0	0	0	0	0	0	0
457.245	0	7802.5	7575.6	7423.9	0	0	5550	16480.7	9500.3	12349	9382.4	0	14996.5	11061.6	0	20492.9	9131.3	18728.5	0	0	0	89632.2	31394.7	60355.8	0	0	0	3290.7	8846.4	8542.6	7051.8	10697.8	5870.3	8319.1	0	0	3595	0	5763.5	15717	0	8500.2	8772.8	10136.8	7659.8	0	0	0	0
457.249	0	0	0	0	0	0	17787.6	30470.8	25709.1	34641.9	51412.1	47345.1	33462.2	43804	26793.9	43183.3	41004.8	64583.4	17369.7	37285.3	48782.9	0	0	0	0	0	0	0	0	47180	36201.2	23182.1	27358.1	49096.7	56771	0	0	0	0	37072.3	26997.9	41073.9	44982	54160.7	34828.4	0	0	0	0
457.265	0	0	4533.3	3633.9	1227	0	0	0	0	0	0	0	0	0	0	0	0	10945.9	0	0	0	0	0	0	0	122254	12821.8	0	42270.1	0	0	0	0	0	0	0	6462.3	11906.8	0	0	0	0	0	0	0	0	0	0	0
457.281	0	10022.4	8017.8	8126.7	0	0	0	0	0	0	0	0	0	0	0	0	0	7676.6	0	0	0	19124.7	0	19254.8	0	0	0	0	0	0	0	0	0	0	0	0	0	0	0	0	0	0	0	0	0	0	0	0	0
457.288	0	0	0	0	0	0	22565.3	34218.2	22397.3	44914	49208.9	49139.5	28290.6	31658	11385.3	47007.5	38171.9	59974.2	0	29059.9	33884.9	0	0	0	0	0	0	0	0	33091.8	27844.7	18367.7	35976	40852.8	30858.9	3132.6	0	0	0	33568.3	31993.7	36139.4	39360.9	46011.6	43872.6	8221.6	0	0	0
457.296	0	0	438.2	0	0	0	5955.9	0	6730.1	0	0	0	0	0	0	0	0	0	0	0	0	17990.3	0	13209.6	0	0	0	0	0	0	0	0	0	0	0	0	0	0	0	0	0	4710.2	0	0	0	0	0	0	0
457.317	30420.4	57752.8	33096.9	82982.3	14804.7	19269.1	8318.5	10968.3	94165.8	19604.4	9913.1	0	21754.2	8471	0	0	10114.5	30959.4	0	8407	9745.6	14282.1	7329.6	0	0	25355.4	13953.9	8133.6	15546	7812	14265.9	4698.4	12895.4	8640.6	19498.5	0	16449.9	38006.5	23495.9	13469.2	7415.1	9374.5	58266.8	12299	12205	5688.9	0	0	0
457.332	0	0	380.9	0	0	0	0	0	0	0	0	0	0	0	0	0	0	0	0	0	0	94866.5	27563.7	57790.8	0	0	0	0	0	0	0	0	0	0	0	0	0	5541.2	0	0	0	0	0	0	0	0	4582.7	0	0
457.354	0	2098.6	1764.5	3506.1	475.9	0	0	0	4989.3	0	0	19402.6	0	0	0	0	0	12421.7	0	0	0	0	0	0	0	0	0	0	0	10268.2	0	4036.5	0	0	0	0	0	0	0	0	6033.2	5654.3	0	0	0	0	0	0	0
457.365	0	842.6	9051.3	0	1095.6	9652.7	0	0	7881.4	0	0	0	0	0	0	0	0	0	0	0	0	0	0	0	0	0	23619.2	0	78915.5	0	0	0	0	0	0	0	0	0	0	0	0	0	0	0	0	0	0	0	0
457.369	0	0	0	0	0	0	0	0	0	0	0	0	0	0	0	0	0	0	0	0	0	86256	33624.8	102902	0	0	0	0	0	0	0	0	0	0	0	0	0	9129.6	0	0	0	0	0	0	0	0	9563.4	0	6178.7
457.405	0	0	0	0	0	0	0	0	0	0	0	0	0	0	0	0	0	0	0	0	0	29591.3	6579.2	0	0	0	0	0	0	0	0	0	0	0	0	0	0	0	0	0	0	0	0	0	0	0	0	0	0
457.999	0	0	0	0	0	0	0	0	0	0	0	0	0	0	0	0	0	0	0	0	0	0	0	0	0	0	0	0	0	0	0	0	0	0	0	0	0	0	0	0	0	0	0	0	0	0	0	0	0
458.033	0	0	0	0	0	0	0	0	0	0	0	0	0	0	0	0	0	0	0	0	0	0	0	0	0	0	0	0	4405.4	0	0	0	0	0	0	0	0	0	0	0	0	0	0	0	0	0	0	0	0
458.038	0	0	0	0	0	0	0	0	0	0	0	0	0	0	0	0	0	0	0	0	0	0	0	0	0	0	0	0	0	0	0	0	0	0	0	0	0	0	0	0	0	0	0	0	0	0	0	0	0
458.047	0	0	0	0	0	0	0	0	0	0	0	0	0	0	0	0	0	0	0	0	0	0	0	0	0	0	0	0	0	0	0	0	0	0	0	0	0	0	0	0	0	0	0	0	0	0	0	0	0
458.129	20391.4	0	0	951.9	0	0	0	0	0	0	0	0	0	0	0	0	0	0	0	0	0	0	0	0	0	0	0	0	0	0	0	0	0	0	0	0	0	7205.3	0	0	0	0	0	0	0	0	0	0	0
458.153	0	1315.6	1276.8	0	0	0	0	0	0	0	0	0	0	0	0	0	0	0	0	0	0	0	0	11860	7585.3	0	0	0	0	0	0	0	0	0	0	8147.9	0	0	0	0	0	0	0	0	0	0	0	0	0
458.19	0	0	0	0	0	0	187247	197128	214024	214876	203177	139344	130691	154383	70224.9	208205	258865	290888	68120.6	143085	185884	0	0	0	12812	5856.3	4877.9	0	3474.6	187573	157644	140489	137484	192431	219893	17852.3	0	0	0	143325	113137	152754	195232	223799	239326	18748.6	6892.3	0	8021.2
458.222	0	0	0	948	0	0	0	0	0	0	0	0	0	0	0	0	0	0	0	0	0	0	0	0	0	0	0	0	0	0	7044.7	5081.1	0	0	0	0	4520.6	0	0	0	0	0	0	0	0	0	0	0	0
458.24	0	0	514.8	0	0	0	23442.2	44736.4	20609.6	25828.7	51693.5	32260.5	20443.2	0	0	12312.1	31056.1	0	21395.4	15189.6	47084.7	110725	158880	0	0	0	0	0	0	19659.6	9656	20643.5	0	0	10426.5	0	0	0	0	14712.3	26962.1	6360.7	0	0	25912.6	0	0	0	0
458.252	0	0	0	0	0	0	5208.1	0	5049	0	0	8627.3	0	0	0	0	0	0	0	7707.9	0	0	0	0	0	0	0	0	0	0	0	0	0	6111.6	7190.8	0	0	0	0	9200.1	9211.2	0	11240.3	11291.5	0	0	0	0	0
458.258	0	0	0	0	0	0	14120	13645.8	7477.2	24576.2	12009.8	16942.1	16184.7	15461.3	0	24539.6	13498.7	31272.5	0	11525.7	13765.8	0	0	0	0	0	0	0	0	9122	11999.1	15087.8	10316.9	21114	17575.5	0	0	0	0	10822.5	16194.2	12650.3	0	13063.3	15483.2	0	0	0	0
458.321	5532.8	13998.4	8495.6	20296.3	2581.8	1535.5	0	0	8483.5	0	0	0	0	0	0	0	0	0	0	0	0	0	0	0	0	0	0	0	0	0	0	0	0	0	0	0	0	0	0	0	0	0	0	0	0	0	0	0	0
458.401	0	0	0	0	0	0	6530.1	7338.3	0	0	0	0	5171.8	14574.7	0	0	0	7464.5	0	0	0	0	0	0	0	0	0	0	0	0	9277.8	0	0	9159.9	9624.3	0	0	0	0	10220.3	11279	6619.9	0	0	0	0	0	0	0
458.827	11189	0	0	0	1130.7	0	0	0	0	0	0	0	0	0	0	0	0	0	0	0	0	0	0	0	0	0	0	0	0	0	0	0	0	0	0	0	0	16718.6	0	0	0	0	0	0	0	0	0	6053.4	0
458.962	0	0	0	0	0	0	0	0	0	0	0	0	0	0	0	0	0	0	0	0	0	0	0	0	0	0	0	0	0	0	0	0	0	0	0	0	0	0	0	0	0	0	0	0	0	0	0	0	0
459	0	0	0	0	0	0	0	0	0	0	0	0	0	0	0	0	0	0	0	0	0	0	0	0	0	0	0	0	0	0	0	0	0	0	0	0	0	0	0	0	0	0	0	0	0	0	0	0	0
459.016	0	0	0	0	0	0	0	0	0	0	0	0	0	0	0	0	0	0	0	0	0	0	0	0	0	0	0	0	0	0	0	0	0	0	0	0	0	0	0	0	0	0	0	0	0	0	0	0	0
459.023	0	0	0	8639.2	0	0	0	38549.4	0	0	0	0	0	0	0	0	0	0	0	0	0	0	0	0	0	0	0	0	0	0	0	0	0	0	0	0	0	0	0	0	0	0	0	0	0	0	0	0	0
459.089	0	0	0	0	0	0	0	150508	0	0	0	0	0	0	0	0	0	0	0	0	0	0	0	0	0	0	0	0	0	0	0	0	0	0	0	0	0	0	0	0	0	0	0	0	0	0	0	0	0
459.122	0	0	0	0	0	0	0	0	0	0	0	0	0	0	0	0	0	0	0	0	0	0	0	0	0	0	0	4030.2	0	0	0	0	0	0	0	0	0	0	0	0	0	0	0	0	0	0	0	0	0
459.129	1461.7	4533.4	4999.4	1368.3	0	24909.8	0	0	0	0	0	0	0	0	0	0	0	0	0	0	0	0	0	0	0	0	0	0	0	0	0	0	0	0	0	0	0	0	0	0	0	0	0	0	0	0	0	0	0
459.136	3150.7	1097.2	0	15944.7	0	0	0	400745	0	0	0	0	28548.4	12935.6	0	0	0	0	0	0	8581.7	38705	9236.8	13860.6	14496.6	0	0	0	0	0	0	0	0	6776.8	6627.2	25553.3	0	0	0	9852.3	0	0	54454.4	0	0	10503.1	0	0	0
459.149	29337.2	27916.8	13812.2	17984.9	1201.9	0	0	0	0	0	0	0	0	0	0	0	0	0	0	0	0	0	0	0	0	5941.4	0	0	0	7414.7	0	0	0	0	0	0	0	13730.4	7683.4	0	0	0	0	0	0	0	0	8901.7	0
459.159	0	778.4	0	1065.2	0	0	0	0	0	0	0	0	0	0	0	0	0	0	0	0	0	12652.1	6878.3	15226.5	15031.7	11246.3	17101	12291.4	20593.1	0	0	0	0	0	0	16868.1	27051.2	9355	33981.8	0	0	0	0	0	0	29075.3	0	0	0
459.166	2673.1	788.4	775.6	0	0	0	19320.2	31049.2	33253.5	32004.4	47305	37648.8	26618.1	19745.7	11543.2	27000.9	47899.7	29793.6	0	23310.7	38435.9	0	0	0	0	0	0	0	4355.6	19843.3	14615.9	9306.7	22486.9	30495.6	30979.6	0	0	0	0	40912.6	16043.7	26584.3	18139.1	47145.4	45130.4	0	6087.6	0	0
459.175	0	0	0	0	0	0	3582.6	0	0	0	0	0	6425.6	7310.3	0	0	0	0	0	0	0	0	0	0	0	0	0	0	0	0	7653.6	0	0	8052.7	11179.7	0	0	0	0	0	0	0	0	0	0	0	0	0	0
459.187	0	1965	2625.4	1662.5	0	0	4928.7	0	0	5459.1	0	0	0	0	0	8721.5	0	0	0	0	0	0	0	0	0	0	0	0	0	5197.5	0	0	0	0	0	0	0	0	0	0	0	10012.4	0	0	0	0	0	0	0
459.194	0	0	0	0	0	0	15156.8	0	6333.9	6219.3	8386	0	0	8365.4	0	0	11152.5	8586.6	0	0	0	0	0	0	0	0	0	0	0	12008.5	0	4062	0	0	0	0	0	0	0	0	0	11141.5	9173.9	0	8028.1	0	0	0	0
459.203	0	0	0	0	0	0	179310	195744	227725	354927	391024	307346	160266	206761	141928	217069	258894	210566	84265.9	179062	449326	0	0	0	0	0	0	0	4886.3	176132	151690	120050	179153	224199	222172	0	0	0	0	265619	164768	221414	181806	270056	267116	3207.1	8784.9	0	0
459.224	3036.8	8834.7	6971	6896.9	1482	1134.9	0	0	6315.9	0	0	0	0	0	0	0	0	9463.8	0	0	0	88942.6	23564.4	72308.4	0	0	0	0	4809.2	0	0	0	0	0	0	0	0	0	0	0	0	0	0	0	0	0	3757	0	0
459.232	0	767.6	0	0	0	0	16819.3	11258.3	7607	8114.5	20066.3	30155.3	43310.9	24331.6	17457.7	28603.3	6338.2	7090.5	0	21469.7	0	0	0	0	0	0	0	0	0	24253.7	15342.4	10780.6	20680.3	31894.1	51163.4	3751.3	0	0	0	17716.2	35755.8	14496	18406.8	18212.2	0	0	0	0	0
459.26	3865.6	11834.4	13585.4	12079.3	899.5	0	0	0	16853.1	0	0	0	4854.3	0	0	0	0	16845	0	0	0	104244	19630.6	87979.5	0	4658.9	0	0	5357.8	0	0	0	0	6837.6	10139.6	0	0	7629.4	0	6676.3	0	6102.8	15802	0	6715.6	0	0	0	0
459.296	0	3656.4	5547.3	5284.7	0	0	0	0	0	0	0	0	0	0	0	0	0	0	0	0	0	11951.9	0	0	0	0	0	0	0	0	0	0	0	0	0	0	0	0	0	0	0	0	0	0	0	0	0	0	0
459.312	0	721.5	568.1	0	0	0	0	0	0	0	0	0	0	0	0	0	0	0	0	0	0	48645.9	7628.7	44917.1	0	0	0	0	0	0	0	0	0	0	0	0	0	0	0	0	0	0	0	0	0	0	0	0	0
459.327	8232.8	0	599.2	0	0	0	0	0	4145.4	0	0	0	83176.5	0	0	0	0	0	0	0	0	0	0	0	0	50673.4	16027	0	52830.7	22048.3	8715.8	0	0	0	0	0	0	0	0	0	131086	0	0	0	0	0	0	0	0
459.348	0	1068.1	609.2	2345.3	0	0	0	0	0	0	0	0	0	0	0	0	0	0	0	0	0	151538	37526.8	110887	0	0	0	0	0	0	0	0	0	0	0	0	0	14730.9	0	0	0	0	0	0	0	0	11487.9	0	8837.7
459.385	0	0	0	0	0	0	17497.4	18599.6	4539.4	0	10548.4	0	7104.1	5943.6	0	8889	6549.9	12452	0	9386.2	0	99344.6	28341.5	39703.5	0	0	0	0	0	11009.8	8064.6	5826.2	0	12905	10286.4	0	0	9933	0	0	9899.5	10262.2	0	12241.5	8786.6	0	7489.2	0	0
459.684	0	0	0	0	0	0	0	0	0	0	0	0	0	0	0	0	0	0	0	0	0	0	0	0	0	0	0	0	0	0	0	0	0	0	0	0	0	0	0	0	0	0	0	0	0	0	0	0	0
459.959	0	0	583.2	6046.3	585.6	0	0	0	0	0	0	0	0	0	0	0	0	0	0	0	0	0	0	0	0	0	0	22479.4	4405	0	0	0	0	0	0	0	0	0	0	0	0	0	0	0	0	0	0	9427.7	0
459.97	0	0	0	0	0	0	0	0	0	0	0	0	0	0	0	0	0	0	0	0	0	0	0	0	0	0	0	0	0	0	0	0	0	0	0	0	0	0	0	0	0	0	0	0	0	0	0	0	0
460.018	0	0	0	0	0	0	0	0	0	0	0	0	0	0	0	0	0	0	0	0	0	0	0	0	0	0	0	0	4172.2	0	0	0	0	0	0	0	0	0	0	0	0	0	0	0	0	0	0	0	0
460.028	0	0	0	817.6	0	0	0	0	0	0	0	0	0	0	0	0	0	0	0	0	0	0	0	0	0	0	0	7997.6	8670.7	0	0	0	0	0	0	2369.5	0	0	0	0	0	0	0	0	0	0	0	0	0
460.153	3160.1	2971	1697.2	1021.7	0	0	0	0	0	0	0	0	0	0	0	0	0	0	0	0	0	0	0	0	0	0	0	0	0	0	0	0	0	0	0	0	0	0	0	0	0	0	0	0	0	0	0	0	0
460.162	0	0	0	0	0	0	0	0	0	0	0	0	0	0	0	0	0	0	0	0	0	0	0	0	0	0	0	0	0	0	0	0	0	0	0	2356.3	0	0	0	0	0	0	0	0	0	0	0	0	0
460.168	0	0	0	0	0	0	0	0	0	0	0	0	5113.5	0	0	0	0	0	29000.2	41341.5	149947	0	0	0	0	0	0	0	0	0	0	0	0	0	0	2590.8	0	0	0	0	0	0	0	0	0	0	0	0	0
460.185	0	0	0	0	0	0	0	0	0	0	0	0	0	0	0	0	0	0	0	0	0	0	0	0	0	0	0	0	0	0	0	0	0	0	0	0	0	0	0	0	0	0	0	0	0	0	0	0	0
460.198	0	0	0	0	0	0	4962.5	0	11353.8	33004.1	32633.7	17911.3	0	8029.2	0	0	9091.8	9147.8	0	0	36857.1	0	0	0	0	0	0	0	0	0	0	0	6482.1	0	7356.7	0	0	0	0	8085.2	0	8471.7	0	0	11592.3	0	0	0	0
460.205	0	0	0	0	0	0	45538.3	57350.1	52686.1	99853.4	117145	94647.3	39301.1	57515.7	38824.8	45774.4	63140.3	35021.9	22181.3	56387.6	117752	139793	32595.1	51656.7	51904.7	6042.1	5062.3	3775.8	9528.1	36657.1	27535	30977.5	74447.7	89049.3	88195.2	53236.1	0	0	0	66415.9	37619.5	67999.9	32682.9	68432.5	72352.1	64973.1	9335.5	0	0
460.224	0	0	0	0	0	0	0	0	0	0	0	0	0	0	0	0	0	0	0	0	0	17642.6	6385.4	0	36230.9	0	0	0	0	0	0	0	0	0	0	28626	0	0	0	0	0	0	0	0	0	34343.5	0	0	0
460.33	2664.3	0	0	0	0	0	0	0	0	0	0	0	8027.5	0	0	0	0	0	0	0	0	0	0	0	0	4435.9	0	0	4170.6	0	0	0	0	0	0	0	0	0	0	0	23072.8	0	0	0	0	0	0	0	0
460.351	0	0	0	0	0	0	0	0	0	0	0	0	0	0	0	0	0	0	0	0	0	15773.1	0	0	0	0	0	0	0	0	0	0	0	0	0	0	0	0	0	0	0	0	0	0	0	0	0	0	0
460.988	0	0	0	0	0	0	0	0	0	0	0	0	0	0	0	0	0	0	0	0	0	0	0	0	0	0	0	0	0	0	0	0	0	0	0	0	0	0	0	0	0	0	0	0	0	0	0	0	0
461.015	4081.7	3387	4530.6	2329.6	3628.6	0	0	0	0	0	0	0	0	0	0	0	0	0	0	0	0	0	0	0	0	0	0	0	0	0	0	0	0	0	0	0	0	0	0	0	0	0	0	0	0	14523.8	0	0	0
461.058	5286.7	0	476.7	4362.8	0	0	0	180429	0	0	0	0	12540	0	0	0	0	0	0	0	0	0	0	0	0	0	0	0	0	0	0	0	0	0	0	0	0	0	0	0	0	0	53967.9	38523.5	7964	0	0	0	8023.1
461.068	0	0	0	916.9	0	0	0	72568.7	0	0	0	0	0	0	0	0	0	0	0	0	0	0	0	0	21115.9	0	0	0	7035.9	0	0	0	0	0	0	3779.2	0	0	0	0	0	0	0	0	0	6030.6	0	0	0
461.077	19514	8571.1	998.4	7098.4	0	0	0	0	0	0	0	0	0	0	0	0	0	0	0	0	0	0	0	0	0	0	0	0	0	0	0	0	0	0	0	0	0	10714.9	0	0	0	0	0	0	0	0	0	8043.5	0
461.108	16989.6	21192.8	15367.8	8700.1	0	6485.7	0	0	0	0	0	0	0	0	0	0	0	0	0	0	0	0	0	0	0	0	0	0	0	0	0	0	0	0	0	0	0	9064.6	4788.6	0	0	0	0	0	0	0	0	0	0
461.117	0	877.1	540.7	1333.1	0	0	0	0	0	0	0	0	0	0	0	0	0	0	0	0	0	0	0	0	0	7579.3	10843.6	0	7250.3	0	0	0	0	0	0	0	9503.2	0	4338.1	0	0	0	0	0	0	0	0	0	0
461.145	17729.1	4565	2537.5	2520.4	1750.5	0	12739.9	0	0	0	0	0	4594.5	11165.7	0	0	0	0	0	0	0	0	0	0	0	0	0	0	0	9687.7	14999.7	0	0	0	9132.3	0	0	27507.8	0	0	0	0	0	0	0	0	17762.2	12945.8	16439.9
461.153	36675	1796.2	3787.5	2832.1	0	0	0	0	0	0	0	0	0	0	0	0	0	0	0	0	0	0	0	0	0	0	0	0	0	0	0	0	0	0	0	0	0	7402.6	0	0	0	0	0	0	0	0	0	0	0
461.159	0	0	0	0	0	0	0	0	0	0	0	0	0	0	0	0	0	0	0	0	0	0	0	0	0	0	0	0	0	0	0	0	0	0	0	0	0	0	0	0	0	0	0	0	0	0	0	0	0
461.182	0	19386.4	651.6	0	851.8	0	5836.6	6171.3	10370.8	9426.4	12055.6	14498.2	0	0	0	0	0	11665.3	0	0	0	0	0	15027	0	0	0	0	0	6081.9	4602.1	0	0	9435.4	12000.2	0	0	0	0	0	0	4675.1	0	0	12755	0	0	0	0
461.189	0	0	0	0	0	0	5174.1	8851.3	0	0	5060.7	0	0	0	0	0	0	0	0	0	0	337214	107996	242675	136099	0	0	0	5128.5	0	0	0	7802.7	12500.9	7437.6	108332	0	0	0	9097.6	0	11948.4	0	0	0	85584.4	6710.8	0	9070.4
461.195	0	0	0	0	0	0	10288	63388.5	46489.1	0	6804.4	0	21702.4	12167.3	20147.5	18142.6	73058.6	36041.3	0	12411.4	0	0	0	0	13550.2	18948	6056.2	11136.4	3616.3	48251.4	5828.3	41725.5	0	0	0	3576.8	65274.5	25354.2	108051	16681.8	0	41546.8	19978.2	27569.3	0	16009.7	17257.8	49527.3	21662.9
461.203	0	2907.5	2837.8	1747.6	650.4	0	0	0	0	0	4854.3	0	0	0	0	0	0	0	0	0	0	35079	9128.2	30418.5	0	0	0	0	0	0	0	0	0	0	0	0	0	0	0	0	0	0	0	0	0	0	0	0	0
461.208	0	1139.8	547.6	0	0	0	0	0	0	0	0	0	0	0	0	0	0	0	0	0	0	11633.1	0	0	0	0	0	0	0	0	0	0	4601.9	0	0	4022	0	0	0	0	0	0	0	0	0	5836.8	0	0	0
461.229	0	0	0	0	0	0	0	0	0	0	0	0	12835.8	9617.4	0	10800.4	0	0	0	8570.1	0	0	0	0	0	0	0	0	0	14077.3	5316.6	7717.1	0	10888	8640.5	0	0	0	0	0	0	11210.1	0	11550.4	0	0	0	0	0
461.24	6761.3	14638.5	11020.7	13821.8	1485.5	1487.4	0	0	4504	0	0	0	0	0	0	0	0	9949.8	0	0	0	132909	46107.5	123030	0	0	14555	4459.4	26725.8	0	0	0	0	0	0	0	4306.6	0	0	0	5977.8	0	0	0	0	0	0	0	0
461.243	2349	0	0	0	0	0	12807	0	0	0	0	0	0	7280.8	0	0	0	29739.5	0	0	0	0	0	0	0	0	0	0	0	12395.5	9594.6	0	0	10089.5	7905.4	0	0	0	0	0	7308.4	0	0	8530.5	0	0	0	0	0
461.255	0	1210.8	396.2	662.2	0	0	0	0	0	0	0	0	0	0	0	0	0	0	0	0	0	12828.7	0	18860.6	0	0	0	0	0	0	0	0	0	0	0	0	0	4798.7	0	0	0	0	0	0	0	0	0	0	0
461.276	0	4693.8	6381.8	4013.5	0	0	0	0	4390.4	5118.1	0	0	0	0	0	0	0	10418.8	0	0	0	23528.4	8851.3	19499.9	0	0	0	0	0	0	0	0	0	0	0	0	0	0	0	6467.3	0	0	0	0	0	0	0	0	0
461.291	0	2670.7	1462	2242.9	0	0	0	0	0	0	0	0	0	0	0	0	0	0	0	0	0	42866.1	15754	40735.6	0	0	0	0	0	0	0	0	0	0	0	0	0	0	0	0	0	0	0	0	0	0	0	0	0
461.306	0	0	0	0	0	0	58494.8	84793	28339.4	70134.3	101778	98498	26477.7	68415.5	22023.7	65836	76028.7	84029	26642.1	37846.9	98355.5	0	0	0	0	0	0	0	0	41776.2	51234.3	31052.5	52535.5	67113.9	64512.6	0	0	0	0	98951.1	51656.8	97486.6	58890.4	84446	67890.8	0	0	0	0
461.312	0	2036.7	2379	1565.7	0	0	0	0	0	0	0	0	0	0	0	0	0	0	0	0	0	0	0	0	0	0	0	0	0	0	0	0	0	0	0	0	0	0	0	0	0	0	0	0	0	0	0	0	0
461.327	0	1632.8	1072.1	1853.4	0	0	0	0	0	0	0	0	0	0	0	0	0	0	0	0	0	69401	20152.6	65330.2	0	0	0	0	0	0	0	0	0	0	0	0	0	0	0	0	0	0	0	0	0	0	0	0	0
461.364	0	3611.7	2595	4541.1	896.4	1654.5	0	0	0	0	0	0	0	0	0	0	0	0	0	0	0	85017	38501.9	90921.6	0	0	0	0	0	0	0	0	0	0	0	0	0	10812.6	0	0	0	0	0	0	0	0	5219.7	0	10356.3
461.377	0	2405.9	0	0	1207.4	2443.5	0	0	0	0	0	0	0	0	0	0	9418.8	0	0	0	0	0	0	0	0	0	0	0	0	47916.2	0	0	0	0	0	0	0	0	0	0	0	0	0	0	0	0	0	0	0
461.4	0	0	0	0	0	0	168822	216366	164341	178522	225603	268023	304075	280509	108924	355137	188221	554010	192697	238589	182050	33124.8	8267.9	17943.3	0	0	0	0	0	215570	155354	178067	100173	353755	366746	0	0	0	0	303483	263134	211353	272979	320392	166793	0	0	0	5219.3
461.946	0	0	0	0	0	0	0	0	0	0	0	0	0	0	0	0	0	0	0	0	0	0	0	0	0	0	0	0	0	0	0	0	0	0	0	0	0	0	0	0	0	0	0	0	0	18810.5	5158.9	0	0
461.973	0	0	0	0	0	0	0	0	0	0	0	10162.1	0	0	0	0	0	0	0	0	0	0	0	27286.6	0	0	0	23122.8	0	0	0	0	0	0	0	5040.5	12441.7	0	9689.8	0	0	0	0	0	0	0	8130.6	0	8024.9
462.185	0	2535.4	0	0	0	0	0	0	0	0	0	0	0	0	0	0	0	0	0	0	0	0	0	0	5546.4	0	0	0	0	0	0	0	0	0	0	5973.1	0	0	0	0	0	0	0	0	0	5348	0	0	0
462.194	0	0	0	17936.4	0	0	0	0	0	0	0	0	0	0	0	0	0	0	0	0	0	32329.3	10420.4	24509.7	8511.8	0	0	0	0	0	0	0	0	0	0	16847	0	0	4379	0	0	0	0	0	0	4655.3	0	0	0
462.199	0	0	0	0	0	0	0	0	4823.2	0	0	0	0	0	0	0	0	0	0	0	0	0	5353.8	0	0	0	0	0	0	0	0	0	0	0	0	0	8663.9	0	0	0	0	0	0	0	0	0	0	0	0
462.281	0	0	0	0	0	0	0	0	0	0	0	0	0	0	0	0	0	0	0	0	0	0	0	0	0	0	0	0	0	0	0	0	0	0	0	0	0	0	0	0	0	0	0	0	0	10850.9	0	0	0
462.31	0	0	0	0	0	0	7271	9168.3	5190.8	12161.4	18261	0	0	5949.9	5591.8	0	10765.2	19128	0	0	0	0	0	0	0	0	0	0	0	6564.9	0	0	0	6392.9	6898.7	0	0	0	0	12062.1	0	13461.9	0	12726	8375.7	0	0	0	0
462.367	0	0	0	0	0	0	0	0	0	0	0	0	0	0	0	0	0	0	0	0	0	20027.2	4619.9	0	0	0	0	0	0	0	0	0	0	0	0	0	0	0	0	0	0	0	0	0	0	0	0	0	0
462.404	0	0	0	0	0	0	40518.6	43793.6	45945.8	46745.1	55572.7	47202	88310.5	75606.2	12386.4	82151.4	26696.1	165705	42674.3	59548.8	41885.2	0	0	0	0	0	0	0	0	54383.7	38574.7	43352.7	24221.6	111295	100609	0	0	0	0	60345.8	82837.1	68010.6	60120.7	83755.1	37086.3	0	0	0	0
463.009	0	0	0	0	0	0	0	0	0	0	0	0	0	0	0	0	0	0	0	0	0	0	0	0	0	0	0	0	0	0	0	0	0	0	0	0	0	0	0	0	0	0	0	0	0	0	0	0	0
463.012	11186.5	8812.1	9237	8191.1	9035.1	5563.5	22250.3	27727.5	12399.8	11756	9621.1	17428.1	31183.5	0	13556.5	0	0	0	0	0	0	0	0	0	0	0	0	0	0	30643.4	19530.2	13991.9	10578.1	28164.9	66331.2	4232.2	4386.1	0	3907.7	12489.8	19664.2	23833.1	18010.2	9609.2	8090.1	41428.9	0	0	0
463.037	0	0	0	0	0	0	0	0	0	0	0	0	16602.5	12828.3	13334	9689.1	0	0	0	7601.7	7081.3	0	0	0	0	0	0	0	0	7200.2	0	0	0	23573.5	10012.9	0	0	0	0	7260.9	0	15856.3	0	7755.8	0	0	0	0	0
463.086	0	0	0	0	0	0	0	0	0	0	0	0	0	0	0	0	0	0	0	0	0	25972.7	0	0	0	0	0	0	0	0	0	0	0	0	0	0	0	0	0	0	0	0	0	0	0	0	0	0	6489.5
463.151	0	0	0	0	0	0	0	0	0	0	0	0	0	0	0	0	0	0	0	0	0	384309	123550	331538	196741	0	0	0	0	0	0	0	0	0	0	150708	0	0	0	0	0	0	0	0	0	126885	0	0	0
463.161	0	4325.1	779.7	0	0	0	0	0	0	0	0	0	0	0	0	0	0	0	0	0	0	0	0	0	0	0	0	0	0	0	0	0	0	0	0	0	0	0	0	0	0	0	0	0	0	0	0	0	0
463.175	37740.4	5733.6	2959.2	2841	0	0	0	0	0	0	0	0	0	0	0	0	0	0	0	0	0	0	0	0	0	0	0	0	0	0	0	0	0	0	0	0	0	18916.1	0	0	0	0	0	0	0	0	0	8466.2	0
463.192	0	0	0	0	0	0	0	0	0	0	0	0	0	0	0	0	0	0	0	0	0	0	0	0	0	0	0	0	0	0	0	0	0	0	0	0	0	0	0	0	0	0	0	0	0	0	0	0	0
463.198	0	4249	515.9	3277.8	0	0	0	0	0	0	0	0	0	0	0	0	0	0	0	0	0	0	0	0	0	0	0	0	0	0	0	0	0	0	0	0	0	0	0	0	0	0	0	0	0	0	0	0	0
463.219	1484.2	4896	3755.5	2335.3	767.3	0	0	0	0	0	0	8578.5	0	0	0	0	0	0	0	0	0	13602.4	10278.2	23216	0	0	0	0	0	0	0	4146.8	0	0	0	0	0	0	0	0	0	0	0	0	0	0	0	0	0
463.245	0	0	0	0	0	4445.7	14273.7	13594.5	15539.8	15215.4	10802.5	13196.1	32839.8	12933.8	0	17471.9	0	0	0	22644.7	7602.6	0	5773.2	0	0	0	0	0	0	18131.2	26425.5	18096.9	11452.6	27995.4	41908.7	0	0	0	0	34957.8	47459.7	25115.2	34618.2	36058.4	16757.4	0	0	0	0
463.255	0	8609.6	7328.1	6713.2	0	0	0	0	0	0	0	0	0	0	0	0	0	0	0	0	0	25967.9	9388.7	24863.4	0	0	0	3810.4	0	0	0	0	0	0	0	0	0	0	0	0	0	0	0	0	0	0	0	0	0
463.266	0	0	0	0	0	0	0	0	0	0	5930.1	37938.1	9597.4	0	5623.2	0	0	0	0	7051.3	0	0	0	0	0	0	0	0	0	0	0	0	0	7503	9002.4	0	0	0	0	9239.2	7541.1	10725.8	0	0	0	0	0	0	0
463.27	0	4267.4	1055.3	1105.9	0	0	0	0	0	0	0	0	0	0	0	0	0	0	0	0	0	14894.5	6431.8	16115	0	0	0	0	0	0	0	0	0	0	0	0	0	0	0	0	0	0	0	0	0	0	0	0	0
463.307	3545.5	23045.5	4756	9121.8	548.2	0	0	0	0	0	0	0	0	0	0	0	0	0	0	0	0	59631.8	17420.2	48685.5	0	0	0	0	0	0	0	0	0	0	0	0	0	6887.5	0	0	0	0	0	0	0	0	0	0	6805.9
463.328	0	0	413.3	0	1368.7	0	0	0	0	0	0	0	0	0	0	0	7382.6	0	0	0	0	0	0	0	0	0	0	0	0	0	0	0	0	0	6348.6	0	0	0	0	0	0	0	16326.8	0	0	0	0	0	0
463.343	0	2182.7	963.9	2349.6	0	0	0	0	0	0	0	0	0	0	0	0	0	0	0	0	0	47412.5	22376.1	41606.1	0	0	0	0	0	0	0	0	0	0	0	0	0	0	0	0	0	0	0	0	0	0	0	0	0
463.38	0	0	631.3	0	0	0	0	0	0	0	0	0	0	0	0	0	0	0	0	0	0	21954.7	12806.2	31933.6	0	0	0	0	0	0	0	0	0	0	0	0	0	8105.5	0	0	0	0	0	0	0	0	0	0	0
463.452	0	0	0	818.5	0	0	5336.6	11183.9	8802.4	16209.8	14675.2	17060.1	8569.9	8398.2	0	14837	14867.6	22118.7	0	8222.3	8845.8	0	0	0	0	0	0	0	0	7421.9	8418.4	6137.7	0	6858.7	17820.6	0	0	0	0	13516.8	6470.1	12333.5	0	14237.9	11623.1	0	0	0	0
463.624	0	0	0	0	0	0	0	0	0	0	0	0	0	0	0	0	0	0	0	0	0	0	0	0	0	0	0	0	0	0	0	0	0	0	0	0	0	0	0	0	0	0	0	0	0	0	0	0	0
463.875	0	0	0	0	0	0	0	0	0	0	0	0	0	0	0	0	0	0	0	0	0	0	0	0	0	0	0	0	0	0	0	0	0	0	0	0	0	0	0	0	0	0	0	0	0	0	0	0	0
463.952	0	0	0	0	0	0	0	0	0	0	0	0	0	0	0	0	0	0	0	0	0	0	0	0	0	0	0	0	3175.8	0	0	0	0	0	0	0	5175	0	0	0	0	0	0	0	0	0	0	0	0
463.97	0	0	0	0	0	0	0	0	0	0	0	0	0	0	0	0	0	0	0	0	0	0	0	0	0	4980.9	8661.2	16311.7	23727.9	0	0	0	0	0	0	0	5492.4	0	6718.5	0	0	0	0	0	0	0	0	0	0
463.978	0	0	0	0	0	0	0	0	0	0	0	0	0	0	0	0	0	0	0	0	0	0	0	0	0	15590.7	20131.7	61975	61547.9	0	0	0	0	0	0	0	3347.8	0	0	0	0	0	0	0	0	0	0	0	0
463.999	0	0	0	0	0	0	0	0	0	0	0	0	0	0	0	0	0	0	0	0	0	0	0	0	0	18146.9	42677.6	87268.3	100845	0	0	0	0	0	0	0	2861.1	0	0	0	0	0	0	0	0	0	0	0	0
464.015	0	0	689.8	0	0	0	0	0	0	0	0	0	0	0	0	0	0	0	0	0	0	0	0	0	0	0	0	0	0	0	0	0	0	0	0	0	0	0	0	0	0	0	0	0	0	0	0	0	0
464.091	0	0	0	0	0	0	0	0	0	0	0	0	0	0	0	0	0	0	0	0	0	0	0	0	25871.9	4802.4	14972.6	0	15332.3	0	0	0	0	0	0	34107.8	30372.8	0	6323.6	0	0	0	0	0	0	56668.6	0	10176.5	10193.3
464.125	0	0	0	0	0	0	0	0	0	0	0	0	0	0	0	0	0	0	0	0	0	0	0	0	0	0	0	0	0	0	0	0	0	0	0	1996.8	8623.7	0	15571.4	0	0	0	0	0	0	0	0	0	0
464.154	0	0	0	0	0	0	0	0	0	0	0	0	0	0	0	0	0	0	0	0	0	16532.1	6034.7	36761.7	19001	0	0	0	0	0	0	0	0	0	0	24083.5	0	0	0	0	0	0	0	0	0	8728.9	0	0	0
464.278	0	0	0	0	0	0	223502	322370	189400	252728	229622	375243	534488	356200	272593	432686	427502	456157	614723	446770	644788	193413	24418.6	69152.8	0	83878.5	87549.5	31416.1	32335.1	513902	667579	529136	260377	331605	304936	0	93211.3	215591	35104.8	121789	119085	144400	500543	555075	537737	0	203315	413718	572377
464.31	0	5416.3	475.1	1513.1	0	0	0	0	0	0	0	0	0	0	0	0	0	0	0	0	0	0	0	0	0	0	0	0	0	0	0	0	0	0	0	0	0	0	0	0	0	0	0	0	0	0	0	0	0
464.382	0	0	0	0	0	0	0	0	0	0	0	0	0	0	0	0	0	0	0	0	0	0	0	0	0	0	0	0	0	0	0	0	0	0	0	0	0	0	0	0	0	0	0	0	0	0	0	0	0
464.484	0	0	0	0	0	0	0	0	0	0	0	0	0	0	0	0	0	0	0	0	0	0	0	0	0	0	0	0	0	0	0	0	0	0	0	0	0	0	0	0	0	0	0	0	0	0	7392.2	0	0
464.969	0	0	0	0	0	0	0	0	0	0	0	0	0	0	0	0	0	0	0	0	0	0	0	0	10505.6	0	0	0	0	0	0	0	0	0	0	5881.4	0	0	0	0	0	0	0	0	0	4899.8	0	0	0
465.009	6233.5	4910.1	8122.8	4188	6644.2	2175.8	0	0	0	0	0	0	0	0	0	0	0	0	0	0	0	0	0	0	0	0	0	0	0	0	0	0	0	0	0	0	0	5762.7	0	0	0	0	0	0	0	26929.9	0	0	6119
465.095	0	0	1476.5	0	0	0	0	0	0	0	0	0	0	0	0	0	0	0	0	0	0	0	0	0	0	0	0	0	0	0	0	0	0	0	0	0	0	0	0	0	0	0	0	0	0	0	0	0	0
465.105	0	0	0	0	0	0	0	0	0	0	0	0	0	0	0	0	0	0	0	0	0	0	0	0	0	0	0	0	0	0	0	0	0	0	0	0	0	0	0	0	0	0	0	0	0	0	0	0	0
465.114	0	0	0	0	0	0	0	0	0	0	0	0	0	0	0	0	0	0	0	0	0	0	0	0	0	0	0	0	0	0	0	0	0	0	0	0	0	0	0	0	0	0	0	0	0	0	0	0	0
465.118	26935.9	3546.8	2563.2	5421.1	0	0	0	0	0	0	0	0	0	0	0	0	0	0	0	0	0	0	0	0	0	0	0	0	0	0	0	0	0	0	0	2187.9	16511.8	8803.3	52332.9	0	0	0	0	0	0	0	0	6692.9	0
465.124	61377.1	11813.7	14833.3	6562	0	0	0	0	0	0	0	0	0	0	0	0	0	0	0	0	0	0	0	0	0	0	0	0	0	0	0	0	0	0	0	0	0	39713.5	0	0	0	0	0	0	0	0	0	23707.8	0
465.145	46381.9	31036.5	25866.6	6081.2	9167.4	7451.9	0	17985.7	5696.8	7703.7	0	0	0	0	0	0	0	0	0	0	0	0	0	0	0	0	0	6593.4	0	0	0	5806.7	0	0	0	2326.4	6496.2	44634.9	9759.2	10920	0	0	0	0	10315	0	5046.3	19187.8	0
465.16	0	0	0	0	0	0	0	0	0	0	0	0	0	0	0	0	0	0	0	0	0	41767.2	14804.3	83290.3	45277	0	0	0	0	0	0	0	0	0	0	43888.7	0	0	0	0	0	0	0	0	0	31199.9	0	0	0
465.169	0	0	0	0	0	0	21718.9	47973.8	36973.8	39158.8	40098.8	97897.6	32139.3	17764.1	15158	47411.1	10271.3	27489.3	0	23192.8	10706.3	0	0	0	0	0	0	19584.9	0	43799.2	16300.5	40146.3	15996.8	46883.9	48790.8	0	0	0	0	101290	18321	46566.4	30033.7	33300.7	17032.6	0	0	0	0
465.193	0	0	0	2941.2	0	0	41250.7	75819.4	4661	8340.8	9945	16479.4	65984.8	20916.1	8345	46580.8	14358.8	0	18321	32069.2	0	0	0	0	0	0	0	0	8157.8	65342.4	57501.8	66795.9	17474.1	29469	40254.8	0	0	0	0	31204.6	24860.8	17729.4	45811.8	29468.7	19229.5	0	0	0	0
465.214	5738.6	1894.4	3680.6	4027.9	1113	969.9	116164	103088	27800.1	40609.6	22870	21324.2	54570.1	52942.4	15384.4	56061.2	11630.7	127169	24139.3	62368	0	0	0	0	0	0	0	0	14347.6	117660	117005	52230	58345.2	85137.6	135940	0	0	8527.6	0	19302.7	77249.1	39874.5	77450.4	63240.8	30265.7	0	13400.2	0	6110.4
465.224	0	0	0	807.8	0	4071.6	7176.4	0	5006.8	0	0	0	17310	5947.2	0	7925.7	0	0	0	9172.6	0	0	0	0	0	0	0	0	0	0	8896.8	9045	0	16417.3	15028.5	0	0	0	0	0	8462.2	15250	12385.2	19772.9	5608.5	0	0	0	0
465.229	4047.2	0	383.5	920.3	0	0	7264	0	0	0	0	0	0	7026.3	0	8750.9	0	9074.4	0	0	0	0	0	0	0	0	0	0	0	6513.8	13723.5	0	0	8791	0	0	0	0	0	0	10849.5	0	10626.7	0	0	0	0	0	0
465.233	0	2774.6	2404.1	1123.3	0	0	0	0	0	0	0	0	0	0	0	0	0	0	0	0	0	0	0	0	0	0	0	0	0	0	0	0	0	0	0	0	0	0	0	0	0	0	0	0	0	0	0	0	0
465.269	0	1713.4	2195	820	0	0	22172.8	12045.7	3918.7	0	0	0	11719.6	8477.5	0	0	8906.1	25944.2	0	10770.8	0	0	0	0	0	0	0	0	0	32816.9	21791	13306.7	7255	17066.9	19034.7	0	0	0	0	0	24844.4	11226.2	12841.6	12169.6	4991.3	0	0	0	0
465.282	0	0	0	0	0	0	37335.3	64501.4	28678	44800.9	30750.5	62865.5	122969	88384.6	38417.6	71676.7	84567.1	102722	93642.9	100301	150262	0	0	0	0	6239.9	0	0	0	113762	145388	134017	50441	51106.9	67612.7	0	11825.1	40005.8	0	0	13945.9	17521.2	72783.6	103443	114441	0	28966.8	83768	135636
465.286	3651.5	5855.8	2946.4	4668.6	428.7	0	0	0	4079.7	0	0	0	0	0	0	0	0	0	0	0	0	41848.3	15001.5	16752.4	0	0	0	0	0	0	0	0	0	0	0	0	0	7689.9	10479	0	0	0	0	0	0	0	0	0	0
465.301	0	0	0	0	0	0	5717.5	0	0	0	10632.2	0	0	12350.7	0	0	0	12260.5	0	0	0	0	0	0	0	0	0	0	0	13221.3	0	6101	0	6407.5	0	0	0	0	0	11298.5	0	6391.8	0	0	0	0	0	0	0
465.304	4780.8	14369.5	50790.8	128866	16033.7	143365	7609.6	0	197355	197302	30009	60583.7	75532.7	89989.7	34340	0	59271.6	150100	0	0	56247.3	0	0	0	0	7119.3	94287.6	0	336292	0	27530.1	47272.1	21322.4	0	265456	0	0	8102.3	11670	312136	37999.1	115400	66183	9573.9	190486	21022.3	21363.5	0	0
465.322	1743.1	8632.1	7994.3	16563.6	861.8	0	0	0	0	0	0	0	0	0	0	0	0	0	0	0	0	47189.6	14238	34352.7	0	0	0	0	0	0	0	0	0	0	0	0	0	0	0	0	0	0	0	0	0	0	0	0	0
465.358	0	1837.7	1450.5	0	0	0	0	0	0	0	0	0	0	0	0	0	0	0	0	0	0	13899.3	0	19652.8	0	0	0	0	0	0	0	0	0	0	0	0	0	0	0	0	0	0	0	0	0	0	0	0	0
465.395	0	1965	1864	1322.2	0	0	0	0	0	0	0	0	0	0	0	0	0	0	0	0	0	0	0	0	0	0	0	0	0	0	0	0	0	0	0	0	0	0	0	10032.3	0	0	0	0	0	0	0	0	0
465.431	2382.7	7892.2	6079.2	3765.7	838.8	0	18674.6	10264.2	18828.4	27280.9	21991.3	15265.2	17717	17425.9	11089.6	23373.6	16908.5	33556.1	0	11598.5	18917.5	21842.2	9354.9	20469.1	0	5449	0	0	0	15856.9	11237.3	7045.9	14230.6	25092.9	32091.7	0	0	0	0	22589.8	19423.6	17376.4	20466.9	24848.3	27053	0	6768.4	0	8212.1
465.468	5663.7	17785.4	12060.8	8241.1	5341.5	7027.2	111745	151275	86721.7	127166	122209	135936	99807	109153	55679.6	138954	126401	177457	91420.4	85017.3	152486	23126.1	5726	20112.6	0	15451.9	12462.3	20615.1	9719.9	118228	107008	84139.4	104104	157396	149278	7750.6	6347.8	7961.7	4819.5	139800	138832	121561	113135	150588	111797	5228.1	63362.5	8941.1	50725
465.987	0	0	0	0	0	0	0	0	0	0	0	0	0	0	0	0	0	0	0	0	0	0	0	0	0	0	0	0	0	0	0	0	0	0	0	0	0	0	0	0	0	0	0	0	0	0	0	0	0
466.002	0	0	0	0	0	0	0	0	0	0	0	0	0	0	0	0	0	0	0	0	0	0	0	0	0	33630.6	64585.3	36174.2	20591.2	0	0	0	0	0	0	8052.8	4682	0	0	0	0	0	0	0	0	0	0	0	0
466.005	0	0	0	0	0	0	0	5886.9	0	0	7794.3	39735.4	31286	12665.1	25097.9	18412.4	0	8720	21939.4	26639.2	0	0	5597.7	94364	4588.5	0	0	0	5858.2	18019.7	7227.7	7731.2	23726	41149.1	46647.4	16059.3	8507.1	0	0	0	0	7715.4	0	0	13113	13202.5	19218.9	0	85221.9
466.015	0	0	0	0	0	0	0	0	0	0	0	36671.9	7092.5	6942	45803.6	18219.7	0	0	0	9041.7	10985.9	224765	84552.9	174304	193270	5893	91626	24291.8	71782.4	0	0	6023.6	13327.5	39241.1	22225.8	174467	84936.4	0	37302.4	0	11695.2	38873.8	0	0	0	132314	64628.9	8550.2	25449.8
466.042	0	0	0	0	0	0	0	0	0	0	0	0	0	0	0	0	0	0	0	0	0	0	0	0	0	0	0	0	0	0	0	0	0	0	0	0	0	0	0	0	0	0	0	0	0	0	0	0	0
466.148	4884.2	3057.4	4269	1217.6	488.7	0	0	0	0	0	0	0	0	0	0	0	0	0	0	0	0	0	0	0	0	0	0	0	0	0	0	0	0	0	0	0	0	0	0	0	0	0	0	0	0	0	0	0	0
466.188	0	0	0	10969.8	0	0	0	9585.8	0	0	0	0	0	0	0	0	0	0	0	0	0	0	0	0	0	0	0	0	0	8573.3	16296.5	11670.7	0	0	9049.9	0	0	0	0	0	0	0	12953	0	5684	0	0	0	0
466.218	0	0	0	0	0	0	7873.2	7088.2	0	0	0	0	0	0	0	0	0	17711.2	0	7168.5	0	0	0	0	0	0	0	0	0	7450.7	6064.6	0	0	0	8119.8	0	0	0	0	0	0	0	0	0	0	0	0	0	0
466.221	0	0	0	0	0	0	0	0	0	0	0	0	0	0	0	0	0	0	0	0	0	0	0	0	30252.5	0	0	0	0	0	0	0	0	14095.4	0	26418	16988	0	0	0	0	11249.7	0	0	0	63858	15354.8	0	0
466.294	0	0	0	0	0	0	5104.6	0	0	0	0	0	0	0	0	0	0	9060.3	0	0	0	0	0	0	0	0	0	0	0	0	5680.9	5464.8	0	0	0	0	8414.5	11219.2	0	0	7709.1	12969.3	0	0	0	0	0	26173.1	11322.9
466.308	0	2095.8	14553.7	34901.8	3026.7	40474	0	0	39144.8	49884.7	0	0	9749	8505.5	0	0	9884.5	16598.8	0	0	0	0	0	0	0	0	12939	0	94977.3	0	0	0	4418.3	0	48854.5	0	0	0	0	74790.5	0	18928.4	0	0	35251.8	0	0	0	0
466.325	0	1544.4	1282.1	2883.4	0	0	0	0	0	0	0	0	0	0	0	0	0	0	0	0	0	0	0	0	0	0	0	0	0	0	0	0	0	0	0	0	0	0	0	0	0	0	0	0	0	0	0	0	0
466.471	0	2555.8	2962.6	857.8	1117.1	0	19189.7	30864.6	13446.4	28818	28029.4	21355.7	12815.5	15793.7	9950.5	24729.8	23751.8	41716.6	17671.3	9621	19304.7	0	0	0	0	0	0	0	0	16652.1	15222.1	11367	20684.2	24425.3	31877.2	0	0	0	0	18740.7	24558.9	23845.1	0	24149.4	27827.1	0	12430.3	0	0
466.723	0	0	0	0	0	0	0	0	0	0	0	0	0	0	0	0	0	0	0	0	0	0	0	0	8315.5	0	0	0	0	0	0	0	0	0	0	7353.1	5037.2	0	0	0	0	0	0	0	0	13522.2	0	0	0
467.006	1777.9	1373.1	1602.1	1291.1	1724.5	0	0	0	0	0	0	0	0	0	0	0	0	0	0	0	0	0	0	0	0	0	0	0	0	0	0	0	0	0	0	0	0	0	0	0	0	0	0	0	0	5616.4	0	0	0
467.018	0	0	0	0	0	0	0	0	0	0	0	0	0	0	0	0	0	0	0	0	0	0	0	0	0	0	0	0	0	0	0	0	0	0	0	10040	0	0	0	0	0	0	0	0	0	0	0	0	0
467.078	1840	4477.4	435.7	9480.3	0	0	0	14094	0	0	0	0	0	0	0	0	0	0	0	0	0	0	0	0	0	0	0	0	0	0	0	0	0	0	0	0	0	0	0	0	0	0	0	0	0	0	0	0	0
467.116	9543.4	5443.1	1297.1	2959.3	0	0	0	0	0	0	0	0	0	0	0	0	0	0	0	0	0	0	0	0	0	0	0	0	0	0	0	0	0	0	0	0	0	0	0	0	0	0	0	0	0	0	0	0	0
467.125	26207.3	18645.7	8145.6	25655	0	0	0	0	0	0	0	0	0	0	0	0	0	0	0	0	0	0	0	0	10941.8	7170.6	7032	0	6224.6	0	0	0	0	0	0	3559.2	8876.2	50215.9	11886.5	0	0	0	0	0	0	8246	9461.5	16246.2	0
467.161	0	0	0	0	0	0	0	0	0	0	0	0	0	0	0	0	0	0	0	0	0	0	0	0	0	0	0	0	0	0	0	0	0	0	0	0	0	0	0	0	0	0	0	0	0	0	0	0	0
467.165	0	0	0	0	0	0	0	0	7103.8	0	0	12580	0	0	0	0	0	0	0	0	0	0	0	0	0	0	0	3669.4	0	0	0	5206.9	0	0	0	5360.5	0	0	0	13603.2	0	0	0	0	0	0	0	0	0
467.172	0	2662.1	2064.3	0	1555.6	3609.9	0	0	0	0	0	0	0	0	0	0	0	0	0	0	0	0	0	0	0	0	0	0	6684.7	0	0	0	0	0	0	0	0	0	0	0	0	0	0	0	0	0	0	0	0
467.195	6365.9	0	1115.4	939.9	0	9331.1	13142.8	10042.1	0	0	0	0	6031	7282.1	0	0	0	14480.7	0	0	0	0	0	0	0	0	0	0	0	11336.7	14820.5	5782	0	10181.8	18934.5	0	0	7003.2	0	0	7600.5	0	9494.6	0	0	0	7354.5	5588.5	0
467.203	0	990.8	3428.8	3070.4	0	4276.3	5252.2	0	0	0	0	0	0	0	0	0	0	0	0	0	0	0	10574.4	0	0	7369.5	0	0	3787.3	0	0	4183.9	0	0	0	0	0	0	6631.7	0	0	0	0	0	0	0	7317.1	0	0
467.229	0	1444.9	1753.8	2176.1	0	0	0	0	0	0	0	0	0	0	0	0	0	0	0	0	0	18966.8	7589.9	0	0	0	0	0	4137.6	0	0	3974.6	0	0	0	0	0	0	0	0	0	0	0	0	0	0	0	0	0
467.244	0	0	0	0	0	0	0	0	0	0	0	0	0	0	0	0	0	0	0	0	0	0	0	0	0	0	0	0	0	0	0	0	0	0	0	0	0	8898.5	0	0	0	0	0	0	0	0	6439.1	12684.1	0
467.265	0	2099.6	2154.5	2295.2	0	0	0	0	4623.9	0	0	0	0	0	0	0	0	9026.8	73908.4	0	0	53936.2	15737.4	19061.3	0	5509.4	0	0	0	0	0	0	0	0	0	0	0	10003.9	0	0	0	0	21653.7	13186.5	0	0	90489.3	7767.4	59951.1
467.301	0	1860.4	3052.2	7270.4	0	3733.6	0	0	0	0	0	0	0	0	0	0	0	0	0	0	0	24136.1	6724.6	0	0	0	0	0	5884.5	0	0	0	0	0	0	0	0	0	0	0	0	0	0	0	0	0	0	0	0
467.311	0	0	0	2111.5	0	1340.5	0	0	0	0	0	0	0	0	0	0	0	0	0	0	0	0	0	0	0	0	0	0	7883.6	0	0	0	0	0	0	0	0	0	0	0	0	0	0	0	0	0	0	0	0
467.338	0	5235.1	7550.4	10785.2	438.4	0	0	0	0	0	0	0	0	0	0	0	0	0	0	0	0	18673.7	5891.3	16106.6	0	0	0	0	0	0	0	0	0	0	0	0	0	0	0	12601.9	0	0	0	0	0	0	0	0	0
467.374	0	6231.3	4840	6357.1	0	0	0	0	7574.4	0	0	0	0	0	0	0	0	7834	0	0	0	12847.8	0	0	0	0	0	0	0	0	0	0	0	0	0	0	0	0	0	12823.2	0	0	0	0	0	0	0	0	0
467.411	14842.6	23217.3	18810.2	65729.1	5599.6	6777.4	6586.9	12722.7	82979.2	49808.1	12949.3	10444.1	21157.6	6195	0	18133.1	8412.4	38468.1	0	0	11880.7	21117.7	4953.5	0	0	9718.4	11064.1	0	8054.4	0	19381.7	0	12279.5	16692.7	98506.6	0	3862.4	26428.8	9112.9	143631	5256.5	27495.2	103013	7649.8	27226.4	4149.8	5826	0	0
467.447	1999.4	1551.3	3325.7	3375.4	0	1680.5	0	0	5814.6	34728.5	6561.7	0	5736.3	9386.7	0	0	0	12517.7	0	0	0	0	0	0	0	0	0	0	4111.1	0	0	0	5216.9	0	24063.6	0	0	0	0	9549	7525.7	14831	0	12244	32475.8	0	0	0	0
467.994	0	0	0	0	0	0	0	0	0	0	0	0	0	0	0	0	0	0	0	0	0	0	0	0	0	0	0	0	0	0	0	0	0	0	0	0	4860.9	0	0	0	0	0	0	0	0	0	0	0	0
468.033	0	0	0	0	0	0	0	0	0	0	0	0	0	0	0	0	0	0	0	0	0	0	0	0	0	0	0	0	0	0	0	0	0	0	0	0	0	0	0	0	0	0	0	0	0	0	0	0	5740.2
468.129	2457.2	1305.8	645.1	2258.1	0	0	0	0	0	0	0	0	0	0	0	0	0	0	0	0	0	0	0	0	0	0	0	0	0	0	0	0	0	0	0	0	0	0	0	0	0	0	0	0	0	0	0	0	0
468.264	0	0	0	0	0	0	14043.6	20502.4	0	11118.6	12941.1	14230.8	9539.2	11454.2	0	12149.5	0	0	0	21521.1	0	0	0	0	0	0	0	0	0	19584.3	46744.7	24657.6	20563.7	58938.8	39142.7	0	0	0	0	14736.2	7916.4	30954.5	36438.9	62858	38792.6	0	0	0	0
468.273	0	0	0	0	0	0	0	0	0	0	0	0	0	0	0	0	0	0	0	0	0	0	0	0	0	0	0	0	0	0	0	0	0	6792.2	0	0	0	0	0	0	0	0	0	0	6959.2	0	0	0	0
468.414	0	5427	4740.4	19279.4	530.2	0	0	0	14801.4	0	0	0	0	0	0	0	0	0	0	0	0	0	0	0	0	0	0	0	0	0	0	0	0	0	12872.1	0	0	0	0	22501.6	0	0	0	0	0	0	0	0	0
468.784	5596.3	7068	1151.3	6110.7	1917	0	0	0	0	0	0	0	0	0	0	0	0	0	0	0	0	0	0	0	0	0	0	0	0	0	0	0	0	0	0	0	0	17288	0	0	0	0	0	0	0	0	0	13070.3	0
469.029	0	0	0	0	0	0	0	0	0	0	0	0	0	0	0	0	0	0	0	0	0	0	0	0	0	0	0	0	0	0	0	0	0	0	0	0	0	0	0	0	0	0	0	0	0	0	0	0	0
469.052	0	0	0	0	0	0	0	0	0	0	0	0	0	0	0	0	0	0	0	0	0	0	0	0	0	10319.5	13369.3	43413	53929.6	0	0	0	0	0	0	0	0	0	0	0	0	0	0	0	0	0	0	0	0
469.056	4449.9	0	0	0	0	0	0	0	0	0	0	0	0	0	0	0	0	0	0	0	0	0	0	0	0	0	0	0	0	0	0	0	0	0	0	0	0	0	0	0	0	0	0	0	0	0	0	0	6651
469.075	12062	16736.1	10710.6	14763.7	0	0	0	0	0	0	0	0	0	0	0	0	0	0	0	0	0	0	0	0	0	0	0	0	0	0	0	0	0	0	0	0	0	10259.7	0	0	0	0	0	0	0	0	0	0	0
469.084	0	22847.7	15048.5	22442.6	0	0	0	0	0	0	0	0	0	0	0	0	0	0	0	0	0	0	0	0	0	5534.3	0	0	3281.3	0	0	0	0	0	0	0	6602.5	0	9111	0	0	0	0	0	0	0	0	0	0
469.122	3700.5	3182.2	1161.9	4950.5	0	0	0	0	0	0	0	0	0	0	0	0	0	0	0	0	0	0	0	0	0	0	0	0	0	0	0	0	0	0	0	0	0	0	0	0	0	0	0	0	0	0	0	0	0
469.139	0	0	0	0	0	0	0	0	0	0	0	0	0	0	0	0	0	0	0	0	0	0	0	0	0	0	0	0	0	0	0	0	0	0	0	0	0	0	0	0	0	0	0	0	0	0	7995.5	0	0
469.148	0	0	0	0	0	0	0	0	0	0	0	0	0	0	0	0	0	0	0	0	0	0	0	0	0	0	0	0	0	0	0	0	0	0	0	0	0	0	0	0	0	0	0	0	0	0	0	0	0
469.158	6640.3	1682.6	1357	2995.3	6206.7	28111.1	53577	175217	29959.9	30120.1	18910	0	22485.3	0	0	10614.5	0	26838.7	0	10444.8	0	0	0	0	0	4328.7	0	0	0	60063.5	108292	35970.6	22816.1	10158	65107.7	0	0	0	0	0	41262	15752.1	36550.7	17781.3	54463.4	0	0	0	0
469.208	0	1319.1	1086.3	0	0	0	0	0	0	0	0	0	0	0	0	0	0	0	0	0	0	0	0	0	0	0	0	0	3696.7	0	0	0	0	0	0	0	0	0	0	0	0	0	0	0	0	0	0	0	0
469.229	0	0	818.2	0	548.9	0	0	0	0	0	0	0	0	0	0	0	0	0	0	0	0	0	0	0	0	29316.5	0	0	0	0	0	0	0	0	0	0	0	0	0	0	0	0	0	0	0	0	0	0	0
469.244	0	4165.4	4318.2	2793.2	0	0	0	0	0	0	0	0	0	0	0	0	0	0	0	0	0	61158.5	17308.9	20490.9	0	0	0	0	4179.3	0	0	0	0	0	0	0	0	0	0	0	0	0	0	0	0	0	0	0	0
469.278	0	0	0	0	0	0	0	0	0	0	0	0	0	0	0	0	0	0	0	0	0	180688	49844.4	31726.1	167134	0	0	0	0	0	0	5292.6	0	0	0	81468.5	0	0	0	0	0	0	0	0	0	140458	0	0	0
469.284	9704	21303.4	41357.6	67762.9	11945.5	206811	21344.1	29170.6	112618	46959.7	37175.3	41458.9	27535.9	61522.2	7342.8	19521.4	50542.1	407646	13423.7	16225.7	60652.2	45649.4	7706.6	0	0	26244.9	260385	8377.9	477061	21102.7	34352	28789.1	32003.8	26184.2	118171	1998.3	6968.7	46182.4	20045.4	46408.7	33935.4	30236.8	39995.1	26143.3	207546	0	75612.7	0	48360.4
469.317	0	3515	3678.9	3087.6	0	0	0	0	0	0	0	0	0	0	0	0	0	0	0	0	0	0	0	0	0	0	0	0	0	0	0	0	0	0	0	0	0	0	0	0	0	0	0	0	0	0	0	0	0
469.332	0	0	0	0	0	0	0	0	0	0	0	0	0	0	0	0	0	0	0	0	0	34715.2	0	20786	0	0	0	0	0	0	0	0	0	0	0	0	0	0	0	0	0	0	0	0	0	0	0	0	0
469.353	0	6750.3	6317.4	7159.1	0	0	0	0	0	0	0	0	0	0	0	0	0	0	0	0	0	0	0	0	0	0	0	0	0	0	0	0	0	0	0	0	0	0	0	17724	0	0	0	0	0	0	0	0	0
469.369	0	0	0	0	0	0	0	0	0	0	0	0	0	0	0	0	0	0	0	0	0	30149	0	15834	0	0	0	0	0	0	0	0	0	0	0	0	0	0	0	0	0	0	0	0	0	0	0	0	0
469.39	0	4459.5	3361.5	4416.5	0	0	0	0	7360.8	15182	0	15354.7	0	0	0	30876.1	53486.6	54275.4	15150.5	19956.9	57949.3	31076.5	11532	16584.2	0	0	0	0	0	0	0	0	0	0	7374.7	9385.7	23927	0	44403.5	0	0	4966.3	0	0	8838.4	0	0	0	0
469.405	0	0	0	0	0	0	0	0	0	0	0	0	0	0	0	0	0	0	0	0	0	25907.5	0	12281.2	0	0	0	0	0	0	0	0	0	0	0	0	0	0	0	0	0	0	0	0	0	0	0	0	0
469.426	0	0	330.4	0	0	0	0	0	0	8751	0	0	0	0	0	0	0	14563.6	0	0	0	0	0	0	0	0	0	0	0	5696.8	0	0	0	6354.7	13119.3	0	0	0	0	0	0	6099.1	0	0	7096.9	0	0	0	0
469.538	0	0	0	0	0	0	0	0	0	0	0	0	0	0	6420.2	0	0	14066.4	92625.7	0	0	0	0	0	0	0	0	0	0	0	0	0	0	0	0	0	0	0	0	0	8253.1	0	20774.3	16052.8	0	0	0	0	0
469.986	0	0	0	0	0	0	0	0	0	0	0	0	0	0	0	0	0	0	0	0	0	0	0	0	0	0	0	0	30170.8	0	0	0	0	0	0	0	0	0	0	0	0	0	0	0	0	0	0	0	0
470.152	0	0	0	23185	0	0	0	155744	0	0	0	0	6234.3	0	0	0	0	0	0	0	0	0	0	0	0	0	0	0	0	0	0	0	0	0	0	0	0	0	0	0	0	0	16343	0	0	0	0	0	0
470.161	0	0	0	0	0	0	5282.2	25390.6	0	0	0	0	0	0	0	0	0	0	0	0	0	0	0	0	0	0	0	0	0	0	8760.7	0	0	0	0	0	0	0	0	0	5313.4	0	0	0	0	0	0	0	0
470.189	0	0	0	0	0	0	7930.3	16564.5	3871.7	0	8861	0	5644.9	0	0	12519.2	0	0	0	0	0	113814	23843.1	64104.8	27166.1	0	0	0	0	0	0	0	7879.6	10843.4	8612	33964.1	0	0	0	0	0	13609.7	0	0	6184.6	20817.9	0	0	0
470.226	0	0	0	0	0	0	0	0	0	0	0	0	0	0	0	0	0	0	0	0	0	126816	29782	102724	34182	0	0	0	0	0	0	0	0	0	0	36791.8	0	0	0	0	0	0	0	0	0	26132.6	0	0	0
470.281	0	0	0	0	0	0	0	0	0	0	0	0	0	0	0	0	0	0	0	0	0	0	0	0	12684.5	0	0	0	0	0	0	0	0	0	0	9368.7	0	0	0	0	0	0	0	0	0	24154.7	0	0	0
470.288	0	2681.5	8286.1	16458.1	875.6	45168.7	0	0	15220.2	0	0	0	0	0	0	0	0	70063.9	0	0	0	0	0	0	0	0	34206.1	0	109791	0	0	0	0	0	0	0	0	0	0	0	0	0	0	0	37973.8	0	5575.2	0	5688
470.563	0	0	0	0	0	0	0	0	0	0	0	0	0	0	0	0	0	0	0	0	0	0	0	0	0	0	15370.8	8410.8	0	0	0	0	0	0	0	0	0	0	0	0	0	0	0	0	0	0	0	0	0
470.736	0	0	0	0	0	0	0	0	0	0	0	0	0	0	0	0	0	0	0	0	11980.6	0	0	0	0	0	0	0	0	0	0	0	0	0	0	0	0	0	0	0	0	4727.8	0	0	0	0	0	0	0
471.108	0	0	0	0	0	0	0	0	0	0	0	0	0	0	0	0	0	20574.3	0	0	0	0	0	0	0	0	0	0	0	0	0	0	0	0	0	0	0	0	0	0	0	0	0	0	0	0	0	0	7699.2
471.141	95010.3	13198.5	2445.2	11801.8	872.7	0	0	0	0	0	0	0	0	0	0	0	0	0	0	0	0	0	0	0	0	0	0	0	0	0	0	0	0	0	0	0	0	104631	0	0	0	0	0	0	0	0	11554.3	56388.8	10409.6
471.156	0	0	0	1620.7	0	0	14689.8	47916.3	18089.5	4878.9	0	20914.2	7431.8	17126	6860.9	12876.4	0	0	0	0	0	0	0	0	0	0	0	0	0	14917.4	7293.2	10915.3	8191.5	13489.1	9588.8	0	0	0	0	21972.4	8051.8	11166.7	8422.4	14005.7	0	0	0	0	0
471.173	0	0	1061.8	0	0	0	0	0	0	0	0	0	0	0	0	0	0	0	0	0	0	61439.4	12661	26756.9	7357.5	0	0	0	0	0	0	0	0	0	0	16663.9	0	0	0	0	0	0	0	0	0	6630.2	0	0	0
471.181	0	0	0	0	0	0	0	0	0	0	0	0	0	0	0	0	0	0	0	0	0	0	0	0	0	0	0	0	0	0	0	0	0	0	0	0	0	0	0	0	0	0	0	0	0	0	0	0	0
471.187	0	925.9	330.2	0	0	0	0	0	0	0	0	0	0	0	0	0	0	0	0	0	0	0	0	0	0	0	0	0	0	0	0	0	0	0	0	0	0	0	4302.9	0	0	0	0	0	0	0	40011.4	0	22285.6
471.203	0	0	0	0	0	0	0	0	11929.4	0	8695.6	0	0	0	0	11314.2	6582.2	0	0	0	9850.7	0	0	0	0	0	0	0	0	0	0	0	5319.9	0	7145.8	0	0	0	0	0	0	0	0	8210.8	7637.4	0	0	0	0
471.224	0	5257.3	4231	3880.9	0	0	38185.4	48316.7	29743.1	24474.8	29160.2	55871.1	40615.1	53172.3	18175	81019.2	52795.7	36991.1	0	27304.5	42121.7	43853.3	9793.1	26191.3	0	9400.9	7025.6	4486.8	14011.8	48137.7	18656.8	35957.2	22216	30087.4	32822.8	5206.9	11762.8	30512	49669	60292.8	22484	69445	41688.1	38151.5	51228.6	4969.5	137247	40543.2	83072.9
471.232	0	0	0	0	0	0	46995.9	25552.8	11867.1	12948.7	27994.6	44561.8	61788.7	76210.7	34512.2	53886.9	12528.2	11721.5	0	33140.7	0	0	0	0	0	0	0	0	0	54530.2	37459.5	29712.9	26259.3	67996.8	67030.9	0	0	0	0	43131.8	77089.4	23070.1	43651.9	33303	0	0	0	0	0
471.245	0	1414.5	873.4	2129.5	2018.7	1756.2	0	0	0	0	0	0	0	0	0	0	0	0	0	0	0	0	0	0	0	6050	0	0	0	0	0	0	0	0	0	0	0	0	0	0	0	0	0	0	0	0	0	0	0
471.26	0	7038.5	8301.1	8251.9	0	0	10007.9	14919.3	33221.6	19299.4	14149.5	8765.8	8546.1	6293.8	5614	12110.4	10599.3	12920.3	12415.1	10439.7	0	289381	115546	110678	0	7207.6	0	6933.3	7670.8	16698.7	14261.9	10665.2	6697.6	7406.8	0	0	0	0	0	9242.5	0	9133.7	8873.1	0	8233.2	0	29786.5	0	5959.2
471.264	0	0	4420.4	0	0	0	0	0	0	0	0	0	0	0	0	0	0	0	0	0	0	0	0	0	0	0	0	0	0	0	0	0	0	0	0	0	0	0	0	0	0	0	0	0	0	0	0	0	0
471.267	0	1508.2	0	12573.2	0	0	34173.6	34987.3	42994.5	44282.1	55416.8	68027.5	34983.2	43046.5	11943	48124.6	46187.5	73575.8	10140.5	34385.9	53532	0	0	0	0	0	0	0	0	41918.9	29791.2	26759.6	19483.7	40065.8	39392.6	0	0	0	0	44145.8	35547.2	51056.6	33886.7	62809.6	41253.5	0	0	0	0
471.28	0	0	854.7	0	0	4796.9	0	0	0	0	0	0	0	0	0	0	0	13087.5	0	0	0	0	0	0	0	0	0	0	5918.3	0	0	0	0	0	0	0	0	0	0	0	0	0	0	0	0	0	0	0	0
471.296	0	7647.3	5310.3	6893.6	520.5	0	0	0	0	0	0	0	0	0	0	0	0	0	0	0	0	10699.7	0	0	0	0	0	0	0	0	0	0	0	0	0	0	0	0	0	0	0	0	0	0	0	0	0	0	0
471.312	0	0	0	0	0	0	0	0	0	0	0	0	0	0	0	0	0	0	0	0	0	31186.7	10276.8	30802.2	0	0	0	0	0	0	0	0	0	0	0	0	0	0	0	0	0	0	0	0	0	0	0	0	0
471.333	20203.2	30873.4	19796.2	47110.8	7961.6	7768	4863.6	0	51783.2	10950.2	7199.6	0	5783.9	5832.8	0	0	0	10258.5	0	0	0	0	0	0	0	6072.5	0	0	5766.5	0	6784.8	0	7418.3	0	8700.7	0	6424	22002.1	8004.5	7557.8	0	0	25260.9	0	7156.5	0	0	0	0
471.348	0	0	0	0	0	0	0	0	0	0	0	0	0	0	0	0	0	0	0	0	0	82607.3	12739.1	47281.3	0	0	0	0	0	0	0	0	0	0	0	0	0	0	0	0	0	0	0	0	0	0	6445	0	0
471.369	0	2015.5	2632.6	3606.6	0	0	0	0	0	0	0	0	0	0	0	0	0	0	0	0	0	0	0	0	0	0	0	0	0	0	0	0	0	0	0	0	0	0	0	0	0	0	0	0	0	0	0	0	0
471.384	0	0	0	0	0	0	0	0	0	0	0	0	0	0	0	0	0	0	0	0	0	33896	12045	34519.2	0	0	0	0	0	0	0	0	0	0	0	0	0	0	0	0	0	0	0	0	0	0	0	0	0
471.421	0	0	0	0	0	0	8383.6	11401.6	6781.4	10229.4	9306.6	0	8880	0	0	17728	0	0	0	0	8386.3	23603	7233.9	0	0	0	0	0	0	10695.2	9204	5949.4	0	12951.7	6681	0	0	0	0	0	6119.1	8726.4	0	14963.2	7217.1	0	0	0	0
472.103	0	0	0	0	0	0	0	0	0	0	0	0	0	0	0	0	0	0	0	0	0	0	0	0	0	0	0	0	0	0	0	0	0	0	0	0	0	0	0	0	0	0	0	0	0	0	20327.8	0	83298.9
472.118	0	0	1866.2	0	0	0	0	0	0	0	0	0	0	0	0	0	0	0	0	0	0	0	0	0	0	0	0	0	0	0	0	0	0	0	0	0	0	0	0	0	0	0	0	0	0	0	0	0	0
472.205	0	0	0	0	0	0	0	8686.1	0	0	0	0	0	0	0	0	0	0	0	0	0	31846.3	10602.4	0	7344.8	0	0	0	0	0	0	0	0	0	0	4929.6	0	0	0	0	0	0	0	0	0	0	0	0	0
472.219	0	0	0	0	0	0	0	0	5873.2	9235.5	8812	0	0	8781.6	0	0	6800.5	19982.8	0	0	0	0	0	0	0	0	0	0	0	0	0	4523.5	0	0	0	0	0	0	0	0	0	9982.3	0	15545.4	13134	0	0	0	0
472.227	0	0	0	0	0	0	0	0	0	0	0	0	0	8118.3	0	0	0	0	0	0	0	0	0	0	0	0	0	0	0	0	0	0	0	0	0	0	0	0	4862.2	0	0	5637	0	0	0	0	17746.7	0	0
472.238	0	0	0	1005.7	0	0	0	0	0	0	0	0	0	0	0	0	0	0	0	0	0	0	0	0	0	0	0	0	0	0	0	0	0	0	0	0	4831.3	0	0	0	0	0	0	0	0	0	0	0	0
472.241	0	0	0	0	0	0	0	0	0	0	0	0	0	0	0	0	0	0	0	0	0	21211.6	0	12661.1	4691.4	0	0	0	0	0	0	0	0	0	0	0	0	0	0	0	0	0	0	0	0	4987	0	0	0
472.245	0	0	0	0	0	0	0	0	0	0	0	0	0	0	0	0	0	0	0	0	0	0	0	0	0	0	0	0	0	0	0	0	0	0	0	0	0	8822.1	5484.9	0	0	0	0	0	0	0	0	17448.2	0
472.27	0	0	0	2075.1	0	0	0	6383	0	6311.3	9054.8	0	6433.8	11507.2	0	0	0	11211.3	0	0	0	0	0	0	0	0	0	0	0	7362.1	8511.3	4952.6	4682.6	9654	8256.8	0	0	0	0	11967.3	0	8271.8	0	15574.6	0	0	0	0	0
472.299	0	0	372.2	0	0	0	25465	23452.4	23850.8	35730.2	48484.9	32408.3	37266.7	35727.1	6908.5	46163.1	30918.6	65887.4	13577.5	26103.2	29755.5	0	0	0	0	0	0	0	0	28568	28924.1	16420	24574.6	49529.3	28177.7	0	0	0	0	36715.6	21881.5	41394.7	24150	41269.7	46687.6	0	0	0	0
472.336	2229.1	7727.2	4079.4	12220.8	785.2	0	0	0	0	0	0	0	0	0	0	0	0	0	0	0	0	0	0	0	0	0	0	0	0	0	0	0	0	0	0	0	0	0	0	0	0	0	0	0	0	0	0	0	0
472.969	0	0	0	0	0	2744.9	0	0	0	0	0	0	0	0	0	0	0	0	0	0	0	0	0	0	0	0	0	0	0	0	0	0	0	0	0	0	0	0	0	0	0	0	0	0	0	0	0	0	0
473.144	0	1686.8	2981.9	0	0	6945.4	0	0	0	0	0	0	0	0	0	0	0	0	0	0	0	0	0	0	0	0	0	0	0	0	0	0	0	0	0	0	0	0	0	0	0	0	0	0	0	0	0	0	0
473.152	0	0	0	5220.7	0	0	9144.2	18886	6959.7	0	8988.5	0	0	7747.1	0	8717.8	0	0	0	0	0	322391	101160	286578	132681	0	0	0	0	4965.7	8475	5842.6	0	8178.6	9009.1	122016	0	0	0	0	0	9203.2	0	0	5229.1	88072.9	0	0	0
473.159	0	0	0	1256.7	0	0	12875.5	13660.3	0	0	5055.5	8928.7	13042	11893.9	0	0	0	0	0	0	0	0	0	0	0	0	13982.1	0	23395.4	20581.3	14348.9	11756	6230.1	0	10339.8	0	0	0	0	0	9615.8	0	13268.5	11150.3	0	0	0	0	0
473.164	0	0	0	0	0	0	55024.7	31746.9	36866.6	44627	51163	21381	23116.5	47231.4	9097.2	71588.4	50603.8	123952	0	32740.2	20537	0	0	0	0	0	0	0	0	50467.4	51598.5	21576.3	41807.3	47945.4	33347.4	0	0	0	0	13959.3	35951.5	19140.7	46413.6	52828.5	41818	0	4775.7	0	0
473.178	0	0	0	0	0	0	0	0	0	0	0	0	0	0	0	0	0	0	0	0	0	0	0	0	0	0	0	0	0	0	0	0	0	0	0	0	0	0	0	0	0	0	0	0	0	0	0	0	0
473.203	0	3110.9	1992.8	1828.3	609.5	0	0	0	0	0	0	0	0	0	0	0	0	0	0	0	0	14783.2	0	13882.7	0	0	0	0	0	0	0	0	0	0	0	0	0	0	0	0	0	0	0	0	0	0	0	0	0
473.208	0	0	0	0	0	0	0	0	0	0	0	0	0	0	0	0	0	0	0	0	0	437915	127583	338848	69529.1	0	0	0	0	0	0	0	0	0	0	84247.7	0	0	0	0	0	0	0	0	0	58174.7	0	0	0
473.211	3106.9	0	0	0	0	0	0	0	0	0	0	0	0	0	0	0	0	0	0	0	0	0	0	0	0	0	0	0	0	0	0	0	0	0	0	0	0	7975.6	0	0	0	0	0	0	0	0	40045.8	7395.7	27645.6
473.218	0	0	0	0	0	0	1.46279e+07	1.86497e+07	2.15183e+07	2.4953e+07	2.50526e+07	2.26369e+07	1.39907e+07	12619633	9.14129e+06	1.88819e+07	2.43945e+07	2.24779e+07	1.11636e+07	1.40861e+07	2.41844e+07	21408.2	8240.9	25509.2	237697	388089	428949	484997	402650	1.54097e+07	1.43231e+07	1.12481e+07	13313620	1.79583e+07	1.95474e+07	319688	0	0	0	1.9261e+07	1.32284e+07	1.6692e+07	1.8795e+07	22792538	2.55174e+07	542127	626078	0	554855
473.239	0	10082.5	7631	8317.5	1424.4	0	0	0	0	0	0	34402.2	24659.4	40259.7	0	74885.7	0	0	0	0	0	72602	32595.8	72574.9	0	0	0	0	6954.8	0	0	17878.5	0	26728.1	0	0	0	0	9390.3	0	0	49113.2	0	0	0	0	11695.8	0	6041.4
473.26	0	0	4221.9	1735.3	4836.6	2338.4	0	0	0	0	0	0	0	0	0	0	0	0	0	0	0	0	0	0	0	109309	0	0	0	0	0	0	0	0	0	0	8965.9	7018.9	9462.4	0	0	0	0	0	0	0	0	0	0
473.276	2083.5	12987.4	9734.8	9238.7	0	0	0	0	0	0	0	0	0	0	0	0	0	0	0	0	0	34609	12564.5	42020.7	0	5618.8	0	0	0	0	0	0	0	0	0	0	0	0	0	0	0	0	0	0	0	0	0	0	0
473.283	237247	103211	70046.6	54721.6	61968.4	79747.4	1.5598e+07	2.05967e+07	1.49885e+07	2.05158e+07	2.28099e+07	2.77113e+07	17222268	2.27238e+07	1.21172e+07	2.53968e+07	2.24852e+07	3.10223e+07	1.55269e+07	1.91631e+07	2.44695e+07	645198	190409	427947	649817	572672	592013	614442	520209	1.84197e+07	1.60814e+07	1.23327e+07	14422736	2.42507e+07	2.07908e+07	936625	185485	1.16653e+06	246098	25808503	1.85348e+07	1.95699e+07	2.20697e+07	2.67628e+07	1.85424e+07	1.51582e+06	1.10843e+06	901598	1.22079e+06
473.312	0	3130.5	3845.5	4941	0	0	0	0	0	0	0	0	0	0	0	0	0	0	0	0	0	0	0	0	0	0	0	0	0	0	0	0	0	0	0	0	0	0	0	0	0	0	0	0	0	0	0	0	0
473.327	0	0	0	0	0	0	0	0	0	0	0	0	0	0	0	0	0	0	0	0	0	72874.6	14296.6	42719.1	0	0	0	0	0	0	0	0	0	0	0	0	0	0	0	0	0	0	0	0	0	0	0	0	0
473.364	0	678.4	0	0	0	0	0	0	0	0	0	0	0	0	0	0	0	0	0	0	0	104764	36047.9	74248.9	0	0	0	0	0	0	0	0	0	0	0	0	0	12688	0	0	0	0	0	0	0	0	10203.7	7335.5	7541.9
473.385	0	0	547	0	0	0	0	0	0	0	0	0	0	0	0	0	0	0	0	0	0	0	0	0	0	0	0	0	0	0	0	0	0	0	0	0	0	0	0	0	0	0	0	0	0	0	0	0	0
473.4	0	0	0	0	0	0	17923	32898.3	16553.5	13943.3	18742.9	13230.1	17676	25197	10738	24253.4	12501.8	20783.6	0	8684.5	23652.7	44543.7	8348.4	36838.6	7484.1	77232.3	7492.3	0	0	21904.5	72589.2	13314.2	12497.6	18946.3	26425.1	12830	14688.8	83346.1	18903.1	22288.7	37184.7	17596.8	15327.5	17349.3	7252.7	23783.5	46902.5	72614.2	45846.3
474.002	0	0	0	0	0	0	0	0	0	0	0	0	0	0	0	0	0	0	0	0	0	0	0	0	0	0	0	0	0	0	0	0	0	0	0	0	0	0	0	0	0	0	0	0	0	0	4480.9	0	16442.1
474.156	0	0	0	757.3	0	0	0	0	0	0	0	0	0	0	0	0	0	0	0	0	0	27364.2	0	15852.6	7570.3	0	0	0	0	0	0	0	0	0	0	15147.6	0	0	0	0	0	0	0	0	0	4826.5	0	0	0
474.173	0	0	0	0	0	0	0	0	0	35608.6	52090.4	79741.4	0	0	0	0	0	0	0	0	0	40078.6	0	0	40914.9	6247.2	31195.2	5939.3	15877.9	0	0	0	0	0	0	5554.5	5861.2	0	17057.1	0	0	0	0	0	0	0	0	0	0
474.184	0	0	0	0	0	0	0	0	0	0	0	0	0	0	0	0	0	0	0	0	0	426500	136193	245599	147313	0	0	0	0	0	0	0	0	0	0	122599	0	0	0	0	0	0	0	0	0	98596.5	0	0	0
474.211	0	0	0	0	0	0	0	0	0	0	0	0	0	0	0	0	0	0	0	0	0	51925.7	11529.9	34840.7	0	0	0	0	0	0	0	0	0	0	0	9484.2	0	0	0	0	0	0	0	0	0	0	0	0	0
474.221	0	0	0	0	0	0	4.26007e+06	5.43553e+06	6.11827e+06	7.11043e+06	7230351	6.57075e+06	4.01941e+06	3.56642e+06	2.55581e+06	5.43929e+06	7.18506e+06	6.50423e+06	3.01566e+06	4.0287e+06	7.02481e+06	23048.8	0	0	45141.5	116215	123378	131619	120741	4.45635e+06	4.15224e+06	3.21988e+06	3.88774e+06	5.15865e+06	5.63942e+06	89044.8	0	0	0	5.59172e+06	3816759	4.73137e+06	5.2632e+06	6.67809e+06	7.32744e+06	163269	170374	0	159838
474.26	0	0	0	0	0	0	5649.8	0	0	0	0	0	8326.9	9603.7	0	13057	0	0	0	12773.1	0	0	0	0	0	0	0	0	0	10400	14296.8	4526.7	0	0	0	0	7755.9	68771.9	14068.6	0	8456.4	7407.6	0	0	0	0	49048.2	176095	58692
474.281	0	848.4	1005.7	0	0	0	0	0	0	0	0	0	0	0	0	0	0	0	0	0	0	0	0	32602.2	0	0	0	0	0	0	0	0	0	0	0	0	0	0	0	0	0	0	0	0	0	0	0	0	0
474.286	68837.2	30158	20302.5	15787	17155.9	21260.7	4.69163e+06	6.16878e+06	4.54983e+06	6.29544e+06	6.82678e+06	8.29189e+06	5.22295e+06	6.91928e+06	3.61704e+06	7.80074e+06	6.71539e+06	9.47402e+06	4.53101e+06	5.815e+06	7.32977e+06	181913	51395.5	70595.4	186557	164543	175102	187226	136226	5.50537e+06	4.87409e+06	3665116	4.38211e+06	7.33113e+06	6.34111e+06	267307	38720.5	351382	61991.1	7.63125e+06	5.65825e+06	5.94998e+06	6.67449e+06	8.08023e+06	5.62004e+06	422482	330533	278684	354269
474.367	0	0	0	0	0	0	0	0	0	0	0	0	0	0	0	0	0	0	0	0	0	0	0	0	0	0	0	0	0	0	0	0	0	0	0	0	0	0	0	0	0	0	0	0	0	0	0	0	0
474.403	0	0	0	0	0	0	0	6334.8	0	0	0	0	0	0	0	0	0	0	0	0	0	0	0	0	0	9074.6	0	0	0	0	11169.8	0	0	0	0	0	0	11625	0	0	0	4582.1	0	0	0	0	0	7546.7	0
474.888	24127.3	0	0	0	0	0	0	0	0	0	0	0	0	0	0	0	0	0	0	0	0	0	0	0	0	0	0	0	0	0	0	0	0	0	0	0	0	10481.4	0	0	0	0	0	0	0	0	0	0	0
475.092	64240.7	25190.2	5656.3	29903.7	487.4	0	0	0	0	0	0	0	0	0	0	0	0	0	0	0	0	0	0	0	0	0	0	0	0	0	0	0	0	0	0	0	0	100208	9366.8	0	0	0	0	0	0	0	7577	41473.2	9116.1
475.123	47393.6	17031.8	13422.4	10532.1	0	0	0	0	0	0	0	0	0	0	0	0	0	0	0	0	0	0	0	0	0	0	0	0	0	0	0	0	0	0	0	0	0	35003.6	0	0	0	0	0	0	0	0	0	24118.5	0
475.131	0	1198.6	0	0	0	0	0	0	0	0	0	0	0	0	0	0	0	0	0	0	0	0	0	0	0	0	0	0	4685.8	0	0	0	0	0	0	0	6011.8	0	19892.8	0	0	0	0	0	0	0	0	0	0
475.156	0	0	0	0	0	0	0	0	0	0	0	0	0	9560	0	0	0	0	0	6646	0	0	0	0	0	0	0	0	0	0	0	0	0	7431.5	7242.8	0	0	8354.9	0	0	0	0	0	0	0	0	79129.8	0	36479.5
475.161	0	1328.4	0	0	0	0	9638.5	8131.7	7695	10145.6	13631.5	0	7456.4	0	0	0	0	13182.8	0	0	11779	0	0	0	0	0	0	0	0	7608.4	5910.8	3900.3	4784	11891.6	0	0	0	0	0	0	6149.4	7517.3	0	0	20047.7	0	0	0	0
475.168	22504.3	0	2465	1563.9	0	0	0	0	0	0	0	0	0	0	0	0	0	0	0	0	0	56922	10524.8	25002	9881.5	0	0	0	0	0	0	0	0	0	0	30872.1	0	9480.5	0	0	0	0	0	0	0	10326.2	0	0	0
475.175	0	0	0	0	624.9	0	9067.6	22719.6	9141.6	8053.4	5414.1	0	17804.1	0	0	0	0	0	0	0	0	0	0	0	0	0	0	0	0	15324.9	11049.6	12226.6	0	0	19973.8	0	0	0	0	0	17586.2	0	13297.1	0	0	0	0	0	0
475.182	0	1497.9	1525.5	2182.4	0	0	17294.8	9676.7	9414.7	4875.7	13046.7	21714.2	13542.7	15084	9466.4	22285.5	0	0	0	0	0	23005.5	7145.2	22426.5	10762.5	0	6143.3	5165	4305.6	7717.4	6700.3	13491.6	7994.6	7809.3	8572.1	14981.8	7578.8	0	10702.3	7428.3	0	25623.5	25068.6	13224.2	0	19329	65804.9	9045.8	5344.2
475.188	0	0	0	0	0	0	0	0	0	0	0	0	0	0	0	0	0	0	0	0	0	60349.6	10890.8	28734.8	10672.2	0	0	0	0	0	0	0	0	0	0	16252.9	0	0	0	0	0	0	0	0	0	9243.7	0	0	0
475.197	0	36222.7	1357.4	0	2553.3	9950.6	162901	186807	208447	201343	178021	119734	118855	184929	79452.4	178404	211489	278858	65418.1	134245	178528	0	0	0	0	0	0	0	3283	160566	154168	114910	136728	185655	217476	5818.9	0	0	0	117308	101905	145848	175650	225132	212213	8876.9	0	0	6479.5
475.205	0	0	0	0	0	0	0	0	0	0	0	0	0	0	0	0	0	0	0	0	0	183202	50265.5	98943.9	22888.4	0	0	0	0	0	0	0	0	0	0	30176.5	0	0	0	0	0	0	0	0	0	9996.1	0	0	0
475.219	0	4585.6	3749.5	2200.2	1227.4	0	0	0	0	0	0	0	0	0	0	0	0	0	0	0	0	59714.9	7738.1	33816	0	0	0	0	0	0	0	0	0	0	0	0	0	0	0	0	0	0	0	0	0	0	0	0	0
475.222	0	0	0	0	0	0	0	25261.6	0	41107.3	22430.2	66950.5	18976.4	27497.4	0	41827.7	38071.4	39707.1	0	19063.3	26786.7	0	0	0	0	0	0	0	0	0	36065.9	19033.3	25115.4	23578.7	21910.5	0	0	0	0	45180.7	24179.3	20004.2	35854.8	0	0	0	0	0	0
475.225	0	0	0	0	0	0	466316	583814	676098	790456	779827	685850	427157	381077	284568	567600	789027	694022	294915	440444	768946	0	0	0	0	0	0	3729.2	4413.1	487654	435064	347847	406592	575887	632779	3734.7	0	0	0	602792	381563	532606	571752	738907	827679	8143.5	7110.9	0	0
475.234	0	0	0	0	0	0	36623	60850.5	69770.2	82100.8	75836	43968.8	27728.9	20956.3	18125.5	53266.2	68382.9	70720.1	12227.6	32241.4	78790.6	0	0	0	0	0	0	0	5547	38720.9	24819.5	31916.9	32357.4	39933.7	38590.5	0	0	0	0	53163.1	27260.5	43044.8	34909.8	60643.3	90273.3	0	0	0	0
475.255	2825.2	10380.5	8498.4	10859.8	0	0	0	0	4959.1	0	0	0	0	0	0	0	0	0	0	0	0	114602	28276.6	63461.6	0	0	0	0	0	0	0	0	0	0	0	0	0	0	0	0	0	0	0	0	0	0	0	0	0
475.262	0	0	0	0	0	0	13822.1	15933.2	14665.9	22997.1	31262.4	25504	19729.1	19684.5	0	20751.4	26206.5	37705.7	0	10770.2	20372.6	0	0	0	0	0	0	0	0	13772.8	9405.6	14765.6	7867.5	20825.2	23456.2	0	0	0	0	23427.1	20728.5	14257.1	14582.3	22655.9	25942.2	0	0	8052.1	0
475.29	4249.6	7375.4	7817.5	5101.6	845	0	582872	797106	593047	792433	882266	1.04107e+06	653526	885871	443569	981639	870153	1.16951e+06	577396	750904	910794	0	0	0	11113.3	4939.4	9219.1	15642.9	10033.9	679850	595898	464838	571091	920848	820332	24787.3	2796.8	22930.7	0	1.00142e+06	693807	759976	828290	989045	717891	44180.6	20274.9	9167.6	26830.1
475.307	0	1482.4	0	0	0	0	0	0	0	0	0	0	0	0	0	0	0	0	0	0	0	22250.1	6078.8	21372.1	0	0	0	0	0	0	0	0	0	0	0	0	0	0	0	0	0	0	0	0	0	0	0	0	0
475.343	0	859.9	1079.1	2802.9	0	0	0	0	0	0	0	0	0	0	0	0	0	0	0	0	0	93254.1	12052.2	70454.5	0	0	0	0	0	0	0	0	0	0	0	0	0	0	0	0	0	0	0	0	0	0	0	0	0
475.379	0	745.5	0	0	0	0	0	0	0	0	0	0	0	0	0	0	0	0	0	0	0	134809	49247.6	97313	0	0	0	0	0	0	0	0	0	0	0	0	0	17387.2	0	0	0	0	0	0	0	0	9544.5	9850.5	8828.3
475.416	0	0	0	0	0	0	0	0	0	0	0	0	0	6610.9	0	0	0	9690.6	0	0	0	0	0	0	0	0	0	0	0	0	0	0	0	8180	0	0	0	0	0	0	5947.1	0	0	0	0	0	0	0	0
475.723	0	0	0	0	0	11689.3	8499.2	12791.1	10135.3	21137.2	30989.3	40147.5	58580.3	40112.5	0	36752.7	26807	0	19205.5	35472.7	27042.6	0	0	0	0	0	0	3267.6	0	28303.6	21840.5	23950.9	10651.1	16115.7	21634.9	2140.8	34696.2	0	0	28154.3	15175.4	45815.4	16529.6	31447.5	23874.8	0	0	0	16037.8
476.095	7510.2	1313.5	0	3134.4	0	0	0	0	0	0	0	0	0	0	0	0	0	0	0	0	0	0	0	0	0	0	0	0	0	0	0	0	0	0	0	0	0	0	0	0	0	0	0	0	0	0	0	0	0
476.185	0	0	0	0	0	0	0	0	0	0	0	0	0	0	0	0	0	0	0	0	0	0	0	0	0	0	0	0	0	0	0	0	0	0	0	0	0	0	0	0	0	0	0	0	0	0	0	0	0
476.193	0	1462.7	0	0	0	0	25601.6	28932	13370.3	13195.9	21254	8229.4	30933.5	0	8388.4	12505.2	0	8671.7	0	8360.3	9285.6	0	0	0	0	0	0	0	0	13613.1	10468.9	14166.6	0	18106.9	27637.3	0	0	0	0	0	23723.2	0	21701.4	15698	19891.5	0	0	0	0
476.201	0	7906.6	0	0	0	0	39898	24100.6	43186.5	29717.4	20803.5	11265.2	18586.9	29459.7	0	22250.6	39557.2	46197.6	0	19621	23137.3	0	0	0	0	0	0	0	0	25880.8	23274.2	21153.3	20470.4	34884.9	45349.3	0	0	0	0	11462.4	13967.5	21943.8	24087.4	28911	44914	0	0	0	0
476.225	0	0	0	0	0	0	47682.7	49172.4	61510.7	87227.1	81516	64973.9	40399.7	47360.3	26076.1	54675.1	94228.7	69569	28710.5	26036	75469.5	0	0	0	0	0	0	0	0	42204.5	37791.7	32896.9	32759.4	39628.1	46029.4	0	8014.3	0	0	47973.2	32843.9	66257.8	50720.8	46052	96297.2	0	0	0	0
476.229	0	0	346.5	0	0	0	4831	13238.8	19802	15563.9	20430.3	9537.2	0	8359.7	0	10046.5	0	14824.4	0	0	15913.4	0	0	0	0	0	0	0	0	8136.2	0	0	9851.1	0	15730.5	0	0	0	0	0	0	8780.8	13292.2	20210.3	10750.6	0	0	0	0
476.29	0	0	0	0	0	0	5632.2	0	4973.2	8266.2	0	0	0	0	0	0	0	0	11258.1	0	0	0	0	0	0	0	0	0	0	0	0	0	0	0	0	0	0	0	0	11507.3	9988.1	0	0	11485.5	0	0	0	0	0
476.293	0	0	0	0	0	0	23801.4	35870.6	23093.4	52418.4	46004.9	52340.5	37277.3	47687.8	17522.5	33411.7	38149.6	67581.9	0	26230.7	34131.6	0	0	0	0	0	0	0	0	36747.8	33103.9	15680.1	19747.3	47795.7	32672.4	0	0	0	0	34733.8	28872.2	35378.4	37058.7	58379.1	23395.8	0	0	0	0
476.383	0	0	0	0	0	0	0	0	0	0	0	0	0	0	0	0	0	0	0	0	0	14330.3	0	14463.9	0	0	0	0	0	0	0	0	0	0	0	0	0	0	0	0	0	0	0	0	0	0	0	0	0
476.961	0	0	914.2	5440.8	1183.5	0	0	0	0	0	0	0	0	0	0	0	0	0	0	0	0	0	0	0	0	0	0	0	0	0	0	0	0	0	0	0	0	0	0	0	0	0	0	0	0	0	0	0	0
476.979	0	0	0	0	0	0	0	0	0	0	0	0	0	0	0	0	0	0	0	0	0	0	0	0	7408.3	0	0	0	0	0	0	0	0	0	0	2059.5	0	0	0	0	0	0	0	0	0	0	0	0	0
476.985	0	0	0	0	0	0	0	0	0	0	0	0	0	0	0	0	0	0	0	0	0	0	0	0	0	0	0	0	0	0	0	0	0	0	0	0	0	0	0	0	0	0	0	0	0	0	0	0	0
477.05	0	9301.1	2697.2	6572.7	0	0	0	14408.1	0	0	5522.3	0	0	0	0	0	0	0	0	0	0	0	0	0	0	27569.7	10392.6	67548.4	55998.9	0	0	0	0	0	0	0	0	0	0	0	0	0	0	0	0	0	0	0	0
477.089	19275.6	5432.8	972.8	6582.6	0	0	0	0	0	0	0	0	0	0	0	0	0	0	0	0	0	0	0	0	0	0	0	0	0	0	0	0	0	0	0	0	0	24607.6	0	0	0	0	0	0	0	0	0	7840.5	0
477.172	0	0	0	1001.3	0	0	0	0	0	0	0	0	0	0	0	0	0	0	0	0	0	0	0	0	0	0	0	0	0	0	0	0	0	0	0	0	0	0	0	0	0	0	0	0	0	5947.6	0	0	0
477.176	0	1596.4	485.9	0	984.4	0	10195.2	0	0	0	0	0	6146.2	0	0	0	0	0	0	0	0	0	0	0	0	0	0	0	0	16478.4	13318	0	0	16642.7	18670.6	0	0	0	0	0	11029	0	0	0	0	0	0	0	0
477.198	0	0	0	0	0	0	5127	0	0	0	0	0	0	0	0	0	0	0	0	0	0	0	0	0	0	0	0	0	0	0	0	0	0	0	0	0	0	0	0	0	0	0	0	0	0	0	0	0	0
477.213	0	1308	598.1	3106.8	0	0	0	0	0	0	0	0	0	0	0	0	0	0	0	0	0	0	0	0	0	0	0	0	4809.5	0	0	0	0	0	0	0	0	0	0	0	0	0	0	0	0	0	0	0	0
477.234	0	7319.1	5146.5	3826.3	1911.6	1950.1	0	0	7145.8	0	6190.6	0	5095	0	0	0	0	8774	0	0	0	106766	36961.7	106659	0	0	0	0	0	0	5054.9	4793.7	5331.2	0	0	2995	0	0	0	0	0	0	0	0	0	0	0	0	0
477.247	0	0	0	0	0	0	44039.3	50948.9	45661.9	52468.7	64620.8	79980.6	16542.3	14119.1	11621.1	70132.3	42605.8	15775.3	15850	49107	27478.7	130574	40286.6	0	0	0	0	0	0	82814.1	61189.8	40376.6	0	0	6871.4	0	0	0	0	13434.7	19077.6	25961.5	10254.9	8798.3	14316.9	0	0	0	0
477.271	0	5208.3	5520.3	2649.1	0	0	0	0	0	6006.9	6390.9	0	0	0	0	0	0	0	0	0	0	14895.6	0	17390.8	0	0	0	0	0	0	0	0	0	0	0	0	0	0	0	0	0	0	0	0	0	0	0	0	0
477.286	0	3178	1177.5	1506.7	0	0	0	0	0	0	0	0	0	0	0	0	0	0	0	0	0	18971.3	0	0	0	0	0	0	0	0	0	0	0	0	0	0	0	0	0	0	0	0	0	0	0	0	0	0	0
477.301	0	0	0	0	0	0	15976.5	25127.5	15120.9	24481.7	24280.9	18298.1	10268.5	20321.8	0	30249.1	14087.6	19615.2	0	18126.9	21623.8	0	0	0	0	0	0	0	0	19717.6	15983.7	12366.8	15067.4	29398.6	30313.3	0	0	0	0	19234.3	10725.8	24725.1	17028.3	41032.3	28132.4	0	0	0	0
477.322	0	3484	1081.1	895.1	0	0	0	0	0	0	0	0	0	0	0	0	0	0	0	0	0	27206.1	11000.1	14213.3	0	0	0	0	0	0	0	0	0	0	0	0	0	0	0	0	0	0	0	0	0	0	0	0	0
477.359	0	2680.9	6474.9	13241.6	1938.7	1644.3	0	0	12160.1	0	0	0	0	0	0	0	0	0	0	0	0	55006.6	26311.2	54442.1	0	0	0	0	0	0	0	0	0	0	0	0	0	0	0	18403.1	0	0	0	0	0	0	0	0	0
477.395	0	0	0	0	0	0	0	0	0	0	0	0	0	0	0	0	0	0	0	0	0	43154	12937.4	24163	0	0	0	0	0	0	0	0	0	0	0	0	0	0	0	0	0	0	0	0	0	0	4942	0	5979.4
477.468	0	0	660.8	8461.3	0	0	13197.7	29360.2	9053.8	85934	20294.2	18665.5	15810.9	23544.2	0	18893.6	14412.6	22055.3	0	10921.1	16187.5	0	0	0	0	0	0	0	0	11656.4	15822.7	6676	13838.1	13580.1	110726	0	0	0	0	11406.7	14926.4	26242.8	0	14129	16017	0	10053.5	0	0
477.542	0	0	0	0	0	0	0	0	0	0	0	0	0	0	0	0	0	0	0	0	0	0	0	0	0	14109.9	0	38429.8	49562.2	0	0	0	0	0	0	0	0	0	0	0	0	0	0	0	0	0	0	0	0
477.947	0	0	0	0	0	0	0	0	0	0	0	0	0	0	0	0	0	0	0	0	0	0	0	0	0	0	0	14616.4	0	0	0	0	0	0	0	0	8180.1	0	0	0	0	0	0	0	0	0	0	0	0
478.058	0	0	0	0	0	0	0	0	0	0	0	0	0	0	0	0	0	0	0	0	0	0	0	0	0	0	0	20192.2	5780.4	0	0	0	0	0	0	0	0	0	0	0	0	0	0	0	0	0	0	0	0
478.161	0	0	0	0	0	0	0	0	0	0	0	0	0	0	0	0	0	0	0	0	0	0	0	0	0	0	0	0	0	0	0	0	0	0	0	3539.2	0	0	0	0	0	0	0	0	0	4688.3	0	0	0
478.294	0	0	0	0	0	0	171638	248316	143144	167514	177617	262531	121599	75357.2	41337	331777	326724	362336	358816	278557	395894	63999.9	0	24371.2	21555	118512	112173	54734.4	82314.9	204157	283055	226518	173077	216303	228998	29822.7	100409	240081	155418	280897	276118	342498	35202.4	72700.5	64911.6	48245.3	138927	352288	169182
478.362	0	0	1142.2	1784.2	0	0	0	0	0	0	0	0	0	0	0	0	0	0	0	0	0	0	0	0	0	0	0	0	0	0	0	0	0	0	0	0	0	0	0	0	0	0	0	0	0	0	0	0	0
478.39	0	0	0	0	0	0	0	0	14561.6	0	0	0	0	0	0	0	0	0	0	0	0	0	0	0	0	0	0	0	0	0	0	0	0	0	0	0	0	0	0	0	0	0	0	0	0	0	0	0	0
478.471	0	0	0	1692.2	0	0	0	0	0	9497.9	0	0	0	0	0	0	0	0	0	0	0	0	0	0	0	0	0	0	0	0	0	0	0	0	24875.4	0	0	0	0	0	0	0	0	0	0	0	0	0	0
478.499	0	0	0	0	0	0	101836	119718	46900	75958.4	84456.1	63504.9	45018.7	119114	43674.5	99513.3	96623.7	93358.2	15408.8	50441.1	94648.6	0	0	0	0	28455.5	6931	11082.4	11450.3	87006.4	104148	56035.7	97063.9	98651.2	91998.8	0	0	0	0	66191.8	70202	66855.3	69234.8	98003.9	97291.2	0	105898	0	107252
478.821	18212.7	0	0	0	950.9	0	0	0	0	0	0	0	0	0	0	0	0	0	0	0	0	0	0	0	0	0	0	0	0	0	0	0	0	0	0	0	0	15036.2	0	0	0	0	0	0	0	0	0	8551.5	0
478.833	14464.7	0	0	0	1062.1	1021.8	0	0	0	0	0	0	0	0	0	0	0	0	0	0	0	0	0	0	0	0	0	0	0	0	0	0	0	0	0	0	0	14503.4	0	0	0	0	0	0	0	0	0	10988.1	0
478.986	0	0	0	0	0	0	0	0	0	0	0	0	0	0	0	0	0	0	0	0	0	0	0	0	0	0	0	0	0	0	0	0	0	0	0	0	0	0	0	0	0	0	0	0	0	0	0	0	0
479.102	0	0	0	0	0	0	0	0	0	0	0	0	0	0	0	0	0	0	0	0	0	0	0	0	0	0	0	0	0	0	0	0	0	0	0	0	5871.6	0	16383.6	0	0	0	0	0	0	0	0	0	19487
479.134	110039	23693.2	11583.4	26538.1	1119	0	0	0	0	0	0	0	0	0	0	0	0	0	0	0	0	0	0	0	0	0	0	0	0	0	5899.3	0	0	0	0	36346.8	122473	109474	187625	0	0	0	0	0	0	7177	16903.4	73514.8	13439.5
479.14	39042.1	8332.2	9729.3	3943.2	0	0	0	0	0	0	0	0	0	0	0	0	0	0	0	0	0	0	0	0	0	0	0	0	0	0	0	0	0	0	0	0	0	16147.7	0	0	0	0	0	0	0	0	0	0	0
479.145	0	0	0	0	0	0	0	0	0	0	0	0	0	0	0	0	0	0	0	0	0	79108.4	14944	25535.6	23874.9	0	0	0	0	0	0	0	0	0	0	31231.1	0	0	0	0	0	0	0	0	0	11948.7	0	0	0
479.161	3014.1	0	6118.3	0	0	0	0	28725.2	0	0	0	0	0	0	0	0	0	0	0	0	0	0	0	0	0	0	0	0	0	0	9345.1	0	0	0	0	0	0	0	0	0	0	0	0	0	0	0	0	0	0
479.209	0	0	0	2008.4	0	4679.6	13734.1	50766.3	0	0	0	0	23223.5	6977.1	0	18387.9	0	0	0	17146.3	0	0	0	0	0	0	0	0	0	21373.7	28794.6	39090	0	16670.8	21780.7	0	0	0	0	0	10743.3	10982.6	27656	14767.4	9257.1	0	0	0	0
479.224	0	0	0	0	0	0	20740.8	34876.7	40204.9	58813.6	56114.9	236764	51455.1	23822.5	32380.6	25580.3	17733.3	14856.9	42181.6	43908.1	42952.9	0	0	0	0	0	0	0	0	42302.6	12456.6	48502.2	35045	89916	128211	0	0	0	0	168965	28382.8	58310.6	51312.5	37815.4	24359.4	0	0	0	0
479.23	0	1280.7	2120	1147.8	0	0	15389.4	9585.9	0	0	0	0	12009.7	13074.7	0	0	0	21548.6	0	8445.4	0	0	0	0	0	0	0	0	4064.4	22115.8	17070	17255.3	7589.3	18627.3	21618.5	0	0	0	0	0	10866	7814.6	11387.8	13901.1	0	0	0	0	0
479.248	0	1933.9	1764.9	0	0	0	9485.6	15858.6	3821.6	5725.8	8686.2	18295.2	17251.2	6814.8	0	8086.2	0	19082.6	0	10845.7	0	0	0	0	0	0	0	0	0	10295.5	9662.5	6396.5	6761.8	19268.8	18116	0	0	0	0	8677.3	14188.4	17258	15246.5	13144.5	8212.6	0	0	0	0
479.265	0	2176.7	1066	855.4	0	0	0	0	0	0	0	0	0	0	0	0	0	0	0	0	0	18116.7	0	14891.4	0	0	0	0	0	0	0	0	0	0	0	0	0	0	0	0	0	0	0	0	0	0	0	0	0
479.297	0	0	0	0	0	0	27500.8	44906.3	22438.4	24967	15226.1	35229.1	18113.8	6646.4	0	63419.5	71025.8	72276.6	64416.8	52577.7	75837.8	0	0	0	0	14872	0	5911.2	6430.9	30323.2	48336.9	36492.4	29636.9	21695.9	25019.9	0	15736.3	42043.1	20001.3	43204.4	50710.1	88493.8	0	0	0	0	12477.6	60610	22519.2
479.301	2689.5	6900.5	4192.5	8296	937.4	0	0	0	5303.4	0	0	0	0	0	0	0	0	0	0	0	0	40138.2	6314.8	19541.7	0	0	0	0	0	0	0	0	0	0	0	0	0	0	0	0	0	0	0	0	0	0	0	0	0
479.336	0	1885.3	1257.7	865.2	0	0	0	0	0	0	7430.7	32946.9	9698.2	0	0	9638.4	0	9459.8	0	0	0	22164.4	12934.2	0	0	0	0	0	0	9299.8	0	3684.1	0	0	0	0	0	0	0	8072.1	10371.5	12965.9	0	0	0	0	0	0	0
479.356	0	14617.4	0	0	0	0	0	0	0	0	0	0	0	0	0	0	0	0	0	0	0	0	0	0	0	0	0	0	0	0	0	0	0	0	0	0	0	0	0	0	0	0	0	0	0	0	0	0	0
479.374	0	2350.4	3036.9	4398.6	0	0	0	0	9300.3	0	0	0	0	0	0	0	0	0	0	0	0	27736	6224.2	0	0	21119.9	0	0	0	0	0	0	0	0	0	0	0	10270.9	0	0	0	0	0	0	0	0	0	0	4974.9
479.411	0	1633.9	2333.2	3705.8	0	0	0	0	5522.2	0	0	0	0	0	0	0	0	0	0	0	0	11975.1	0	0	0	0	0	0	0	0	0	0	0	0	7593.3	0	0	0	0	28760.5	0	0	0	0	0	0	0	0	0
479.447	0	3001.3	2130.5	0	0	0	0	0	0	11978.3	5828.3	0	5452.2	8643.5	0	0	0	0	0	0	0	0	0	0	0	0	0	0	0	0	0	0	4999.5	8125.5	8310.6	0	0	0	0	0	0	5449.3	0	0	0	0	0	0	0
479.483	3137.7	5032.9	3147.4	5124.7	727.7	1949.3	87083.6	106403	73256.4	130431	92510.3	97686.7	77888.1	75208.1	34432.8	120748	83468.4	134732	25623.9	58583.3	103965	0	0	0	0	0	0	5377.5	4769.5	92813.6	90031	57100.6	76169.3	85669.5	157461	3805.2	0	0	0	112178	91253.4	98207.7	82041.5	118871	98382.1	0	52318.7	0	44956.4
479.503	0	0	0	0	0	0	19202.1	25072.6	5566.9	13199.9	19718.9	10870.8	0	14470.1	10143.8	14242.5	18740.9	15744	0	7001.4	11318.1	0	0	0	0	0	0	0	4370.4	15999.3	15517.9	6219.9	21538	12003.9	19401.3	0	0	0	0	0	5883.6	6946.1	15492.4	11314.7	14098.1	0	26973.5	0	17804
479.944	0	0	0	0	0	0	0	0	0	0	0	0	0	0	0	0	0	0	0	0	0	0	0	0	0	0	0	5548.2	0	0	0	0	0	0	0	0	4694.1	0	0	0	0	0	0	0	0	0	0	0	0
480.029	0	0	0	0	0	0	0	0	0	0	0	0	0	0	0	0	0	0	0	0	0	0	0	0	0	0	0	0	0	0	0	0	0	0	0	0	3019.1	0	0	0	0	0	0	0	0	0	0	0	0
480.137	16926.4	2559.3	1356.4	4664.9	0	0	0	0	0	0	0	0	0	0	0	0	0	0	0	0	0	0	0	0	0	0	0	0	0	0	0	0	0	0	0	3427.9	11119.3	9311.4	17777	0	0	0	0	0	0	0	0	0	0
480.204	0	0	0	13278.1	0	0	22717.6	71339.4	0	11414.7	12115	30145	22023	17819.8	0	29982	0	0	11912.4	26168.4	0	0	15215.4	88550.9	0	0	0	0	0	62007.8	100043	54113.3	20259.8	29844.3	63225.3	12361.9	34024.2	9651.5	8729.5	17041.7	27221.3	19411.3	99608	69334.4	35575.7	12624.2	0	0	34155
480.227	0	0	0	0	0	0	3944.7	0	0	0	7148	13850.3	0	0	0	0	0	0	0	0	0	0	0	0	0	0	0	0	0	0	9278.1	0	0	7278.2	0	0	0	0	0	10063.8	0	0	0	0	0	0	0	0	0
480.251	0	0	0	0	0	0	0	0	0	0	0	0	0	0	0	0	0	0	0	0	0	0	0	0	0	0	0	0	0	0	0	0	0	0	0	0	0	0	0	0	0	0	0	0	0	0	0	0	0
480.31	0	0	0	0	0	0	0	0	0	0	0	0	5621.5	0	0	0	0	0	0	0	8884.6	0	0	0	0	0	0	0	0	0	4769.5	4768.1	0	0	0	0	0	0	0	8245.8	0	6894.3	0	0	0	0	0	9270.5	8038.9
480.414	0	0	511.5	0	0	0	0	0	0	0	0	0	0	0	0	0	0	0	0	0	0	0	0	0	0	0	0	0	0	0	0	0	0	0	0	0	0	0	0	0	0	0	0	0	0	0	0	0	0
480.487	0	0	560.9	0	0	0	19531.9	20209	5713.2	14082.9	14355	10364.2	10813.8	14559.1	0	20298	8334.2	25815.3	0	12651.5	0	0	0	0	0	0	0	0	0	14643.9	7896.7	9882.9	23259.6	15642.9	38176	0	0	0	0	15201.8	12097	14834.3	0	22483.2	9066.7	0	12097	0	0
480.566	0	0	0	0	0	0	0	0	0	0	0	0	0	0	0	0	0	0	0	0	0	0	0	0	0	0	12421.2	22732.5	32319.2	0	0	0	0	0	0	0	0	0	0	0	0	0	0	0	0	0	0	0	0
480.905	25282.2	0	0	0	0	0	0	0	0	0	0	0	0	0	0	0	0	0	0	0	0	0	0	0	0	0	0	0	0	0	0	0	0	0	0	0	0	14222	0	0	0	0	0	0	0	0	0	10792.1	0
480.957	0	0	0	0	0	0	12489.9	9997.8	0	0	0	0	0	0	0	0	0	0	0	0	0	0	0	0	0	0	0	0	0	5741.6	0	0	0	0	11994.2	0	0	0	0	0	0	0	0	0	0	0	0	0	0
480.97	0	0	2126.2	16055.2	757.7	0	0	0	0	0	0	0	0	0	0	0	0	11073.2	0	0	0	0	0	0	0	0	0	0	0	0	0	0	0	0	0	0	0	0	0	0	0	0	0	0	0	0	0	6968.7	0
481.042	0	0	0	0	0	0	0	0	0	0	0	0	0	0	0	0	0	0	0	0	0	0	0	0	0	0	0	0	0	0	0	0	0	0	0	0	0	0	0	0	0	8549.6	0	0	0	0	8045.2	0	0
481.058	0	0	0	0	0	0	0	0	0	0	0	0	0	0	7378.2	0	0	0	0	0	0	0	0	0	0	6810.2	6674.1	27413.2	38568.6	0	0	0	5665.9	0	0	0	0	0	0	0	0	0	0	0	0	0	0	0	0
481.118	0	0	0	1070.8	0	0	0	561624	0	0	0	0	57492	44654.2	0	0	0	0	0	0	0	0	0	0	0	0	0	0	0	0	0	0	0	11672.6	5777.6	2592.2	0	0	0	10642.8	0	0	136366	0	0	0	0	0	0
481.131	3634.1	3743.7	550.4	2423.8	0	0	0	0	0	0	0	0	0	0	0	0	0	0	0	0	0	0	0	0	0	0	0	0	0	0	0	0	0	0	0	0	0	0	0	0	0	0	0	0	0	0	0	0	0
481.141	20433.8	11558.1	6164.9	17874.2	0	0	0	0	0	0	0	0	0	0	0	0	0	0	0	0	0	0	0	0	0	0	0	0	0	0	0	0	0	0	0	2599	0	38207.6	7816.3	0	0	0	0	0	0	4581.8	0	15355.6	0
481.163	0	0	0	0	0	1988.5	9828.2	22296.4	10497.1	15144.7	12665.9	35237.1	17012.9	13804	0	10200.8	6007.5	7521.4	0	10374.5	0	0	0	0	0	0	0	3539.2	0	21257.6	7182.6	20842.2	0	16788.1	21905.7	0	0	0	0	39509.6	15579	18390.6	13344.5	9171.4	0	0	0	0	0
481.188	0	1892.1	1556.5	1397.8	0	16674.2	0	0	0	0	0	0	0	0	0	0	0	0	0	0	0	0	0	0	0	0	0	0	0	0	0	0	0	0	0	0	0	0	0	0	0	0	0	0	0	0	0	0	0
481.208	0	5847.8	3022.7	5872.1	0	1417.4	0	0	0	0	0	0	0	0	0	0	0	0	0	0	0	19984.5	0	0	0	0	24375.6	0	56299.1	6514.9	0	0	0	0	8957.7	0	5268.4	0	0	0	0	0	0	0	0	0	0	0	6078.1
481.211	0	0	0	0	0	0	0	0	0	0	0	0	0	0	0	0	0	0	0	0	0	0	0	0	0	0	0	0	0	0	0	0	0	0	0	0	0	0	0	0	0	0	0	0	0	0	0	0	0
481.221	0	0	0	0	0	0	6139	0	7130.2	13481.4	17968.7	50011.5	10893.4	6938.8	12453.2	0	0	0	0	14472.1	0	0	0	0	0	0	0	0	0	9616.3	0	9311.8	6477.7	10054.2	31920.4	0	0	0	0	46580.8	0	15828.8	12248.5	10464.2	0	0	0	0	0
481.246	2512.7	1574.9	677.9	0	1013.5	0	123816	166940	64653.9	64695.9	73625.3	59073.8	94391.6	83310.1	39475.4	77723.3	50065.9	123569	34876.9	124380	32124.4	0	0	0	0	0	0	0	0	163908	161129	83564.8	101141	168234	200956	0	0	0	0	65728.1	118464	92574.4	116865	135536	68103.5	0	0	0	0
481.257	0	0	0	0	0	0	0	6665.5	4537.2	6973.5	6461.4	21353.6	0	0	0	0	0	0	0	0	0	0	0	0	0	7235	4929.5	0	4551.1	5448	14410.4	6807.9	6264.2	0	0	0	26928.7	11117.8	63698	18163	18233.7	19211	0	0	0	5427.3	0	8802.3	0
481.265	0	671.5	499.7	0	1586	67327.4	0	0	0	0	0	0	16356.4	7893.4	0	0	0	0	0	0	0	0	0	0	0	0	0	0	0	0	0	0	0	0	0	0	0	0	0	0	0	0	0	0	9083	0	0	0	0
481.281	0	3639.5	2022.7	2585.6	0	0	0	0	0	0	0	0	0	0	0	0	0	0	0	0	0	0	0	16371.3	0	0	0	0	0	0	0	0	0	0	0	0	0	0	0	0	0	0	0	0	0	0	0	0	0
481.299	0	3219.3	9059.6	21769	983.7	2870.9	0	0	12726.1	0	0	0	0	0	0	0	0	0	0	0	0	0	0	0	0	0	0	0	0	0	0	0	0	0	0	0	0	0	0	0	0	0	0	0	0	0	0	0	0
481.317	1601.5	3669	5276.5	8244.4	453.9	0	0	0	0	0	0	0	0	0	0	0	0	0	0	0	0	19711.4	0	16524.8	0	0	0	0	0	0	0	0	0	0	0	0	0	0	0	0	0	0	0	0	0	0	0	0	0
481.332	0	0	0	0	0	0	5503	6609.5	6535	0	7654.4	27066	10777.9	7927	6480.8	9057.8	18941.5	20793.1	0	7888.4	0	0	0	0	0	0	0	3476.6	0	12922.4	6646.8	4094.1	0	14151.7	9772.6	0	0	0	0	8017.9	12178.4	0	10489	8049.8	5231.7	0	0	0	0
481.354	0	2272.5	2581.6	3353.6	0	0	0	0	0	0	0	0	0	0	0	0	0	0	0	0	0	0	0	15718.6	0	0	0	0	0	0	0	0	0	0	0	0	0	0	0	0	0	0	0	0	0	0	0	0	0
481.39	0	1511.9	2836.6	3786.2	0	0	0	0	0	0	0	0	0	0	0	0	0	0	0	0	0	0	0	0	0	0	0	0	0	0	0	0	0	0	8670.3	0	0	0	0	0	0	0	0	0	0	0	0	0	0
481.405	0	0	0	0	0	0	0	0	0	0	0	0	0	0	0	0	0	0	0	0	0	11889.5	0	0	0	0	0	0	0	0	0	0	0	0	0	0	0	0	0	0	0	0	0	0	0	0	0	0	0
481.426	14589.7	20939	18619.3	72255.7	3701.4	6615.2	7452.5	7976.6	88171.6	46476.2	9033.5	11593.1	25203.7	6840	8012.6	26120.4	0	34997.8	10529.1	0	33411	20484.1	13209.8	29485.8	0	9689.8	14179.4	0	14290.9	11351.8	25064	0	19106.1	13694.9	114332	0	8997.9	32003.7	10093.2	130957	12132.3	25333.9	89715.4	0	41074.2	0	5485.9	0	8037
481.463	0	0	1438.7	0	0	0	4481.9	0	0	8132.8	0	0	0	7617.3	0	0	0	8653.7	0	6495.9	0	0	0	0	0	0	0	0	0	0	0	0	0	6248.5	8229.9	0	0	0	0	0	0	5214.3	0	0	9943.2	0	0	0	0
481.979	0	0	0	0	0	0	0	0	0	0	0	0	0	0	0	0	0	0	0	0	0	0	0	0	5937.6	0	0	0	5308.1	0	0	0	0	0	0	7747.6	5653.5	0	0	0	0	0	0	0	0	0	0	0	0
481.989	0	0	0	0	0	0	0	0	0	0	0	0	0	0	0	0	0	0	0	0	0	0	0	0	0	0	8420.8	4397.3	10592.9	0	0	0	0	0	0	7300.7	12040.2	0	0	0	0	0	0	0	0	0	0	0	0
482.01	0	0	0	0	0	0	0	0	0	0	0	0	0	0	0	0	0	0	0	0	0	0	0	0	0	0	0	0	6416.9	0	0	0	0	0	0	3388.7	0	0	0	0	0	0	0	0	0	0	0	0	0
482.102	0	0	616.3	0	0	1217.9	0	0	0	0	0	0	0	0	0	0	0	0	0	0	0	0	0	0	24938.6	30777.3	116651	49484.7	40133.4	0	0	0	0	0	0	18415.7	16145.5	0	0	0	0	0	0	0	0	30565.3	0	18985	0
482.187	0	0	0	0	0	0	0	0	0	0	0	0	0	0	0	0	0	0	0	0	0	0	0	0	0	0	0	0	0	0	0	0	5008.8	0	0	1990.8	0	0	0	0	0	0	0	0	0	3676.5	0	0	0
482.249	0	0	0	0	0	0	15629.6	18805.8	0	0	5033.6	0	10051	0	0	0	0	10864.4	0	0	0	0	0	0	0	0	0	0	0	13785	11393.1	8040.9	8283.5	23110.2	16292.2	0	0	0	0	0	11657.9	7113.2	9799.2	12083.7	5113.1	0	0	0	0
482.43	0	4290.9	4309.4	21579.3	0	1244	0	0	13327.9	5621.5	0	0	0	0	0	0	0	0	0	0	0	0	0	0	0	0	0	0	0	0	0	0	0	0	22022.2	0	0	0	0	21899	0	0	10052.2	0	0	0	0	0	0
482.458	0	0	0	0	0	0	63063.1	70337.3	41808.6	29939.6	42308.8	47326.1	45711	42853.1	16161.4	60754.8	35513.1	64385	14018.9	23497	46098.6	0	0	0	0	0	0	0	0	51586	63400	39412.5	33187	55861.7	66629.6	0	0	0	0	40084.7	45012.5	57602.6	43475.2	66337.4	28514.9	0	5524.8	0	0
483.006	0	0	0	0	0	0	0	0	0	0	0	0	0	0	0	0	0	0	0	0	0	0	0	0	0	0	0	0	0	0	0	0	0	0	0	0	0	0	0	0	0	0	0	0	0	0	0	0	0
483.05	0	0	0	0	0	0	0	9977.7	0	0	0	0	0	0	0	0	0	0	0	0	0	0	0	0	0	0	0	0	0	0	0	0	0	0	0	0	0	0	0	0	0	0	0	0	0	0	0	0	0
483.09	11462.2	15110.5	10204.5	15388	0	0	0	0	0	0	0	0	0	0	0	0	0	0	0	0	0	0	0	0	0	0	0	0	0	0	0	0	0	0	0	0	0	12911.4	0	0	0	0	0	0	0	0	0	0	0
483.099	0	24182.8	16707.8	26304.3	0	0	0	0	0	0	0	0	0	0	0	0	0	0	0	0	0	0	0	0	0	9480.4	0	0	5364.3	0	0	0	0	0	0	0	7654.1	0	12384.2	0	0	0	0	0	0	0	0	0	0
483.106	0	0	0	0	0	0	0	0	0	0	0	0	0	0	0	0	0	0	0	0	0	0	0	0	0	0	8912.4	0	0	0	0	0	0	0	0	0	0	0	0	0	0	0	0	0	0	0	0	0	0
483.116	0	0	0	0	0	0	0	0	0	0	0	0	0	0	0	0	0	0	0	0	0	0	0	0	0	0	0	0	0	0	0	0	0	0	0	0	0	0	0	0	0	0	0	0	0	0	0	0	5652.6
483.133	3479.2	0	0	7953.8	926	2353.3	6925.1	1.62314e+06	79401.1	0	11231.8	0	146173	81790.6	30125.3	0	0	0	0	9950.3	39013.2	0	0	0	0	0	0	0	0	16248.6	5107.3	0	42334.7	47565.1	56148.1	0	0	0	0	72505	12177.2	10552.8	255340	0	0	0	0	0	6266.6
483.152	8905.8	11985.8	6414.8	19053.1	24602.2	75045.3	8568.9	13275.4	23951.8	35298.7	25425.4	0	10154.7	10383.3	0	7286.7	0	15474.2	0	0	47469.8	0	0	0	0	5409.1	0	0	0	0	20380.6	8296	26725	14136.7	39557.6	0	0	0	0	0	11586.9	7224.6	14638.7	15311.2	31731.1	0	0	0	0
483.173	4657.5	1707.8	622.1	2628.6	5077.9	45461.6	28226.8	159618	21603	23005.9	6907.3	0	19403.6	0	0	0	0	24583	0	11246.1	8064.8	18217.6	6961.3	33156.7	15603.5	5871.6	0	0	0	41998.9	78486.5	30974	19457.1	11448.1	44206	26608.5	12217.5	20607.2	0	0	28289.7	7280.7	21256.2	0	26360.3	4812.8	0	0	0
483.177	0	0	0	0	0	5914.1	0	0	0	0	0	0	0	0	0	0	0	0	0	0	0	0	0	0	0	0	0	0	0	0	0	0	0	0	0	0	0	0	0	0	0	0	0	0	0	0	0	0	0
483.224	0	996.8	1161.6	1804.3	0	0	10209.5	12057.1	6359.5	6690.1	13241.4	10728.3	0	18149.8	0	24249.2	11347.8	11985.6	0	8149.7	0	0	0	0	0	0	0	0	0	14167.7	6937.7	13993.1	0	0	0	0	0	0	0	15193.9	0	25679.5	17221.2	18007.2	18954.9	0	0	0	0
483.235	0	0	0	0	0	0	0	0	0	0	0	0	0	0	0	0	0	0	0	0	0	0	0	0	0	0	0	0	0	0	0	0	0	0	0	0	0	0	0	0	0	0	0	0	0	0	0	0	0
483.237	0	0	0	0	0	0	4917.5	0	0	0	4702.7	0	7513.8	0	0	0	0	0	0	0	0	0	0	0	0	0	0	0	0	0	7089.9	0	0	5853.2	0	0	0	0	0	0	6898.1	0	0	0	0	0	0	0	0
483.26	0	2440.6	1309.1	1415.8	0	0	0	0	0	0	0	0	0	0	0	0	0	0	0	0	0	23013.6	0	15451.5	0	0	0	0	0	0	0	0	0	0	0	0	0	0	0	0	0	0	0	0	0	0	0	0	0
483.273	0	0	0	0	0	0	18017.5	29433.9	20513.5	44808.3	33536.5	84892.7	74414.6	26583	23351.6	60614.3	32225.1	62603.1	94871.4	80498.6	68051.3	32852.3	0	0	0	11632.9	13993.8	0	10766.5	76883.7	100314	87583.4	29610.5	37402.6	27421.3	0	50914.4	26104.3	119088	39460	29549.1	51996	52080	68231.8	55107.3	0	15291.1	28408.3	23516.9
483.279	0	0	698.6	3691	0	0	31251.4	49622.8	26527.8	62825.9	359032	403746	23201.7	90859.1	249618	79704	165889	660289	0	34703.4	24879.3	0	0	0	0	0	0	0	0	18555.3	27859.9	8892.7	21707.1	81945.3	36962.3	0	0	0	0	126122	456635	28535.4	37544.3	92042.5	38609	0	0	0	0
483.294	0	0	0	0	0	0	0	0	0	0	0	0	0	0	0	0	0	0	0	0	0	51090.6	13091.6	0	117325	0	0	0	0	0	0	0	0	0	0	53303.3	0	0	0	0	0	0	0	0	0	119590	0	0	0
483.3	0	1577.3	19556.7	30693.9	0	0	0	0	32250.2	0	0	0	0	0	0	0	0	1.07457e+06	0	0	0	0	0	0	0	0	0	0	14478.3	0	0	0	0	0	0	0	0	0	0	24050	0	0	8919.6	0	0	0	0	0	0
483.312	0	1515.3	0	0	0	0	0	0	0	0	0	0	0	0	0	0	0	0	0	0	0	0	0	0	0	0	0	0	0	0	0	0	0	0	0	18611.9	0	0	0	0	0	0	0	0	0	17330.6	0	0	0
483.333	0	4216.3	7497.2	6564.5	0	1387.1	0	0	0	0	0	0	0	0	0	0	0	0	0	0	0	0	0	0	0	0	0	0	0	0	0	0	0	0	0	0	0	0	0	10721.7	0	0	0	0	0	0	0	0	0
483.369	0	4344.3	6443.6	5720.4	0	0	0	0	9951.2	0	0	0	0	0	0	0	0	0	0	0	0	0	0	0	0	0	0	0	0	0	0	0	0	0	0	0	0	0	5657.7	25657.3	0	0	0	0	5220	0	0	0	0
483.384	0	0	0	0	0	0	0	0	0	0	0	0	0	0	0	0	0	0	0	0	0	0	0	0	0	0	0	0	0	0	0	0	0	0	0	0	0	0	0	0	0	0	0	0	0	0	0	0	0
483.406	0	1881.2	2150.5	2462	0	0	0	0	0	0	0	0	0	0	0	0	0	10513.2	0	0	0	0	0	0	0	0	0	0	0	0	0	0	0	0	0	0	0	0	0	0	0	0	0	0	0	0	0	0	0
483.421	0	0	0	0	0	0	7774.1	19525.5	8971.5	10349.6	0	0	18800.2	18169.5	0	23281.3	0	9612.5	0	16981.4	21658.6	37658.2	6967.1	12651.4	0	0	0	0	0	12541.8	22066.2	17500.6	10265.6	7967.6	13780.9	0	0	0	0	24147.5	0	18977.7	16387.3	26201.1	7375.8	0	0	0	0
483.442	0	0	595.8	774.2	0	0	26960.5	41979.2	43167.4	55828.1	47328.3	30236.5	62332	47709.4	12996.9	65850.9	53201.7	114816	23069.7	24736.2	28057.7	0	0	0	0	0	0	0	6589	20925.3	26351.5	29421.5	24018.4	75822.2	99493.8	0	0	0	0	41817.9	50321.6	44548.7	42809.2	56339.4	49023.2	0	0	0	0
483.461	0	0	0	0	0	0	4843.6	7065.7	0	0	0	0	7963	0	0	8439.8	0	0	0	0	0	0	0	0	0	0	0	0	0	0	12028.6	4844.5	0	6099	0	0	0	0	0	0	0	6463.5	0	0	0	0	0	0	0
483.955	0	0	0	0	0	0	0	0	0	0	0	0	0	0	0	0	0	0	0	0	0	0	0	0	0	0	0	0	0	0	0	0	0	0	0	0	0	0	0	0	0	0	0	0	0	0	0	0	0
483.968	0	0	0	0	0	0	0	0	0	0	0	0	0	0	0	0	0	0	0	0	0	0	0	0	0	4252.9	0	52681.5	0	0	0	0	0	0	0	0	0	0	0	0	0	0	0	0	0	0	0	0	0
484.098	0	0	0	0	0	0	0	0	0	0	0	0	0	0	0	0	0	0	0	0	0	0	0	0	0	0	0	0	0	0	0	0	0	0	0	0	0	0	0	0	0	0	0	0	0	0	0	0	0
484.137	0	0	0	798.2	0	0	0	261973	0	0	0	0	7691.3	0	0	0	0	0	0	0	0	0	0	0	0	0	0	0	0	0	0	0	0	0	0	0	0	0	0	0	0	0	14992.1	0	0	0	0	0	0
484.177	0	0	0	0	491.3	5337.7	0	14039.8	0	0	0	0	0	0	0	0	0	0	0	0	0	0	0	0	0	0	0	0	0	0	0	0	0	0	0	0	0	0	0	0	0	0	0	0	0	0	0	0	0
484.205	0	0	0	0	0	0	4699.8	0	0	0	0	0	0	0	0	0	0	0	0	0	0	38645.1	0	13746.6	0	0	0	0	0	0	0	0	0	0	0	5696.8	0	0	0	0	0	5279.8	0	0	0	0	0	0	0
484.232	0	0	0	0	0	0	0	0	0	0	0	0	0	0	0	0	0	0	0	0	9904.8	0	0	0	0	0	0	0	0	0	0	0	0	0	0	0	0	0	0	0	0	9974	0	7143	5706.3	0	0	0	0
484.241	0	0	0	0	0	0	0	22105.9	0	0	14142.9	9188.2	0	6703.1	0	12676.4	0	0	0	0	0	198152	45428.7	113280	17143.7	0	0	0	0	0	7512.2	5262.2	0	6359.3	6827.5	22590.6	0	0	0	11296.2	0	0	0	0	7213.1	10978.5	0	0	0
484.277	0	0	0	0	0	0	0	0	0	0	40099.5	19701.8	5692.2	0	11290.8	0	0	63330.9	10508.4	0	0	14455.3	0	0	0	0	0	0	0	5963.1	0	6657.2	0	0	0	0	5050	0	7407.7	0	35947.9	0	0	0	4952.5	0	0	0	0
484.282	0	0	0	0	0	0	0	0	0	0	65336.2	97949.3	0	6075.1	39622.9	0	24392.9	151235	0	0	0	0	0	0	0	0	0	0	0	0	0	0	0	7438.8	0	0	0	0	0	0	98682.9	0	0	0	0	0	0	0	0
484.297	0	0	0	0	0	0	0	0	0	0	0	0	0	0	0	0	0	0	0	0	0	0	0	0	14219.4	0	0	0	0	0	0	0	0	0	0	6780.4	0	0	0	0	0	0	0	0	0	12805.8	0	0	0
484.303	0	0	4440	5878.3	0	0	0	0	0	0	0	0	0	0	0	0	0	251757	0	0	0	0	0	0	0	0	0	0	0	0	0	0	0	0	0	0	0	0	0	0	0	0	0	0	0	0	0	0	0
484.401	0	0	1105.1	1119.8	0	0	0	0	0	0	0	0	0	0	0	0	0	0	0	0	0	0	0	0	0	0	0	0	0	0	0	0	0	0	0	0	0	0	0	0	0	0	0	0	0	0	0	0	0
484.445	0	0	0	0	0	0	0	0	5640.7	6364.9	6074.2	0	0	0	0	0	0	11575.4	0	0	0	0	0	0	0	0	0	0	0	0	0	0	0	13704.6	12169.3	0	0	0	0	0	0	0	0	0	0	0	0	0	0
484.838	14045.3	0	0	0	0	0	0	0	0	0	0	0	0	0	0	0	0	0	0	0	0	0	0	0	0	0	0	0	0	0	0	0	0	0	0	0	0	16809.3	0	0	0	0	0	0	0	0	0	10445.8	0
484.986	0	0	0	0	0	0	0	0	0	0	0	0	0	0	0	0	0	0	0	0	0	0	0	0	0	0	0	0	0	0	0	0	0	0	0	0	0	0	0	0	0	0	0	0	0	0	0	0	0
485.003	0	0	0	0	0	0	0	0	0	0	0	0	0	0	0	0	0	0	0	0	0	0	0	0	0	0	0	0	0	0	0	0	0	0	0	0	0	0	0	0	0	0	0	0	0	0	0	0	0
485.044	0	0	0	0	0	0	0	0	0	0	0	0	0	0	0	0	0	0	0	0	0	0	0	0	0	0	0	0	0	0	0	0	0	0	0	0	0	0	0	0	0	0	0	0	0	0	0	0	0
485.049	0	12124.5	9018.6	4932	0	0	0	0	0	0	0	0	0	0	0	0	0	0	0	0	0	0	0	0	0	0	0	0	0	0	0	0	0	0	0	0	0	0	0	0	0	0	0	0	0	0	0	0	0
485.082	0	0	0	0	0	0	0	0	0	0	0	0	0	0	0	0	0	0	0	0	0	0	0	0	0	0	0	0	0	0	0	0	0	0	0	0	0	0	8875.9	0	0	0	0	0	0	0	5122.5	0	0
485.133	0	0	0	1660.8	0	0	0	0	0	0	0	0	0	0	0	0	0	0	0	0	0	28805.6	9739.3	31251.8	40204.3	0	0	0	0	0	0	0	0	0	0	27663.5	0	0	0	0	0	0	0	0	0	17883.5	0	0	0
485.157	58707.2	6703.5	1167.7	6165.5	1253.6	0	0	0	0	0	0	0	0	0	0	0	0	0	0	0	0	0	0	0	0	0	0	0	0	0	0	0	0	0	0	0	0	49654.2	0	0	0	0	0	0	0	0	10081.1	19422.8	0
485.2	0	0	0	0	0	0	0	0	0	0	0	0	0	0	0	0	0	0	0	0	0	0	0	23041.8	8395.1	0	0	0	0	0	0	0	0	0	0	11776.4	0	0	0	0	0	0	0	0	0	8882	0	0	0
485.217	2664.2	1392.1	0	0	0	0	4889.5	0	0	0	0	0	0	0	0	0	0	0	0	0	0	0	0	0	0	0	0	0	0	0	0	0	0	0	0	0	0	0	0	0	0	0	0	0	0	0	13687	0	8158.7
485.224	0	0	0	0	0	0	0	0	0	0	0	0	0	0	0	0	0	0	0	0	0	0	0	0	0	287413	0	3844	0	0	0	0	0	0	0	2774.1	0	0	0	0	0	0	0	0	0	0	0	0	0
485.239	0	4639.4	5637	4004.5	0	0	11235.9	11107.3	10340.8	6424.4	11109.4	0	9914	14937.6	0	19632.8	12624.9	9590.1	0	0	8873	56495.5	13488.5	26908.7	0	0	0	0	0	14799.4	6521.4	9549.5	0	0	0	0	0	0	0	8082.8	0	15395.8	13399.6	0	11352.2	0	0	0	0
485.275	0	1803.5	1022.5	1461.7	0	0	0	0	0	5940.6	12555.9	11637.3	0	0	0	0	0	15391.9	0	0	0	19669.1	13917.9	0	0	0	0	0	0	0	0	0	0	0	0	0	0	0	0	0	27122.3	0	0	0	0	0	0	0	0
485.279	26824.3	28831	28918.1	50924.6	20442.3	254616	24452.2	39705.6	218916	79549.6	42538.1	90522.4	42035.3	63274	22268.1	50946.4	61964.9	251910	40574.3	29466.8	99423.2	161640	25309.1	0	0	26321.7	779208	16347.8	1.23656e+06	39337.7	67353.1	36064.7	47686.5	34675.8	148478	4909.8	11395.4	64034.1	42635.3	69067.6	39469.4	56303.6	56615.5	43260.4	327787	0	132694	0	111249
485.312	2716.6	8023.9	4934.6	7349.2	691.2	0	0	0	6051.9	0	0	0	0	0	0	0	0	0	0	0	0	0	0	0	0	0	0	0	0	0	0	0	0	0	0	0	0	0	0	0	0	0	0	0	0	0	0	0	0
485.327	0	0	0	0	0	0	0	0	0	0	0	0	0	0	0	0	0	0	0	0	0	24656.4	15073.1	22592.4	0	0	0	0	0	0	0	0	0	0	0	0	0	0	0	0	0	0	0	0	0	0	0	0	0
485.349	27716.2	34581.6	19821.8	50162.9	8296.2	9556.4	0	0	56964.7	13884.3	0	0	6309.6	7759.1	0	0	8332.5	14934.4	0	0	10212.7	0	0	0	0	11720.6	7314	4140.2	11621.6	5855	8903.7	0	8095.1	7420	0	0	5319.2	28449.6	11146.6	23216.6	6017.3	6605	36661	9743.2	0	4061.6	0	0	0
485.364	0	0	0	0	0	0	0	0	0	0	0	0	0	0	0	0	0	0	0	0	0	49944.5	10277.7	36476.7	0	0	0	0	0	0	0	0	0	0	0	0	0	0	0	0	0	0	0	0	0	0	0	0	0
485.385	0	2202.7	2249.7	2128.3	0	0	0	0	0	0	0	0	0	0	0	0	0	0	0	0	0	0	0	0	0	0	0	0	0	0	0	0	0	0	0	0	0	0	0	0	0	0	0	0	0	0	0	0	0
485.396	0	0	7653.4	0	0	3929.1	0	0	0	0	0	0	0	0	0	0	0	0	0	0	0	0	0	0	0	0	21308	0	45543.3	0	0	0	0	0	0	0	0	0	0	0	0	0	0	0	0	0	0	0	0
485.4	0	0	0	0	0	0	0	0	0	0	0	0	0	0	0	0	0	0	0	0	0	53824.2	13229.2	45988.7	0	0	0	0	0	0	0	0	0	0	0	0	0	0	0	0	0	0	0	0	0	0	0	0	0
485.437	0	0	0	0	0	0	0	0	0	0	0	0	0	0	0	0	0	0	0	0	0	18857.5	0	0	0	0	0	0	0	0	0	0	0	0	0	0	0	0	0	0	0	0	0	0	0	0	0	0	0
485.952	0	0	0	0	0	0	0	0	0	0	0	0	0	0	0	0	0	0	0	0	0	0	0	0	0	0	0	0	0	0	0	0	0	0	0	0	0	0	0	0	0	0	0	0	0	0	0	0	0
486.008	0	0	0	0	0	0	0	0	0	0	0	0	0	0	0	0	0	0	0	0	0	0	0	0	0	0	0	0	0	0	0	0	0	0	0	0	0	0	0	0	0	0	0	0	0	0	8188.3	0	12179.1
486.038	0	0	0	0	0	0	0	0	0	0	0	0	0	0	0	0	0	0	0	0	0	0	0	0	0	0	0	0	0	0	0	0	0	0	0	0	0	0	0	0	0	0	0	0	0	0	0	0	0
486.043	0	0	0	0	0	0	0	0	0	0	0	0	0	0	0	0	0	0	0	0	0	0	0	0	0	0	0	0	0	0	0	0	0	0	0	0	0	0	0	0	0	0	0	0	0	0	0	0	0
486.055	0	0	0	0	0	0	0	0	0	0	0	0	0	0	9238.3	0	0	0	0	0	0	0	0	0	0	9323.8	8024.3	19239.4	11264.8	0	0	0	0	0	0	0	0	0	0	0	0	0	0	0	0	0	0	0	0
486.065	0	0	0	0	0	0	19858.2	16770.2	0	0	22938.9	65092.4	78318	81198	64124.3	139547	13662.8	0	90061.8	67549.1	51109.4	12117	5483.6	0	0	0	0	0	0	48224.4	19579.4	51968.2	39776.3	131713	70070.5	3507.6	0	0	0	49552.8	15689.6	89378.7	52032.1	66332.7	20673.8	0	5108.9	0	32020
486.074	0	0	0	0	0	0	0	0	0	0	0	0	0	0	0	0	0	0	0	0	0	0	0	0	0	0	0	0	0	0	0	0	0	0	0	0	0	0	0	0	0	0	0	0	0	8125.6	0	0	0
486.243	0	0	0	0	0	0	0	0	0	0	0	0	8151.9	7374.7	0	0	0	0	0	7457.4	0	0	0	0	0	0	0	0	0	0	0	0	0	7036.8	0	0	0	0	0	7293.3	0	6031.8	0	0	0	0	0	0	0
486.26	0	0	0	0	0	0	0	0	0	0	0	0	0	0	0	0	0	0	0	0	0	0	0	0	0	0	0	0	0	0	8487.3	5300.7	0	0	0	0	0	13841.4	0	0	0	0	0	0	0	0	6729	33653.2	26224.4
486.283	0	5333.3	6356.8	10056.5	2433.5	54627.5	4795.2	0	35544.5	0	0	0	0	5521.2	0	0	0	40231.4	0	0	0	0	0	0	0	0	172355	0	284517	0	0	4722	0	0	13503.8	0	0	0	0	0	0	0	0	0	58100.8	0	14756.5	0	15736.6
486.352	3974.3	8218.3	4820.1	13519	1073.7	0	0	0	6429.2	0	0	0	0	0	0	0	0	0	0	0	0	0	0	0	0	0	0	0	0	0	0	0	0	0	0	0	0	0	0	0	0	0	0	0	0	0	0	0	0
486.432	0	0	0	0	0	0	29049.6	35802	9516.1	10045.4	13984.9	14476.8	20655.9	38050.7	6710.9	44421.4	12810.2	35458.8	0	18326.4	12317.9	0	0	0	0	0	0	0	0	31933.9	21377.3	10912.5	18733.4	33031.3	17783	0	0	0	0	27779.2	37091.9	23308.5	26383.4	31665.8	5828.9	0	5723	0	8428.6
486.453	0	0	0	0	0	0	0	0	0	0	0	0	0	0	0	0	0	0	0	0	0	0	0	0	0	0	0	0	0	0	0	0	5487.5	0	0	0	0	0	0	0	0	0	0	0	9157.2	0	0	0	0
486.549	0	0	0	0	0	0	0	0	0	0	0	0	0	0	0	0	0	0	0	0	0	0	0	0	0	0	0	4967.2	0	0	0	0	0	0	0	0	0	0	0	0	0	0	0	0	0	0	0	0	0
486.898	2132.5	3500	2896.3	2381.3	3574.6	2280.2	0	0	0	0	0	0	0	0	0	0	0	0	0	0	0	0	0	0	0	0	0	0	0	0	0	0	0	0	0	0	0	0	0	0	0	0	0	0	0	0	0	0	0
486.974	0	0	0	0	0	0	5883.9	6492.7	0	0	0	0	0	0	0	0	0	0	0	0	0	0	0	0	0	0	0	0	0	0	9252.9	0	0	0	7610.7	0	0	0	0	0	0	0	0	0	0	0	0	0	0
487.006	0	0	0	0	0	0	0	0	0	0	0	0	0	0	0	0	0	0	0	0	0	0	0	0	0	0	0	0	0	0	0	0	0	0	0	0	0	0	0	0	0	0	0	0	0	0	0	0	0
487.096	0	0	0	0	0	0	0	0	0	0	0	0	0	0	0	0	0	0	0	0	0	0	0	0	0	0	0	0	0	0	0	0	0	0	0	0	0	0	0	0	0	0	0	0	0	0	0	0	0
487.1	15001.8	1752.6	757.8	859.7	0	0	0	0	0	0	0	0	0	0	0	0	0	0	0	0	0	0	0	0	0	0	0	0	0	0	0	0	0	0	0	0	0	0	0	0	0	0	0	0	0	0	0	0	0
487.175	0	0	0	0	0	0	4799	0	0	0	0	0	7921.4	6612	0	0	0	0	0	0	0	0	0	0	0	0	0	0	7484.9	8994.8	7814.7	7118.5	0	0	0	0	0	0	0	0	0	0	0	0	0	0	0	0	0
487.197	0	0	0	0	0	0	84879.8	111527	130740	146113	143906	134550	71522.7	52435.4	31504.8	94898	134390	119187	20842.6	69619.5	120719	0	0	0	0	0	0	0	0	91194.8	71102.8	52537.7	74141.9	99979	91410.3	0	0	0	0	104707	73430.9	93660.9	81137	94540.3	162802	0	0	0	0
487.206	0	0	0	0	0	0	3736.5	0	0	0	0	0	6921.1	0	0	6839.3	0	0	0	0	0	0	0	0	0	0	0	0	0	8249.5	11316.7	0	0	11139.3	9136.1	0	0	0	0	0	10913.4	0	0	0	0	0	0	0	0
487.216	0	0	0	0	0	0	0	0	0	0	0	0	0	0	0	0	0	0	0	0	0	0	0	0	13274.6	0	0	0	0	0	0	0	0	0	0	10234.1	0	0	0	0	0	0	0	0	0	10990.5	0	0	0
487.219	0	2288.1	3894	2408.6	697.9	0	11465.7	15959.6	8420.4	13795.9	12310.4	9539.8	13384.9	21710.5	8994.5	30539.1	25228.3	6926.5	0	16748	28409.7	13193.3	0	0	0	0	0	0	0	16955.9	5622.9	11278.2	9517.8	23386.7	9860.4	0	0	0	0	21834.6	0	44402.7	17011.8	23065	17263.2	0	0	0	0
487.223	0	0	0	0	0	0	0	0	0	0	0	0	0	0	0	0	0	0	0	0	0	0	0	0	0	0	0	0	0	0	0	0	0	0	0	0	0	0	0	0	0	0	0	0	0	0	0	0	0
487.227	0	0	0	0	0	0	23553.4	8193.5	0	6438.3	0	20648.9	27202.3	37409.4	0	10029.8	7684.4	15948	0	24098.4	0	56002.1	0	55261.4	170389	22570.1	6439.5	0	0	24116	26746.5	18256.2	47961.8	96080.2	57614.9	113350	55844.7	0	5397.2	34140.7	10251	55464.7	22381	32322.9	36704.7	217744	55642.1	0	0
487.234	0	783.1	0	0	0	0	20563.4	20945.3	31414.6	87948.4	59757.1	60009.4	14758.2	15523.3	11518.3	23091.8	27464.8	25364.7	0	10731	70004.1	0	0	0	0	0	0	0	0	13743.6	12511.4	6833.3	21306.7	21451.4	17518.3	0	0	0	0	23131.8	15840.3	17718.9	22787.2	22222.4	55894.8	0	0	0	0
487.255	3175.2	13306.8	8422.3	8451.9	732.9	0	0	0	0	5433.4	0	0	0	0	0	0	0	8474.1	0	0	0	88540.4	28550.4	55037.7	0	0	0	0	0	0	0	0	0	0	0	0	0	0	0	0	0	0	0	0	0	0	0	0	0
487.263	0	0	0	0	0	0	32575.1	23893.7	21478.6	18138.7	42389.2	60554.6	51756.7	43851.3	37483	36507.7	12849.3	21211.6	10650	34642.7	12231	0	0	0	0	0	0	0	4140.3	37900.6	25947.6	34744.6	23486.9	59554.9	42826.5	0	0	0	0	38820.9	42381	35009.2	30662.1	28652.1	15031.2	0	0	0	0
487.275	0	751.4	726.3	0	0	7829.9	0	0	0	0	0	0	0	0	0	0	0	0	0	0	0	0	0	0	0	0	12130.6	0	42923.1	0	0	0	0	0	0	0	0	0	0	0	0	0	0	0	0	0	0	0	0
487.291	0	7509.4	5890.1	6773.7	0	0	0	0	0	0	0	0	0	0	0	0	0	0	0	0	0	22365.9	7870.4	0	0	0	0	0	0	0	0	0	0	0	0	0	0	0	0	0	0	0	0	0	0	0	0	0	0
487.306	0	772.4	0	0	0	0	0	0	0	0	0	0	0	0	0	0	0	0	0	0	0	22365.1	7089.4	19185.9	0	0	0	0	0	0	0	0	0	0	0	0	0	0	0	0	0	0	0	0	0	0	0	0	0
487.328	0	1924.6	2210.3	3639	0	0	0	0	0	0	0	0	0	0	0	0	0	0	0	0	0	0	0	0	0	0	0	0	0	0	0	0	0	0	0	0	0	0	0	0	0	0	0	0	0	0	0	0	0
487.343	0	734.4	714.1	0	0	0	0	0	0	0	0	0	0	0	0	0	0	0	0	0	0	59084.6	17071.5	40786.6	0	0	0	0	0	0	0	0	0	0	0	0	0	0	0	0	0	0	0	0	0	0	0	0	0
487.379	0	0	0	0	0	0	0	0	0	0	0	0	0	0	0	0	0	0	0	0	0	104662	30346.1	69069.1	0	0	0	0	0	0	0	0	0	0	0	0	0	15065.9	0	0	0	0	0	0	0	0	10938.4	10702	10843.2
487.401	0	0	380.9	0	0	0	0	0	0	0	0	0	0	0	0	0	0	8139.2	0	0	0	0	0	0	0	0	0	0	0	0	0	0	0	0	0	0	0	0	0	0	0	0	0	0	0	0	0	0	0
487.416	0	0	0	0	0	0	29978.2	53323.4	23502.5	25895.6	53067.2	18553.9	32898.7	28340.1	12742.2	46925.6	44241.7	72260.6	0	13759.8	35480.6	39051.9	14385.3	24112.6	0	0	0	0	0	25811.5	43853.3	23807.8	34329.5	36828.8	31589.2	0	0	0	0	40522.7	51595.6	37239.3	46019.1	55627.7	47477	0	10231.5	0	5707.7
487.456	0	0	0	0	0	0	0	0	0	0	0	0	0	0	0	0	0	0	0	0	0	0	0	0	0	0	0	0	0	0	0	0	0	0	0	0	0	0	0	0	0	0	0	0	0	0	0	0	0
487.728	0	0	0	0	0	0	0	0	0	0	0	0	0	0	0	0	0	0	0	10979.7	0	0	0	21024.2	56515.8	7979.7	0	0	0	6054.5	7156.6	0	9025.6	32719.3	14699.9	55375	15672.3	0	0	0	0	22247.4	0	0	9095.9	92460.1	8641.4	0	0
487.984	0	0	0	0	0	0	0	0	0	0	0	0	0	0	0	0	0	0	0	0	0	0	0	0	0	0	0	0	0	0	0	0	0	0	0	0	0	0	0	0	0	0	0	0	0	0	0	0	0
487.987	0	0	0	0	0	0	0	0	0	0	0	0	0	0	0	0	0	0	0	0	0	0	0	0	0	0	0	0	0	0	0	0	0	0	0	0	0	0	0	0	0	0	0	0	0	0	0	0	7959.2
487.997	0	0	0	0	0	0	0	0	0	0	0	0	0	0	0	0	0	0	0	0	0	0	0	0	23297.7	0	0	0	0	0	0	0	0	0	0	25223.7	0	0	0	0	0	0	0	0	0	15054.2	8397.6	0	8304.6
488.162	0	0	0	785	0	0	0	450508	0	0	0	0	18318.8	0	0	0	0	0	0	0	0	0	0	0	0	0	0	0	0	0	0	0	5626.9	15693.9	0	5125.7	0	0	0	0	0	0	159573	0	0	0	0	0	12969.3
488.2	0	0	0	0	0	0	28720.9	60969.7	34093.4	40576.9	45414.7	44324.3	16918	16515.6	16238.9	24254	30442.2	12713.5	0	20014.2	34407.1	577326	182183	371461	261283	0	0	0	0	18201.9	12486.4	14727.1	33009.2	38487.9	34676.6	165720	0	0	0	45345.6	8767.7	41799.2	23243.5	18608.3	40274.8	188334	0	0	0
488.229	0	0	0	0	0	0	8071.3	11283.9	13673.4	16870.2	24667.3	60906.7	37231.1	12313.6	0	32829.8	20100.2	28604	0	18401.7	26810	0	0	0	6760	0	0	0	0	8873.7	0	9606.8	12962.9	21788.5	27726	7455.6	0	0	0	20133.9	6164.3	26012.1	0	0	0	17950.2	0	0	0
488.237	0	0	0	0	0	0	0	0	0	13766.5	11373.2	9819.4	0	0	0	0	0	0	0	0	0	15577.9	0	0	0	0	0	0	0	0	0	0	0	0	0	0	0	0	0	0	0	0	0	0	4770.3	0	0	0	0
488.383	0	0	0	0	0	0	0	0	0	0	0	0	0	0	0	0	0	0	0	0	0	0	0	0	0	0	0	0	0	0	0	0	0	0	0	0	0	0	0	0	0	0	0	0	0	0	0	0	0
488.563	0	0	0	0	0	0	0	0	0	0	0	0	0	0	0	0	0	0	0	0	0	0	0	0	0	18776.5	18856.6	90955.8	56108.8	0	0	0	0	0	0	0	0	0	0	0	0	0	0	0	0	0	0	0	0
488.601	0	0	0	0	0	0	0	0	0	0	0	0	0	0	0	0	0	0	0	0	0	0	0	0	0	0	0	0	0	0	0	0	0	0	0	2680.5	0	0	0	0	0	0	0	0	0	0	0	0	0
488.895	8083.7	10634.6	8073.3	8395.3	8609.4	7812.6	0	0	0	0	0	0	0	0	0	0	0	0	0	0	0	0	0	0	0	0	0	0	0	0	0	0	0	0	0	0	0	0	0	0	0	0	0	0	0	0	0	0	0
488.936	0	0	0	0	0	0	0	0	0	0	0	0	0	0	0	0	0	0	0	0	0	0	0	0	0	0	0	0	0	0	0	0	0	0	0	0	0	0	0	0	0	0	0	0	0	0	0	0	0
488.963	0	0	3663.1	5827.9	0	0	0	0	0	0	0	0	0	0	0	0	0	23534	0	0	0	0	0	0	0	0	0	0	0	0	0	0	0	0	0	0	0	0	0	0	0	0	0	0	0	0	0	0	0
489.055	0	0	0	0	0	0	0	0	0	0	0	0	0	0	0	0	0	0	0	0	0	0	0	0	0	37128.5	35229.5	115818	117666	0	0	0	0	0	0	0	0	0	0	0	5605.2	0	0	0	0	0	0	0	0
489.065	0	0	0	0	0	0	0	0	0	0	0	0	0	0	0	0	0	0	0	0	0	0	0	0	0	6142.9	6308	16457.9	14088.7	0	0	0	0	0	0	0	0	0	0	0	0	0	0	0	0	0	0	0	0
489.086	0	2004.2	457.4	7520.1	0	0	0	0	0	0	0	0	0	0	0	0	0	0	0	0	0	0	0	0	0	0	0	3104.9	0	0	0	0	0	0	0	0	0	0	10517.3	0	0	0	0	0	0	0	0	0	0
489.107	64231	20691.4	5408.1	25870.3	0	0	0	0	0	0	0	0	0	0	0	0	0	0	0	0	0	0	0	0	0	4190.6	0	0	0	0	0	0	0	0	0	0	0	101106	4962	0	0	0	0	0	0	0	11009.7	29847.5	6754.5
489.139	43428.2	3087.1	2117	2422.7	0	0	0	0	0	0	0	0	0	0	0	0	0	0	0	0	0	0	0	0	0	0	0	0	0	0	0	0	0	0	0	0	0	30860.5	0	0	0	0	0	0	0	0	0	13202.5	0
489.176	13506	845.6	1053	0	0	0	16680.1	0	0	0	0	0	0	0	0	7504.6	0	7402.5	0	0	0	0	0	0	0	0	0	0	0	16095.3	11743.3	0	4803.4	0	12545.2	0	0	17829.9	0	0	7654.2	0	0	0	0	0	27915.5	13152.8	28646
489.184	0	0	565.1	0	0	0	0	0	0	0	0	0	0	0	0	0	0	0	0	0	0	16142.7	6957	0	6782.9	0	0	0	0	0	0	0	0	0	0	8633.8	0	0	0	0	0	0	0	0	0	0	0	0	0
489.191	0	0	0	0	0	0	8469	18821.9	4601.6	0	8322.3	0	11662.2	0	0	0	0	0	0	0	0	0	10024.9	0	0	0	0	0	0	11807.7	15978.6	6149.3	0	0	16943.6	0	0	0	0	0	14365.2	0	0	0	0	0	0	0	0
489.198	0	1310.7	3229.9	3434.8	512	0	0	0	0	0	0	0	0	0	0	0	0	0	0	0	0	0	0	0	0	4710.8	0	0	0	0	0	0	0	0	0	0	0	0	0	0	0	0	0	0	0	0	0	0	0
489.203	0	0	0	0	0	0	38827.6	124425	39503.8	20502.8	68999.2	65857.2	30344	29372.1	15269.7	52714.9	19142.1	0	9766.6	12535.9	0	260243	58587.1	133573	38721.2	0	0	0	0	0	6265.5	10293.4	27895.2	56515	30922.4	48772.1	0	0	0	54960.9	7901.3	53183.6	15757.4	41347.7	34691.3	39736.1	0	0	0
489.213	0	13208.9	1209.6	0	0	2047.2	610211	846185	928692	1.13737e+06	1.11233e+06	982728	620228	554017	376698	896951	1.10709e+06	1.04025e+06	460102	622377	1.02143e+06	0	0	0	19289.3	49891.3	46070.1	83051.2	61666.9	660535	614378	467861	576908	783271	828339	44598.4	0	0	0	870636	583436	749305	826456	1.02847e+06	1147322	73620.1	102734	0	97682.6
489.235	0	5921.3	3885.8	4185.4	714.4	1767.5	7935.7	28756.1	5813.5	0	10477.9	0	5273.6	7917.5	0	16800.8	6631.2	0	0	0	0	85664.6	21889.9	49495.1	0	0	0	0	0	0	0	0	6571.3	6697.5	6672.4	5725.3	0	0	0	0	5541.4	9261.8	0	0	9297.1	0	0	0	0
489.26	0	0	0	0	0	0	0	0	0	0	0	0	0	0	0	0	0	0	0	0	0	0	0	0	8088.9	0	0	0	0	0	0	0	0	0	0	71056.3	0	0	0	0	0	0	0	0	0	116340	12471.9	0	35245.2
489.271	0	11499.4	8711.5	8918	524.5	0	0	0	0	0	0	0	0	0	0	0	0	0	0	0	0	99653.6	19813.8	63958.1	0	5918.1	6535.4	0	11171.8	0	0	0	0	0	0	8894.1	5019.9	0	4693.5	0	0	0	0	0	0	0	0	0	0
489.278	103646	153227	56947.9	71022	35124.5	40072.3	165622	226277	184290	236136	278161	371080	175303	219300	122865	295587	219101	313273	239529	286120	279660	145558	91025.2	168009	53101.8	33393.1	28260.1	39343.1	33912.9	187043	177570	135120	174028	284624	250469	54558	46048.6	158582	83462.5	242792	201989	205577	246802	278195	214640	80608	136626	146360	132492
489.322	0	0	0	0	0	0	0	0	0	0	0	0	0	0	0	0	0	0	0	0	0	61923.5	15650	25308	0	0	0	0	0	0	0	0	0	0	0	0	0	0	0	0	0	0	0	0	0	0	0	0	0
489.359	0	0	561.7	0	0	0	0	0	0	0	0	0	0	0	0	0	0	0	0	0	0	109666	25612.3	63749	0	0	0	0	0	0	0	0	0	0	0	0	0	12108.5	0	0	0	0	0	0	0	0	0	0	0
489.395	0	0	0	0	0	0	0	0	0	0	0	0	0	0	0	0	0	0	0	0	0	101846	29443.8	91411.6	0	0	0	0	0	0	0	0	0	0	0	3747.9	0	7526.3	0	0	0	0	0	0	0	0	15941.9	11980.4	16938.3
489.431	0	0	0	0	0	0	269761	283432	218628	229869	326908	368961	352806	417192	165614	485732	310162	804028	253842	335616	325392	0	0	0	0	0	7617.7	0	0	337041	232328	224330	157149	485513	445304	0	0	0	0	422488	394820	341301	393362	514906	226585	0	0	0	0
489.967	0	0	0	0	0	0	0	0	0	0	0	0	0	0	0	0	0	0	0	0	0	0	0	0	0	0	0	0	0	0	0	0	0	0	0	0	0	0	0	0	0	0	0	0	0	0	5719.3	8003	20156.1
490.053	0	0	0	0	0	0	0	0	0	0	0	0	0	0	0	0	0	0	0	0	0	0	0	0	0	0	0	0	0	0	0	0	0	0	0	0	0	0	0	0	0	0	0	0	0	0	6391.3	0	0
490.063	0	0	0	0	0	0	0	0	0	0	0	0	0	0	0	0	0	0	0	0	0	0	0	0	0	0	9540.9	8672.3	0	0	0	0	0	0	0	0	0	0	0	0	0	0	0	0	0	0	0	0	0
490.085	0	0	0	0	0	0	0	0	0	0	0	0	0	0	0	0	0	0	0	0	0	0	0	0	0	0	0	0	0	0	0	0	0	0	0	0	0	0	0	0	0	0	41673.1	77849	19850.6	0	0	0	0
490.11	7877	1835.5	481.9	2961.3	0	0	0	0	0	0	0	0	0	0	0	0	0	0	0	0	0	0	0	0	0	0	0	0	0	0	0	0	0	0	0	0	0	8861.5	0	0	0	0	0	0	0	0	0	0	0
490.179	0	0	0	0	0	0	0	0	0	0	0	0	0	0	0	0	0	0	0	0	0	11353.3	0	0	9286	0	0	0	0	0	0	0	0	0	0	12570.9	0	0	0	0	0	0	0	0	0	5200	0	0	0
490.206	0	0	0	0	0	0	0	0	0	0	0	0	0	0	0	0	0	0	0	0	0	10058.5	0	0	0	0	0	0	0	0	0	0	0	0	0	0	0	0	0	0	0	0	0	0	0	0	0	0	0
490.216	0	1888.4	0	0	0	0	158754	233170	263665	330191	335426	290084	174337	142150	97843.2	235628	317680	279125	95457.7	166589	297178	0	0	0	6805.1	0	0	10049.9	8660.6	195533	164084	133688	162109	232207	223146	13169	0	0	0	250188	160694	194001	241229	277386	301362	11358.2	13240.5	0	8827.9
490.256	0	0	0	0	0	0	0	0	0	0	0	0	0	0	0	0	0	0	0	0	0	0	0	0	0	0	0	0	0	6891.9	0	4541.2	0	0	0	0	0	0	0	0	0	7315.8	15351.4	22414.4	0	0	0	0	0
490.281	31839.7	45547.5	17518.1	22719	9326.2	10666.7	48912	46781.5	37587.1	45534.3	71172.4	81957.2	26748.5	61763.5	15071.3	59253.4	46813.9	64012.4	33199.3	69786.5	71269.4	31599.2	15191.1	27308.4	5606.3	0	0	8351.8	3151.6	41413	43572.2	36117.2	41831.4	49246.7	58579.1	6795.8	5012	23729.8	9656.4	34655.2	47811.6	47443.7	38772.3	64996.5	51276.2	7842.2	29275	18071.9	24134.9
490.362	0	0	0	0	0	0	0	0	0	0	0	0	0	0	0	0	0	0	0	0	0	13880.4	0	0	0	0	0	0	0	0	0	0	0	0	0	0	0	0	0	0	0	0	0	0	0	0	0	0	0
490.398	0	0	0	0	0	0	0	0	0	0	0	0	0	0	0	0	0	0	0	0	0	10595.9	0	0	0	0	0	0	0	0	0	0	0	0	0	0	0	0	0	0	0	0	0	0	0	0	0	0	0
490.435	0	0	0	0	0	0	79304.4	93540.7	74881.7	54892.7	106042	85583.2	116392	132340	34184.6	174353	87992.9	275225	61456.2	96500	73326.5	0	0	0	0	0	0	0	0	91408.2	73506.1	76991.1	35997.3	173601	134105	0	0	0	0	138104	120204	97652.5	120399	179765	66842.3	0	0	0	0
490.874	2645.7	3587	1913.2	1441	0	0	0	0	0	0	0	0	0	0	0	0	0	0	0	0	0	0	0	0	0	0	0	0	0	0	0	0	0	0	0	0	0	0	0	0	0	0	0	0	0	0	0	0	0
490.892	4433	7213.3	6441.1	3870	6102.9	2738.5	0	0	0	0	0	0	0	0	0	0	0	0	0	0	0	0	0	0	0	0	0	0	0	0	0	0	0	0	0	0	0	0	0	0	0	0	0	0	0	0	0	0	0
491.066	2670.2	31583.6	12231.6	27123.9	0	0	0	0	0	0	0	0	0	0	0	0	0	0	0	0	0	0	0	0	0	0	0	0	4996.7	0	0	0	0	0	0	0	0	5555.6	0	0	0	0	0	0	0	0	0	0	0
491.084	0	0	0	4087.2	0	0	0	0	0	0	0	0	0	0	0	0	0	0	0	0	0	0	0	0	0	0	0	0	0	0	0	0	0	0	0	0	0	0	0	0	0	0	0	0	0	0	0	0	0
491.104	11845.2	3532.5	1138.3	6625.4	0	0	0	0	0	0	0	0	0	0	0	0	0	0	0	0	0	0	0	0	0	0	0	0	0	0	0	0	0	0	0	0	0	12464.2	0	0	0	0	0	0	0	0	0	7001.7	0
491.163	0	0	0	0	0	0	0	0	0	0	0	0	0	0	0	0	0	0	0	0	0	20030.2	0	0	6565.2	0	0	0	0	0	0	0	0	0	0	18975.8	0	0	0	0	0	0	0	0	0	0	0	0	0
491.174	0	0	0	0	0	0	22651.7	0	13775.5	7888.6	7833.1	0	7393.5	0	0	19431.1	12904.6	31918.6	0	0	0	0	0	0	0	0	0	0	0	12476.5	14116.9	7767.9	11947.9	10115.2	0	6311.4	0	0	0	0	12155.1	0	11097.6	10686.7	16776.3	0	0	0	0
491.184	0	0	0	0	0	0	107873	121459	138615	161928	160808	137098	87463	82458.8	49421.4	103501	148507	163824	37156.9	83650.9	143869	0	0	0	0	0	0	0	0	95541.1	108518	72640.8	93371	127321	150042	0	0	0	0	128260	92693.6	119980	110298	145048	173730	0	0	0	0
491.22	0	0	0	0	0	0	5705	12123.4	18211.9	15824	18004.9	14783.6	7945	0	0	0	21851.4	11747.7	0	0	9377	0	0	0	0	0	0	0	0	0	0	0	0	12968.6	0	0	0	0	0	10340.1	0	5162.1	0	11561.5	15570.3	0	0	0	0
491.229	0	0	0	1118	0	0	0	0	0	0	0	0	0	0	0	0	0	0	0	0	0	0	0	0	0	0	0	0	0	0	0	0	0	0	0	0	0	0	0	0	0	0	0	0	0	0	0	0	0
491.25	0	5266	4748.7	5026	1088.8	1118.1	0	0	0	0	0	0	0	0	0	0	0	0	0	0	0	56643.9	18084.7	47409.2	0	4778.9	0	0	0	0	0	0	0	0	0	0	0	0	0	0	0	0	0	0	0	0	0	0	0
491.286	0	6192.9	7336.6	5334.2	0	0	0	0	0	0	0	0	0	0	0	0	0	6840.1	0	0	0	0	0	0	0	0	0	0	0	0	0	0	0	0	0	0	0	0	0	0	0	0	0	0	0	0	0	0	0
491.297	0	0	0	0	0	0	0	0	0	0	0	17422.3	13124	0	0	7809.6	0	0	0	0	0	0	0	0	0	0	0	0	0	0	0	5046.7	0	0	0	0	0	0	0	0	8636.9	7106.1	0	0	0	0	0	0	0
491.338	0	2543.6	1128.1	951.4	0	0	0	0	0	0	0	0	0	0	0	0	0	0	0	0	0	50141.4	15930.8	27845.6	0	0	0	0	0	0	0	0	0	0	0	0	0	0	0	0	0	0	0	0	0	0	0	0	0
491.374	0	0	0	0	0	0	0	0	0	0	0	0	0	0	0	0	0	0	0	0	0	52961.9	22885.3	53918.6	0	0	0	0	0	0	0	0	0	0	0	0	0	5679	0	0	0	0	0	0	0	0	0	0	0
491.411	0	0	0	0	0	0	0	0	0	0	0	0	0	0	0	0	0	0	0	0	0	0	0	15240.4	0	0	0	0	0	0	0	0	0	0	0	0	0	0	0	0	0	0	0	0	0	0	4989.6	0	0
491.438	0	0	0	0	0	0	0	0	0	0	0	0	8819.7	6662.7	0	0	0	12585.1	0	0	7144.3	0	0	0	0	0	0	0	0	0	7695.5	0	0	0	0	0	0	0	0	0	0	0	0	10719.6	4796.1	0	0	0	0
491.483	0	0	0	0	0	1452.2	28703.4	73027.2	32155.2	47301.9	44034.3	39556.7	33370.3	29744.5	14501.9	37644	26815	57431.3	18566.9	16979.4	40147.8	0	0	0	0	0	0	0	0	28102.5	33849.3	22733.6	42042.3	46974.2	52120.3	0	0	0	0	37581.9	40243.6	37163.5	34212.2	53567.2	38975.5	0	13463.4	0	9249.8
491.645	0	0	0	0	0	0	0	0	0	0	0	0	0	0	0	0	0	0	0	0	0	0	0	0	0	0	9499.4	20806.4	3671.3	0	0	0	0	0	0	0	0	0	0	0	0	0	0	0	0	0	0	0	0
492.064	0	0	0	0	0	0	0	0	0	0	0	52143.7	0	6116.1	0	15216.5	0	0	0	9405.6	0	0	0	25551.1	5193.6	0	0	0	0	0	7066	4918.5	9542	26244.9	13848	11861.8	7164.3	0	0	0	0	9883	0	13787	0	0	10819.5	0	41842.8
492.183	0	0	0	2594.8	0	0	0	0	0	0	0	0	0	0	0	0	0	0	0	0	0	0	0	0	0	0	0	4673.8	0	0	0	0	0	0	0	0	0	0	0	0	0	0	0	0	0	0	0	0	0
492.188	0	0	0	0	0	0	14038.6	23436	27889.1	22905.2	27021.2	20036.8	13414.4	0	7045.5	17647.7	30370.5	23018	0	11385.4	23008.9	0	0	0	0	0	0	0	0	12433.7	11385.5	7596.9	17227.1	22074.5	16701.3	0	0	0	0	17505.5	11975.1	7411.2	13671.1	16848.1	25387.2	0	0	0	0
492.258	0	0	0	0	0	0	0	0	0	0	0	0	0	0	0	0	0	0	0	0	0	0	0	0	0	0	0	0	0	0	0	0	0	0	0	0	0	8063.6	0	0	0	0	0	0	0	0	0	23356.5	0
492.293	0	890	4735.6	1783.9	0	0	0	0	0	0	0	0	0	0	0	0	0	0	0	0	0	0	0	0	6415	0	0	0	0	0	0	0	0	0	0	0	0	0	0	0	0	0	0	0	0	0	0	0	0
492.31	0	0	0	0	0	0	0	0	0	0	0	0	123861	71085.1	43065.2	0	0	0	18332.4	19878.3	46328.2	0	0	0	0	0	0	0	0	10641.5	23101.7	20354	0	0	0	0	0	0	0	0	0	0	31919	53289.4	77425.8	0	0	11163.1	67722.2
492.378	0	0	0	0	0	0	0	0	0	0	0	0	0	0	0	0	0	0	0	0	0	0	0	0	0	0	0	0	0	0	0	0	0	0	0	0	0	0	0	0	0	0	0	0	0	0	0	0	0
492.487	0	0	0	0	0	0	5227.9	6984.6	0	0	8852.4	0	0	0	0	8292	0	0	0	0	0	0	0	0	0	0	0	0	0	8931.6	0	0	5760.6	0	0	0	0	0	0	0	0	5964.1	0	0	9134.5	0	0	0	0
492.515	0	0	0	0	0	0	9804	9889.4	0	6453.3	0	0	0	0	0	0	7426.7	0	0	7098.3	10408.4	0	0	0	0	0	0	0	0	0	11269.8	0	6004.1	0	9229.7	0	0	0	0	0	0	0	0	0	0	0	9938.2	0	13357.6
492.802	5360.8	0	0	0	928.8	0	0	0	0	0	0	0	0	0	0	0	0	0	0	0	0	0	0	0	0	0	0	0	0	0	0	0	0	0	0	0	0	0	0	0	0	0	0	0	0	0	0	0	0
492.889	1630.3	1510.1	1822.6	813.3	2061.7	0	0	0	0	0	0	0	0	0	0	0	0	0	0	0	0	0	0	0	0	0	0	0	0	0	0	0	0	0	0	0	0	0	0	0	0	0	0	0	0	0	0	0	0
492.954	0	0	0	2923.4	0	0	0	0	0	0	0	0	0	0	0	0	0	0	0	0	0	0	0	0	0	0	0	0	0	0	0	0	0	0	0	0	0	0	0	0	0	0	0	0	0	0	0	0	0
492.962	0	0	0	0	0	0	0	0	0	0	0	0	0	0	0	0	0	0	0	0	0	0	0	0	0	0	0	0	0	0	0	0	0	0	0	0	0	0	0	0	0	0	0	0	0	0	0	0	0
493.023	0	2441	475.7	0	0	0	0	0	0	0	0	0	0	0	0	0	0	0	0	0	0	0	0	0	0	0	0	0	0	0	0	0	0	0	0	0	0	0	0	0	0	0	0	0	0	5581.3	0	0	0
493.109	0	0	0	0	0	743.9	0	0	0	0	0	9321.6	0	0	0	0	0	0	0	0	8782.8	25746	18242.3	59012.4	0	0	0	0	0	0	0	0	7504.3	10500.4	11325.9	23035.3	11441.7	0	0	0	0	11987.6	9719.3	12080.3	12524.3	4515.1	5388.9	0	16516
493.149	117774	25593	14272.8	28014.3	2026	0	0	0	0	0	0	0	0	0	0	0	0	0	0	0	0	0	0	0	0	9254.9	0	0	0	0	6959.8	0	0	0	0	0	4396	121680	8145.7	0	0	0	0	0	0	5747.7	17887.4	71040	16636.6
493.172	0	14241	725.1	0	0	0	0	0	0	0	0	0	0	0	0	9924.5	0	0	0	0	0	0	0	0	0	0	0	0	0	0	0	0	0	0	0	0	2860.7	0	0	0	0	0	0	0	0	0	0	0	0
493.181	0	0	0	0	0	0	18602.3	20306.8	31495.4	35527.1	37735.2	21575.7	8868.6	11314	0	18519.7	16063.5	27858.7	0	7848	29314.5	0	0	0	0	0	0	0	0	20365.6	14935.1	14853.6	15814.5	17441.4	30479	0	0	0	0	15801.9	8052.1	18681.4	20235.5	29104.1	33287.8	0	0	0	0
493.206	0	0	0	0	0	0	0	0	0	0	6731.4	0	0	5762.9	0	8993.4	0	0	0	0	0	0	0	0	0	0	0	0	0	0	0	0	0	0	0	0	0	0	0	0	0	6791.3	0	0	0	0	14650.9	0	7510.3
493.21	0	0	0	0	0	0	0	0	0	0	0	0	0	0	0	0	0	0	0	0	0	0	0	0	0	0	0	0	0	0	5608.4	0	6141.8	0	7043.9	0	0	0	0	0	0	7250.2	0	0	0	0	0	0	0
493.221	0	0	0	0	0	0	0	0	0	0	0	0	0	0	0	0	0	0	0	0	0	120385	58478.4	24437.1	0	0	0	0	0	0	0	0	0	0	0	0	0	0	0	0	0	0	0	0	0	0	0	0	0
493.229	0	1275.9	2047.6	704.9	2093.4	2619.1	0	0	0	0	0	0	0	0	0	0	0	0	0	0	0	20827.1	11329.1	18827.1	0	0	0	0	0	0	0	0	0	0	0	0	0	0	0	0	0	0	0	0	0	0	0	0	0
493.264	0	1828.8	1960	0	0	0	0	0	0	0	0	0	0	0	0	0	0	0	0	0	0	0	0	0	0	0	0	0	0	0	0	0	0	0	0	0	0	0	0	0	0	0	0	0	0	0	0	0	0
493.313	0	0	0	0	0	0	0	0	0	0	0	0	11517.1	0	0	0	0	0	0	0	0	0	0	0	0	0	0	0	0	0	0	0	0	0	0	0	0	0	0	0	0	0	0	0	6123.3	0	0	0	5720
493.317	0	7762.4	792.6	1314.6	0	0	0	0	0	0	0	0	0	0	0	0	0	0	0	0	0	16520.5	0	0	0	0	0	0	0	0	0	0	0	0	0	0	0	0	0	0	0	0	0	0	0	0	0	0	0
493.354	0	3508.4	3092.6	5956.3	466.1	0	0	0	4335.3	0	0	0	0	0	0	0	0	0	0	0	0	21360.5	6318.1	23242.5	0	0	0	0	0	0	0	0	0	0	0	0	0	0	0	0	0	0	0	0	0	0	0	0	0
493.372	0	15052.7	0	1044.7	2672.5	2006.7	0	0	0	0	0	0	0	0	0	0	25962.7	0	0	0	0	0	0	0	0	0	0	0	0	9974.2	0	0	0	0	0	0	0	0	0	0	0	0	0	0	0	0	0	0	0
493.39	0	1256.6	1045.7	0	0	0	0	0	0	0	0	0	0	0	0	0	0	0	0	0	0	27993.6	11005.6	15229.7	0	0	0	0	0	0	0	0	0	0	0	0	0	0	0	0	0	0	0	0	0	0	0	0	0
493.426	0	1310.5	1334	2958.2	0	0	0	0	0	0	0	0	0	0	0	0	0	0	0	0	0	0	0	0	0	0	0	0	0	0	0	0	0	0	0	0	0	0	0	10382.6	0	0	0	0	0	0	0	0	0
493.463	0	1151.7	1091.8	1893.8	0	0	0	8467	5502.5	11178	11101.7	0	6568.9	0	0	12539.4	0	16820.7	0	0	0	0	0	0	0	0	0	0	4129	8585.1	0	4320.9	4689.2	11625.7	8766.9	0	0	0	0	0	0	11577.4	0	0	13606.3	0	0	0	0
493.499	13845.9	25762.3	16662.7	7877.8	9932.4	15922.9	144239	238358	130377	146171	171276	233074	131682	151654	102255	201603	165933	240733	137040	134938	191824	49701.6	12791.4	21096.1	0	27016.6	16653.3	30169.8	14009.1	170972	173132	117460	169224	199959	198719	12854.5	10951.5	15516.4	12321.7	192124	183983	161786	184660	231702	169282	7903.4	81024.8	9711.3	75225.3
494.152	24327.4	3134.4	1785.5	5563.5	0	0	0	0	0	0	0	0	0	0	0	0	0	0	0	0	0	0	0	0	0	0	0	0	0	0	0	0	0	0	0	0	0	6002.1	0	0	0	0	0	0	0	0	0	0	0
494.219	0	0	0	10554	0	0	16483.2	55846.5	4744.7	0	0	23283.8	18703	12645.8	0	21852.6	0	0	0	20674.4	0	14531.6	8613.8	54117	0	0	0	0	0	46094	76789.5	48645.2	22395.3	24216.6	50325.9	6981.7	30913.2	0	11607.2	20576.7	18640.2	11615.9	76931.7	55288.7	18250.6	0	7178.9	0	12329.4
494.502	1885.1	6562.1	5124.7	958.4	2216.8	1353.3	36695	52326.9	26434.4	39094.9	42307.3	42240.3	38563.3	35986.8	18897.8	56597.5	31283.5	67111.7	32436	29583.2	47119.2	0	0	0	0	5281.4	0	0	0	40462.6	50204.4	31413.6	47569.4	46331.4	47689	0	0	0	0	37680	51237.9	43943.6	37614.5	68720.5	31190.1	0	13000.1	0	0
494.799	30315.3	0	0	0	5302.4	0	0	0	0	0	0	0	0	0	0	0	0	0	0	0	0	0	0	0	0	0	0	0	0	0	0	0	0	0	0	0	0	33622.9	0	0	0	0	0	0	0	0	0	18857.5	0
495.099	20220.9	3015.9	4491.8	1929.6	0	0	0	0	0	0	0	0	0	0	0	0	0	0	0	0	0	0	0	0	0	0	0	0	0	0	0	0	0	0	0	0	0	0	0	0	0	0	0	0	0	0	0	0	0
495.101	0	0	0	0	0	0	0	0	0	0	0	0	0	0	0	0	0	0	0	0	0	0	0	0	0	0	0	0	0	0	0	0	0	0	0	0	0	0	0	0	0	0	0	0	0	0	0	0	0
495.107	5868.1	30274.9	22108.4	20174.7	0	3328.8	0	0	0	0	0	0	0	0	0	0	0	0	0	0	0	0	0	0	0	6544.4	0	0	4070.4	0	0	0	0	0	0	0	3305	0	0	0	0	0	0	0	0	0	0	0	0
495.135	0	0	0	0	0	0	0	0	0	0	0	0	0	0	0	0	0	0	0	0	0	37979.6	6592	37095.9	22406.7	0	0	0	0	0	0	0	0	0	0	27058.4	0	0	0	0	0	0	0	0	0	13487.2	0	0	0
495.152	0	956.5	424.8	751.6	2032.5	7539.9	0	0	0	0	0	0	0	0	0	0	0	0	0	0	0	0	0	0	0	0	0	0	0	0	0	0	0	0	0	0	0	0	0	0	0	0	0	0	0	0	0	0	0
495.183	0	0	0	0	0	0	0	0	0	0	0	0	0	0	0	0	0	0	57640	100981	348620	0	0	0	0	0	0	0	0	0	0	0	0	0	0	0	0	0	0	0	0	0	0	0	0	0	0	0	0
495.188	0	0	0	0	0	0	16817.9	11668.8	9605.9	0	0	0	10090.4	10115.4	0	0	0	46045.2	0	0	11970.6	0	0	0	0	0	0	0	0	13598.7	8608	5461.5	0	17116.1	0	4116.9	0	0	0	0	6690.8	5497	14098.4	11819.6	10385.9	0	0	0	0
495.193	0	0	0	0	0	0	0	0	0	0	0	0	0	8949.9	0	0	0	0	0	0	0	0	0	0	0	0	0	0	0	0	0	0	0	0	0	0	0	0	0	0	0	0	0	0	0	0	8514.4	0	5760
495.2	0	0	0	0	0	0	162822	181988	159399	178992	195147	166225	143201	174634	91455.9	187099	183095	194121	50313.1	138502	141103	0	0	0	5552.8	0	0	0	0	170294	160126	111558	128871	189845	190660	0	0	0	0	168008	140527	127435	178129	208760	159587	0	0	0	0
495.204	0	0	820.8	0	0	10847	0	0	0	0	0	0	0	0	0	0	0	0	0	0	0	0	0	0	0	0	6476.7	0	7486.3	0	0	0	0	0	0	0	0	0	0	0	0	0	0	0	0	0	0	0	0
495.225	0	0	463.2	2286.6	1082.7	0	91624.4	143226	52700.2	71592.9	80270	72001.1	111773	58565.6	42733.3	56192.6	34415.8	114352	39865.6	84541	33120.8	0	0	27236.4	0	0	0	0	24191.1	130807	124172	71175.7	76110	142330	214356	0	4206	0	0	78719.1	110730	92683.1	105548	95266.1	63520	3420.6	0	0	0
495.257	0	0	0	0	0	0	0	0	0	0	0	0	0	0	0	0	0	0	0	0	0	0	0	0	0	0	0	0	0	0	0	0	0	0	0	8337.8	0	0	0	0	0	0	0	0	0	3848.5	0	0	0
495.273	0	0	372.4	0	0	0	0	0	0	0	0	0	21295.6	10752.5	7804.9	0	0	0	20233.8	17798.9	15013.3	14249.3	0	0	0	0	0	0	0	28335	56752	39401.4	6893.7	0	0	0	0	0	0	0	0	0	30166	48323.9	38462.9	0	0	0	7906
495.281	0	0	1176.1	2000.2	1507.2	0	0	0	6940.4	5903.8	7882.8	0	0	7451.8	0	11695.7	0	0	0	0	11803.3	0	0	0	0	92805.3	0	0	0	0	0	0	0	0	12322.5	0	3446.8	0	0	0	0	0	0	0	0	0	0	0	0
495.296	0	2927	1309.2	1611.9	0	0	0	0	0	0	0	0	0	0	0	0	0	0	0	0	0	16904	0	0	0	0	0	0	0	0	0	0	0	0	0	0	0	0	0	0	0	0	0	0	0	0	0	0	0
495.369	0	2347.2	1692.9	1972.6	0	0	0	0	0	0	0	0	0	0	0	0	0	0	0	0	0	0	0	0	0	0	0	0	0	0	0	0	0	0	0	0	0	0	0	0	0	0	0	0	0	0	0	0	0
495.406	0	3342.9	3224.7	2187.2	0	0	0	0	0	0	0	0	6521.1	0	0	0	0	10772.8	0	0	7046.7	0	0	0	0	0	0	0	0	0	0	0	0	0	5641.9	0	0	0	0	0	0	4966.6	0	0	0	0	0	0	0
495.442	6115.4	13454.8	9667	32941.8	1133.7	2986	0	0	44033.6	22214.8	8333.2	0	12000.8	7714.7	0	0	6212.7	26812.2	0	0	11812.8	14406.9	5346.4	0	0	0	9507.3	0	4819.8	0	0	0	11394.2	7950.6	56037.9	0	0	0	0	60686.1	6780.4	18964.5	36303.2	0	17326.4	0	0	0	0
495.478	0	0	894.4	0	0	0	0	0	0	5974.8	0	0	0	0	0	0	0	0	0	0	0	0	0	0	0	0	0	0	0	0	0	0	0	0	0	0	0	0	0	0	0	5802.3	0	0	12117.5	0	0	0	0
495.715	0	0	0	0	0	0	0	0	0	0	0	0	0	0	0	0	0	0	0	0	0	54773.4	8269.3	21640.8	0	0	0	0	0	0	0	0	0	0	0	6421.5	0	0	0	0	0	0	0	0	0	0	0	0	0
495.984	0	0	0	0	0	0	0	0	0	0	0	0	0	0	0	0	0	0	0	0	0	0	0	0	0	0	0	0	0	0	0	0	0	0	0	0	0	0	0	0	0	0	0	0	0	0	5313.5	0	15925.7
496.13	0	0	0	0	0	0	0	0	0	0	0	0	0	0	15173.2	0	0	0	0	0	0	0	0	0	0	0	0	0	0	0	0	0	0	0	0	0	0	0	0	0	0	0	0	0	0	0	0	0	0
496.166	0	0	0	0	0	0	0	0	0	0	0	0	0	0	0	0	0	0	0	0	0	53864.5	10766.2	37097.2	17702.2	0	0	0	0	0	5505.7	0	0	0	0	22185.1	0	0	0	0	0	0	0	0	0	16185.8	0	0	0
496.178	0	0	0	2192.5	0	0	0	0	0	0	0	0	0	0	0	0	0	0	0	0	0	0	0	0	0	0	0	0	0	0	0	0	0	0	0	0	0	0	0	0	0	0	0	0	0	0	0	0	0
496.204	0	0	0	0	0	0	34502.3	22265.1	28979.1	35439.2	53270.5	29970.2	22082.7	21748.1	9385.3	24853.1	37200.5	24629.5	0	15397.9	14324.5	0	0	0	0	0	0	0	0	33234.9	25931.9	11094.3	15519.7	37369	33649.2	0	0	0	0	23531.7	16243.3	19761.7	22998.1	38463.9	29877.1	0	0	0	0
496.229	0	0	0	0	0	0	9488.9	18891.5	4523.8	0	10325.7	0	11065.1	7595.9	0	0	0	0	0	8379.8	0	0	0	0	0	0	0	0	0	11241.5	8808.2	0	8827.8	10111.8	31744.3	0	0	0	0	0	8642.3	0	0	0	0	0	0	0	0
496.241	0	0	0	0	0	0	0	0	0	0	0	0	0	0	0	0	0	0	0	0	0	76689.1	26053.4	46546.5	21057.7	0	0	0	0	0	0	0	0	0	0	31589.7	0	0	0	0	0	0	0	0	0	11946.7	0	0	0
496.276	0	0	0	0	0	0	0	0	0	0	0	0	0	0	0	0	0	0	0	0	0	0	0	0	0	0	0	0	0	0	5124.7	0	0	0	0	0	0	0	0	0	0	0	0	0	0	0	0	0	0
496.382	0	0	0	0	0	0	0	0	0	0	6034.5	0	0	0	7601.9	0	0	0	0	0	0	0	0	0	0	0	0	0	0	0	0	0	0	0	0	0	0	0	0	0	0	0	0	0	0	0	0	0	0
496.445	0	2789.3	2458.1	10592.2	0	0	0	0	8347.1	0	0	0	0	0	0	0	0	0	0	0	0	0	0	0	0	0	0	0	0	0	0	0	0	0	7200.7	0	0	0	0	10444.9	0	0	0	0	0	0	0	0	0
496.474	0	0	0	0	0	0	21814	18933.6	14755.4	9486.1	12486.2	15214.9	19653.3	19358.4	0	28244	8731	23417.6	0	13736.3	13323.6	0	0	0	0	0	0	0	0	17528.2	16602	17609.3	8729.5	8563.3	16546.7	0	0	0	0	13036.6	24739.9	17180.2	20421.3	29713.9	12521.9	0	0	0	0
496.561	0	0	0	0	0	0	0	0	0	0	0	0	0	0	0	0	0	0	0	0	0	0	0	0	0	6811.3	0	19522.1	17107.4	0	0	0	0	0	0	0	0	0	0	0	0	0	0	0	0	0	0	0	0
496.973	2238.8	2572.7	3198.4	1324.7	1112.3	0	0	0	0	0	0	0	0	0	0	0	0	0	0	0	0	0	0	0	0	0	0	0	0	0	0	0	0	0	0	0	0	0	0	0	0	0	0	0	0	59471.2	0	0	0
497.045	0	0	0	0	0	0	0	11127	0	0	0	0	0	0	0	0	0	0	0	0	0	0	0	0	0	0	0	0	0	0	0	0	0	0	0	0	0	0	0	0	0	0	0	0	0	0	0	0	0
497.053	0	0	0	0	0	0	0	0	0	0	0	0	0	0	7525.5	0	0	0	0	0	0	0	0	0	0	15794.8	9277.2	46256.4	40753.8	0	0	0	0	0	0	0	0	0	0	0	0	0	0	0	0	0	0	0	0
497.081	0	0	0	0	0	0	0	98278.2	0	0	0	16534.1	0	0	0	0	0	0	0	0	0	0	0	0	0	0	0	0	8167.2	0	0	0	0	0	0	2472.8	0	0	0	0	0	0	0	0	0	0	0	0	0
497.102	0	0	0	0	0	0	0	0	0	0	0	0	0	0	0	0	0	0	0	0	14056.5	0	0	0	0	0	0	0	0	0	0	0	0	0	0	5054.7	0	0	0	0	0	0	0	0	0	0	0	0	0
497.106	7474.4	12694.2	8364.1	7934.7	0	0	0	0	0	0	0	0	0	0	0	0	0	0	0	0	0	0	0	0	0	0	0	0	0	0	0	0	0	0	0	0	0	0	0	0	0	0	0	0	0	0	0	0	0
497.113	0	20072.8	12132.7	17008	0	0	0	0	0	0	0	0	0	0	0	0	0	0	0	0	0	0	0	0	0	0	0	0	0	0	0	0	0	0	0	4146	16594.8	0	29392.1	0	0	0	0	0	0	0	0	0	22416.1
497.164	0	0	0	0	0	0	0	0	0	0	0	0	0	0	0	0	0	0	0	0	0	0	0	0	0	0	0	0	0	0	0	0	0	0	0	0	0	0	0	0	0	0	0	0	0	0	0	0	0
497.168	60230.5	60296.5	32722.3	99063.9	125695	396079	91372.6	189372	156405	231945	195047	164029	177972	123184	42843.9	100364	91488.4	117924	90583.5	116616	344498	52222.2	13984	12959.6	0	95136.8	69257.8	8600.8	21840.8	136665	147830	75938.2	202346	170856	294542	8110.8	15911.9	16795.1	32679	118226	157112	118486	146056	118403	226109	8971.4	21626.9	8797	0
497.18	0	0	0	0	0	0	118080	77093.9	65278.4	47755.9	54221	22772.9	63009.6	101557	28236.7	94137	72467.1	119318	0	54278.6	28425.3	0	0	0	0	0	0	0	0	100270	84282.2	52233.9	45143.8	82574.9	94424.7	2539.5	0	0	0	19364	66251	43927.8	89995.9	92405.8	47254.8	6093.8	7940.1	0	10383.3
497.189	1484.1	0	0	0	2583.3	18019.4	13546.9	90842.5	4169.7	8337.5	0	0	0	0	0	0	0	0	0	0	0	0	0	0	0	19644.1	0	0	0	22570.7	48287.3	9997.2	10348.1	9094.4	24628.5	6017.4	3602.4	0	0	0	14563.8	0	0	0	13147.8	0	0	0	0
497.26	0	0	686.5	1106.9	658.9	0	0	0	0	0	0	0	0	0	0	0	0	0	0	0	0	0	0	0	0	65996.5	0	0	0	0	0	0	0	0	0	0	0	0	0	0	0	0	0	0	0	0	0	0	0
497.274	0	4781.2	2660.5	2125.7	0	0	0	0	0	0	0	12144.4	13520.5	7890.3	0	0	0	0	61997.9	0	10416.2	0	4833.6	0	0	0	0	0	0	0	0	7928.5	0	12161.3	10561	0	0	0	0	0	0	9928.1	10502.5	0	0	0	0	0	0
497.291	0	0	0	0	0	0	15115.9	18303.4	8205	15985.5	19124.2	21492.1	12171	34946	0	13186.6	11507.1	33896.6	13494.3	10796.2	21899.8	0	0	0	0	0	0	0	0	17936.5	16950.3	7948.1	11559.7	28437.1	22293.1	0	0	0	0	19638.8	21593.3	16702.3	11820.2	27984.1	17300.5	0	0	0	0
497.294	0	0	7413.6	19243.6	664.7	0	0	0	18756.8	0	0	0	0	0	0	0	0	0	0	0	0	0	0	0	0	0	0	0	0	0	0	0	0	0	0	0	0	0	0	0	0	0	0	0	0	0	0	0	0
497.312	0	3840.3	2565.4	3349.3	1590.4	9355.1	0	0	0	8970.5	0	0	0	0	0	0	0	0	0	0	0	0	0	0	0	0	0	0	0	0	0	0	0	0	0	0	0	0	0	0	0	0	0	0	0	0	0	0	0
497.316	0	0	0	1438.8	0	3864.2	0	0	0	0	0	0	0	0	0	0	0	0	0	0	0	0	0	0	0	0	13901.6	0	29854.2	0	0	0	0	0	0	0	0	0	0	0	0	0	0	0	0	0	0	0	0
497.327	0	0	0	0	0	0	4874	0	4682	0	15016.2	9635.3	0	0	0	0	8460.8	17247.5	0	0	0	0	0	0	0	0	0	0	0	0	0	0	0	0	0	0	0	0	0	0	14582.9	0	0	0	0	0	0	0	0
497.349	0	2198.5	2589.3	1968.7	0	0	0	0	0	0	0	0	0	0	0	0	0	0	0	0	0	0	0	0	0	0	0	0	0	0	0	0	0	0	0	0	0	0	0	0	0	0	0	0	0	0	0	0	0
497.385	0	2351.3	2834.8	4379.4	0	0	0	0	4960.3	0	0	0	0	0	0	0	0	0	0	0	0	0	0	0	0	0	0	0	0	0	0	0	0	0	0	0	0	0	0	0	0	0	0	0	0	0	0	0	0
497.4	0	0	0	0	0	0	0	0	0	0	0	0	0	0	0	0	0	0	0	0	0	37780.3	8974.2	19274	0	0	0	0	0	0	0	0	0	0	0	0	0	0	0	0	0	0	0	0	0	0	0	0	0
497.421	0	2375.2	2812.5	3476.7	0	0	0	0	0	0	0	0	0	0	0	0	0	7595.3	0	0	0	0	0	0	0	0	0	0	0	0	0	0	0	0	0	0	0	0	0	0	0	0	0	0	0	0	0	0	0
497.437	0	0	0	0	0	0	0	0	0	0	0	0	0	0	0	0	0	0	0	0	0	16494.9	0	0	0	0	0	0	0	0	0	0	0	0	0	0	0	0	0	0	0	0	0	0	0	0	0	0	0
497.458	0	0	472.4	0	0	0	24098.6	16340.8	19968.4	40551.1	23046	16641.2	31800.7	25271.5	6566.6	17313.1	23547.2	45407.4	13853.3	15425.7	22630.9	0	0	0	0	0	0	0	4496.7	18954.9	12460.9	16910.7	14802.3	41365.8	49825.3	0	0	0	0	21330.8	21750.7	31094	17017.8	28323	19641.2	0	0	0	0
497.569	0	0	0	0	0	0	0	0	0	0	0	0	0	0	7727.4	0	0	0	0	0	0	0	0	0	0	0	14503.4	20153.3	7940.8	0	0	0	0	0	0	0	0	0	0	0	0	6199.8	0	0	0	0	0	0	0
498.032	0	0	0	0	0	0	0	0	0	0	0	0	0	0	0	0	0	0	0	0	0	0	0	0	0	0	0	29894.6	30687.4	0	0	0	0	0	0	0	0	0	0	0	0	0	0	0	0	0	0	0	0
498.061	0	0	0	0	0	0	0	0	0	0	5859.9	0	0	0	6413.7	0	0	0	0	0	9729.4	0	0	0	0	6548.9	13989.2	38170.8	11242.2	0	0	0	0	0	0	0	0	0	0	0	0	7243.2	0	0	0	0	0	0	0
498.171	11142.7	12101.9	7725.3	25255.8	31345.4	95329.3	9171.8	21290	24981.4	39156.9	31547.8	12445.4	39532.1	15113.5	0	7896.4	0	10216.3	0	11194	54483.8	0	0	0	0	0	0	0	0	14467.9	16391.2	0	35302.5	17923.1	50227.5	0	0	0	0	0	23620.7	8839.6	21574	8356.1	38853.1	0	0	0	0
498.183	0	0	0	0	0	0	16491.2	0	9220.6	9113.7	0	0	8236.4	10109.2	0	11036.8	0	7279.2	0	11212.6	0	0	0	0	0	0	0	0	0	8370.7	13928	5545.2	0	11635	13352.6	0	0	0	0	0	0	0	0	0	5383.5	0	0	0	0
498.193	0	0	0	0	0	1541.2	0	6600.1	0	0	0	0	0	0	0	0	0	0	0	0	0	0	0	0	0	0	0	0	0	0	0	0	0	0	0	0	0	0	0	0	0	0	0	0	0	0	0	0	0
498.235	0	0	0	0	0	0	0	0	0	0	0	0	0	0	0	0	0	0	0	0	0	0	0	0	0	0	0	0	0	0	0	0	0	0	0	0	0	0	0	0	0	0	0	0	0	0	5516.8	0	0
498.97	1871.4	2181.8	1415	0	838	0	0	0	0	0	0	0	0	0	0	0	0	0	0	0	0	0	0	0	0	0	0	0	0	0	0	0	0	0	0	0	0	0	0	0	0	0	0	0	0	60096.3	0	0	0
498.976	0	0	0	0	0	0	0	0	0	0	0	0	0	0	0	0	0	0	0	0	0	0	0	0	0	0	0	0	0	0	0	0	0	0	0	0	0	0	0	0	0	0	0	0	0	0	0	0	0
499.016	0	0	0	0	0	0	0	0	0	0	0	0	0	0	0	0	0	0	0	0	0	0	0	0	0	4598	0	36849.2	37775.4	0	0	0	0	0	0	0	0	0	0	0	0	0	0	0	0	0	0	0	0
499.098	0	0	0	0	0	1474.3	0	816594	13292.4	0	0	0	21765.8	0	0	0	0	0	0	0	0	0	0	0	0	0	0	0	0	0	4529.8	0	0	0	9246.6	0	0	0	0	0	0	0	73768.7	0	0	0	0	0	0
499.107	0	0	0	0	0	27779.3	0	169407	0	0	0	0	0	0	0	0	0	0	0	0	0	0	0	0	0	0	0	0	0	0	0	0	0	0	0	0	0	0	10029	0	0	0	7785.1	0	0	0	0	0	0
499.163	0	2712.5	1096.7	5551	10838.7	34840.5	0	0	0	7588.5	0	0	0	0	0	0	0	0	0	0	0	0	0	0	0	0	0	0	0	0	0	0	0	0	0	0	0	0	0	0	0	0	0	0	5817.9	0	0	0	0
499.18	0	0	0	0	0	0	0	0	0	0	0	0	0	0	0	0	0	0	0	0	0	45510.1	12729	73223.2	23317.7	0	0	0	0	0	0	0	0	0	0	37893.7	0	0	0	0	0	0	0	0	0	18999.8	0	0	0
499.205	0	0	0	0	0	0	107252	248013	63656.4	32368.9	97356.8	143308	69960.6	117678	101587	149169	54095.1	0	24003.3	72837.4	140656	689744	208486	633142	142769	30327.3	0	4027.2	3138.6	22282.7	8053.7	11449.5	132562	210238	183075	121484	3927.2	0	0	134764	16913.4	157525	48155.3	83809.8	83480.4	113256	19543.4	0	10419.9
499.212	0	0	0	0	0	0	0	0	0	0	0	0	0	0	0	0	0	0	0	0	0	0	0	0	0	0	0	0	7667.4	6487.1	0	6476.8	0	0	9627.5	0	0	0	0	0	0	4975.8	0	0	0	0	0	0	0
499.219	0	1472.6	967.5	0	0	0	61235.5	87816.1	37142.7	64334.8	66110.8	73524.5	46249.4	64751.4	15983	134499	71095.9	68735.5	21883.3	51714.5	46842.7	15215.4	0	0	0	0	0	0	0	55568.7	24577.5	65029.5	15560.6	44858.9	25366.2	0	0	0	7177.5	53305.5	41784.8	123622	65327.7	84073.3	70411.8	0	9113.1	7089.7	5459.1
499.252	0	0	0	0	0	0	0	6689.6	0	0	0	0	0	0	0	0	0	0	0	0	0	43413	8999	28252.6	52547.1	0	0	0	0	0	0	0	0	0	0	43449.4	0	0	0	0	0	0	0	0	0	42862.7	0	0	0
499.255	0	3019	2776.6	1933.6	0	0	0	0	0	0	0	0	0	0	0	0	0	0	0	0	0	23525.6	0	0	0	0	0	0	0	0	0	0	0	0	0	0	0	0	0	0	0	0	0	0	0	0	0	0	0
499.291	0	3813.2	3164.7	1514.4	0	0	0	0	0	0	15666.5	34589.4	5549.9	6224.2	0	16059.6	10103	0	15361.7	12877	0	28360.5	16230.6	16843.7	0	0	0	0	0	10625.5	10714.1	13799.5	0	0	0	0	0	0	0	0	8663.7	13725.5	0	0	0	0	0	0	0
499.295	0	0	0	23059.2	0	0	0	0	65848	0	0	0	0	0	0	0	0	285913	0	0	0	0	0	0	0	0	286592	0	655064	0	0	0	0	0	0	0	0	0	0	0	0	0	0	0	0	0	0	0	0
499.307	0	0	0	2620.9	0	0	31907.4	37296.7	24943.5	41129.5	50361.3	40765.1	27045.9	48758.7	19704.4	43665.1	37843.7	77199.2	29759.2	30072.1	26377.6	12986.7	4795.5	0	0	0	0	0	0	28366.6	22192.4	16935.2	26266.2	48095.3	35617.2	0	0	0	0	34297.9	42382.8	37196.1	28846.4	45540.1	28955.6	0	0	0	0
499.328	5510.9	19644.7	8771.6	26943.1	3539.4	25790.4	4150.6	0	29605.3	10793.6	0	0	0	0	0	0	9036.9	14943.5	0	10981	0	0	0	0	0	0	0	11920.6	9084.8	6860.6	8591.5	10047.1	10654.5	13275.9	20953.2	0	0	5636.7	0	29058.5	0	0	10497.4	0	19598.9	0	0	0	0
499.343	0	0	0	0	0	0	0	0	0	0	0	0	0	0	0	0	0	0	0	0	0	32081.1	7302.5	0	0	0	0	0	0	0	0	0	0	0	0	0	0	0	0	0	0	0	0	0	0	0	0	0	0
499.364	34905	37625.4	28059.2	55158.6	10876.5	12071.4	4933.4	10055.7	156715	30897	9751.8	0	36492.4	0	0	0	0	39893.6	0	0	46823.3	0	12834.2	0	0	14461.4	18561.9	5507.8	10422.7	5659.3	10355.1	0	16203.6	9927	9830.7	0	5661.4	35532.1	9536.1	23386.1	0	7142.4	185774	16226.7	0	7248.9	0	5473.8	0
499.38	0	0	599.6	5531.2	0	0	0	0	0	0	0	0	0	0	0	0	0	0	0	0	0	64712.9	9676.2	38317.5	0	0	0	0	0	0	0	0	0	0	0	0	0	6858.4	0	0	0	0	0	0	0	0	5595.7	0	0
499.401	0	1877.6	585.1	1238.5	0	0	0	0	0	0	0	0	0	0	0	0	0	0	0	0	0	0	0	0	0	0	0	0	0	0	0	0	0	0	0	0	0	0	0	0	0	0	0	0	0	0	0	0	0
499.416	0	0	0	0	0	0	0	0	0	0	0	0	0	0	0	0	0	0	0	0	0	71331.6	17787.9	28649.4	0	0	0	0	0	0	0	0	0	0	0	0	0	5328.6	0	0	0	0	0	0	0	0	4256	0	0
500.163	0	0	0	2317.6	0	0	0	0	0	0	0	0	0	0	0	0	0	0	0	0	0	23466.8	7356.7	0	11693.5	0	0	0	0	0	0	0	0	0	0	12587.5	0	0	0	0	0	0	0	0	0	8024.9	0	0	0
500.208	0	0	0	0	0	0	9033	22219	4838.6	0	8042.6	16283.7	5420.1	8697.9	12662.1	20016.7	0	0	0	0	13107	136759	28826.3	95890.6	19329	0	0	0	0	0	0	0	19647	27179.2	25433.3	17900.4	0	0	0	15461.9	0	22509.8	0	7715.2	0	13255.6	0	0	0
500.222	0	0	0	0	0	0	6884.2	6803.4	6564	5099	0	0	0	0	0	0	0	0	0	0	0	0	0	0	0	0	0	0	0	7133	0	0	0	0	0	0	0	0	0	0	0	14674.8	0	15898.4	8165.7	0	0	0	0
500.236	0	0	0	0	0	0	0	5861.1	0	0	0	0	0	0	0	0	0	0	0	0	0	100962	29346.5	52111.1	5962.9	0	0	0	0	0	0	0	0	0	0	13307.1	0	0	0	0	0	0	0	0	0	4849.7	0	0	0
500.276	0	0	0	0	0	0	0	0	0	0	0	0	0	0	0	0	0	0	0	0	0	0	0	0	0	0	0	0	0	0	0	0	0	0	0	0	0	8396.1	0	0	0	0	0	0	0	0	0	27700.6	0
500.298	0	0	0	1693.8	0	0	0	0	4302.8	0	0	0	0	0	0	0	0	40304.3	0	0	0	0	0	0	0	0	58483.5	0	163957	0	0	0	0	0	0	0	0	0	0	0	0	0	0	0	0	0	0	0	0
500.331	0	2787.8	892.7	4301.9	0	2985.5	0	0	0	0	0	0	0	0	0	0	0	0	0	0	0	0	0	0	0	0	0	0	0	0	0	0	0	0	0	0	0	0	0	0	0	0	0	0	0	0	0	0	0
500.368	5664.7	10933.6	8288.7	17199.1	1991.6	2106.6	0	0	27546.6	0	0	0	5103.8	0	0	0	0	0	0	0	0	0	0	0	0	0	0	0	0	0	0	0	0	0	0	0	0	0	0	0	0	0	27074.1	0	0	0	0	0	0
500.569	0	0	0	0	0	0	0	0	0	0	0	0	0	0	6425.2	0	0	0	0	0	0	0	0	0	0	23143	15913.4	75579.3	72913.3	0	0	0	0	0	0	0	0	0	0	0	0	0	0	0	0	0	0	0	0
500.658	0	0	0	0	0	0	0	0	0	0	0	0	0	0	0	0	0	0	0	0	0	0	0	0	0	5614.3	0	0	0	0	0	0	0	0	0	5691.4	0	0	0	0	0	0	0	0	0	4714.9	6600.3	0	0
500.815	30029	0	0	0	5550.5	0	0	0	0	0	0	0	0	0	0	0	0	0	0	0	0	0	0	0	0	0	0	0	0	0	0	0	0	0	0	0	0	36037.1	0	0	0	0	0	0	0	0	0	20555.1	0
500.946	0	0	0	0	0	0	0	0	0	0	0	0	0	0	0	0	0	0	0	0	0	0	0	0	0	0	0	0	0	0	0	0	0	0	0	0	0	0	0	0	0	0	0	0	0	0	0	0	0
500.963	4915.1	17620.6	27358.3	75584.7	15486.7	14957.4	0	10706.9	54290.2	5507	0	0	47006.9	71625.9	0	10467	0	34313.8	0	0	15482.1	0	0	0	0	5814.9	0	10996.5	0	15126.8	6254.2	6584.1	7245	0	39984	0	55153.7	0	29858.6	10611.6	0	0	79721.5	14377.6	0	0	0	90210.4	0
500.974	0	0	0	0	0	0	0	0	0	0	0	0	0	0	0	0	0	0	0	0	0	0	0	0	0	0	0	0	0	0	0	0	0	0	0	0	0	0	0	0	0	0	0	0	0	0	0	0	0
501.022	0	1503.9	0	0	0	0	0	0	0	0	0	0	0	0	0	0	0	0	0	0	0	0	0	0	0	0	0	0	0	0	0	0	0	0	0	0	0	0	0	0	0	0	0	9285.6	6883.8	0	0	0	0
501.026	0	0	0	0	0	0	0	0	0	0	0	0	0	0	0	0	0	0	0	0	0	0	0	0	0	0	0	0	0	0	0	0	0	0	0	0	0	0	0	0	0	0	0	0	0	0	0	0	0
501.057	0	0	0	0	0	0	0	0	0	0	0	0	0	0	0	0	0	0	0	0	0	0	0	0	0	0	6620.2	5564.3	0	0	0	0	0	0	0	0	0	0	0	0	0	7841	0	0	0	0	0	0	0
501.071	0	1526.5	1156.5	0	0	0	0	0	0	0	0	0	0	0	0	0	0	0	0	0	0	0	0	0	0	5939.5	0	12733.2	13200.2	0	0	0	0	0	0	0	0	0	0	0	0	0	0	0	0	0	0	0	0
501.079	0	0	0	0	0	0	0	0	0	0	0	0	0	0	5786.2	0	0	0	0	0	0	0	0	0	0	0	0	0	0	0	0	0	0	0	0	2600.4	0	0	0	0	0	0	0	0	0	0	0	0	0
501.116	62601.7	6449.3	1928.2	8944	0	0	0	0	0	0	0	0	0	0	0	0	0	0	0	0	0	0	0	0	0	0	0	0	0	0	0	0	0	0	0	0	3010.5	79436.4	10633.2	0	0	0	0	0	0	0	0	48013.9	0
501.159	0	0	0	0	0	0	0	0	0	0	0	0	0	0	0	0	0	0	0	0	0	0	0	0	0	0	0	0	0	0	0	0	0	0	0	0	0	0	0	0	0	0	0	0	0	0	0	0	0
501.182	0	0	0	0	0	0	0	0	0	0	0	0	0	0	0	0	0	0	0	0	0	0	0	0	0	0	0	0	0	0	0	0	0	0	0	291180	493056	348823	569200	0	0	0	0	0	0	0	0	0	0
501.191	0	0	0	0	0	0	5824	5809.7	0	0	0	0	0	0	0	0	0	0	0	0	0	0	0	0	0	0	0	0	0	9123.6	6936.8	4929.8	0	8795.7	0	0	0	0	0	0	0	0	0	0	0	0	0	0	0
501.235	0	2451.7	3986.5	3522.8	0	0	130240	139143	81657.3	109502	142632	175460	126306	189654	70567.2	198715	171674	190618	37122.6	115549	152832	27045.3	0	33146.6	0	0	0	0	0	133342	90289.1	100192	83254.4	156786	118768	5204.8	0	0	0	169658	130322	151890	158957	177019	138015	4716.3	15682.3	0	6695.5
501.242	0	0	0	0	0	0	18658.1	0	11716.4	13735.4	40185.2	90675.6	63776.4	29843.9	24881.6	30393.5	7327.8	0	19761.6	27453.2	0	0	0	0	0	0	0	0	0	23737.8	21975.6	11536.6	9722.9	51659.2	65423.8	0	0	0	0	70176.3	48098.9	24074.3	22591.9	23668.5	0	0	0	0	0
501.25	0	2188.3	0	0	0	0	0	0	0	13432.6	37610.2	78250.1	0	8920.8	19488.7	0	14141.4	49304.5	0	10697.7	33843	0	0	0	0	0	0	0	0	8202.9	0	4611.7	0	0	0	0	0	0	0	0	27848.5	37691.1	0	7732.5	6289.8	0	0	0	0
501.271	0	9367.2	6518.8	5953.7	0	0	0	0	9187.1	0	0	0	0	0	0	0	0	0	0	0	0	53939.1	13829.3	37531.8	0	0	0	0	0	0	0	0	0	0	0	0	0	0	0	0	0	0	0	0	0	0	0	0	0
501.286	0	29884.3	1104.3	0	0	0	0	0	0	0	0	0	0	0	0	0	0	0	0	0	0	0	0	0	0	6440.1	0	0	0	0	0	0	0	0	0	0	0	0	0	0	0	0	0	0	0	0	0	0	0
501.291	0	982.2	2703.4	953.2	919.3	0	0	0	0	0	0	0	0	0	0	0	0	0	0	0	0	0	0	0	0	64028.6	0	0	16209.2	0	0	0	0	0	0	0	0	9299.7	0	0	0	0	0	0	0	0	0	0	0
501.307	0	6132.6	4610.2	4314.1	0	0	0	0	0	0	0	0	0	0	0	0	0	0	0	0	0	0	0	0	0	0	0	0	0	0	0	0	0	0	0	0	0	0	0	0	0	0	0	0	0	0	0	0	0
501.314	0	0	0	0	3922.4	17441.3	16337.3	0	16710	52215.7	12245	13277.4	0	0	0	0	24076.6	10629.9	0	6844.1	0	0	0	0	0	0	0	0	0	0	0	0	0	0	0	0	0	0	0	13205.7	0	0	0	0	7506	0	0	0	0
501.322	0	0	0	0	0	0	0	0	4697.5	0	0	0	7160.1	0	0	0	0	0	0	0	0	30324.7	6287.3	22676.6	0	0	0	0	0	0	0	0	0	7187.6	0	0	0	0	0	0	0	5928.5	0	0	4952.6	0	0	0	0
501.344	0	3950.8	3432.7	3464.7	0	0	0	0	0	0	0	0	0	0	0	0	0	0	0	0	0	0	0	0	0	0	0	0	0	0	0	0	0	0	0	0	0	0	0	0	0	0	0	0	0	0	0	0	0
501.359	0	0	0	0	0	0	0	0	0	0	0	0	0	0	0	0	0	0	0	0	0	65521.1	23337.6	23394.5	0	0	0	0	0	0	0	0	0	0	0	0	0	0	0	0	0	0	0	0	0	0	7406.1	0	0
501.395	0	0	0	0	0	0	0	0	0	0	0	0	0	0	0	0	0	0	0	0	0	105278	27464.5	54514.5	0	0	0	0	0	0	0	0	0	0	0	0	0	6909.3	0	0	0	0	0	0	0	0	4757.8	6941	5895.9
501.416	0	0	1239.9	789.5	0	0	0	0	0	0	0	0	0	0	0	0	0	0	0	0	0	0	0	0	0	0	0	0	0	0	0	0	0	0	0	0	0	0	0	0	0	0	0	0	0	0	0	0	0
501.432	0	0	0	0	0	0	0	0	0	0	0	0	0	0	0	0	0	0	0	0	0	27372.5	0	0	0	0	0	0	0	0	0	0	0	0	0	0	0	0	0	0	0	0	0	0	0	0	0	5386.1	0
501.554	0	0	0	0	0	0	0	0	0	0	0	0	0	0	0	0	0	0	0	0	0	0	0	0	0	0	6922.7	8000.8	5594.8	0	0	0	0	0	0	0	0	0	0	0	0	0	0	0	0	0	0	0	0
501.665	0	0	0	0	0	0	0	0	0	0	0	0	0	0	0	0	0	0	0	0	0	0	0	0	0	0	0	0	0	0	0	0	0	0	0	0	8035.6	0	0	0	0	0	0	0	5138.2	0	5480.4	0	9036.6
502.011	0	0	0	0	0	0	0	0	0	0	0	0	0	0	0	0	0	0	0	0	0	0	0	0	0	0	0	0	0	0	0	0	0	0	0	0	0	0	0	0	0	0	0	0	0	0	0	0	0
502.038	0	0	0	0	0	0	0	0	0	0	0	0	0	0	0	0	0	0	0	0	0	0	0	0	0	0	0	0	0	0	0	0	0	0	0	0	0	0	0	0	0	0	0	0	0	0	0	0	0
502.064	0	0	0	0	0	0	0	0	0	0	6161.1	15116	0	0	14532.6	0	0	0	0	0	0	0	0	0	0	0	11339.3	10039	8861.4	0	0	0	0	0	0	0	0	0	0	0	0	0	0	0	0	0	13029.7	7266.9	0
502.186	0	0	0	0	0	0	0	6733.3	0	0	0	0	4721.3	0	0	7772.1	0	0	0	0	0	0	0	14872.2	0	0	0	0	0	6166.6	13814.3	6582.8	0	0	10005.6	63632.8	114404	64379.4	119150	0	6585	0	20213.1	10852.5	6236.9	3870.2	0	0	0
502.216	0	0	0	0	0	0	0	0	0	0	0	0	0	0	0	0	0	0	0	0	0	95043.4	20900.5	76352.4	6696.1	0	0	0	0	0	0	0	0	0	0	13275.5	0	0	0	0	0	0	0	0	0	6431.3	0	0	0
502.238	0	0	353.1	0	0	0	7089	9168.5	7489	10121.2	14797.3	20108.9	7326.4	25168.9	0	18319.8	18300.5	19899.7	0	0	0	0	0	0	0	0	0	0	0	8131.9	8527	5196.5	8056.3	13520.3	12637.2	0	0	0	0	8130.7	7379.9	19824.7	13211.4	16231	15488.4	0	0	0	0
502.245	0	12802.2	1777.3	0	3241.3	2411.4	4363.2	0	9280.7	5465	6364.4	15469.8	0	0	0	0	0	0	0	0	0	0	0	0	0	0	0	0	0	5096	0	7730	7473.6	0	8007.6	0	0	0	0	0	6148.6	6744.6	0	0	11565.9	0	0	0	0
502.252	0	0	0	0	0	0	0	0	0	0	5575.7	13209.1	0	0	0	0	0	0	0	0	0	37650.7	0	0	4367.4	0	0	0	0	0	0	0	0	0	0	4397.9	0	0	0	0	0	9679.7	0	0	0	0	0	0	0
502.399	0	0	0	0	0	0	0	0	0	0	0	0	0	0	0	0	0	0	0	0	0	11624.9	0	0	0	0	0	0	0	0	0	0	0	0	0	0	0	0	0	0	0	0	0	0	0	0	0	0	0
502.887	13431.4	0	0	0	0	0	0	0	0	0	0	0	0	0	0	0	0	0	0	0	0	0	0	0	0	0	0	0	0	0	0	0	0	0	0	0	0	6957.8	0	0	0	0	0	0	0	0	0	0	0
503.024	0	0	0	0	0	0	0	0	0	0	0	0	0	0	0	0	0	0	0	0	0	0	0	0	0	0	0	0	0	0	0	0	0	0	0	0	0	0	0	0	0	0	0	0	0	0	0	0	0
503.065	18521.8	2200.8	829.9	1939.4	0	0	0	0	0	0	0	0	0	0	0	0	0	0	0	0	0	0	0	0	0	0	0	0	0	0	0	0	0	0	0	0	0	0	0	0	0	0	0	0	0	0	0	0	0
503.101	0	2685.2	1344	8596.8	0	0	0	160685	0	0	0	0	0	9258.1	0	0	0	0	0	0	0	0	0	0	0	0	0	0	0	0	0	0	0	0	0	0	3229.1	0	5550	0	0	0	15363.2	0	0	0	0	0	0
503.123	43044.1	13024.3	3605.2	14556.3	0	0	0	0	0	0	0	0	0	0	0	0	0	0	0	0	0	0	0	0	0	0	0	0	0	0	0	0	0	0	0	0	0	58500.5	0	0	0	0	0	0	0	0	7529.2	18996.3	0
503.129	0	0	0	0	0	0	0	0	0	0	0	0	0	0	0	0	0	0	0	0	0	0	0	0	0	14246.8	76754.8	53808.8	32693.7	0	0	0	0	0	0	0	0	0	0	0	0	0	0	0	0	0	0	0	0
503.155	29664.8	2638.1	1574.1	878.4	0	0	0	0	0	0	0	0	0	0	0	0	0	0	0	0	0	0	0	0	0	0	0	0	0	0	0	0	0	0	0	0	0	14727.7	0	0	0	0	0	0	0	0	0	0	0
503.162	26654.4	6204.7	9511.2	37710.5	5040.4	1369	0	8327.4	22579.8	0	0	0	44755.4	0	0	0	0	0	0	0	0	0	0	0	31150.6	0	0	0	15364.7	0	0	0	0	0	0	22256.1	4310.6	17054.9	5679.5	15071.2	0	0	54748.4	27250.8	39126.1	25412.4	14863.8	21132.9	16891.2
503.192	0	1086.1	0	0	0	0	16476.2	23796.1	58138.7	39959.8	46660.1	22869.4	12143.9	14932.9	8731.9	25948.7	21152.2	29141.6	0	9582.9	29993.5	0	0	0	0	0	0	0	4028	10682.4	7407.5	6475.7	11664.7	17853.7	24755.1	0	0	0	0	27823.4	16887.1	15428.5	14776.1	13743.4	28912	0	0	0	0
503.206	0	0	0	0	0	0	0	6399.6	0	0	0	0	0	0	0	0	0	0	0	0	0	0	7477.9	0	0	0	0	0	0	0	7430	0	0	0	0	0	0	0	0	0	0	0	0	0	0	0	0	0	0
503.214	1553.5	3026.2	1846.3	6145.8	1217.5	0	5756.3	0	20195	11686.6	0	16717.4	17238.4	13398.4	0	34616.2	0	8211.2	0	19552.5	0	0	0	0	0	0	0	0	0	8648.9	13435.2	11057.5	10220.1	15843.5	15967.7	0	0	0	0	14693.2	0	14192.5	19445.8	10852	9112.9	0	0	0	0
503.229	0	40154.3	5000.8	0	6080.5	16937.6	11006.6	24484.6	38934.3	68485	20370.6	11804.4	19196.6	11994.5	0	20571.3	25456.1	18551.8	12319	14325.3	27437.2	0	0	0	0	0	0	0	0	18704.6	34240.4	20898.4	21165.1	23911.7	47759.2	0	2776	0	0	36287.2	7781.2	9860.6	16535.1	23678.6	49816.2	0	0	0	17829.7
503.249	0	8453.8	6562.7	6452.7	1072.4	0	0	0	3985.1	0	0	0	0	0	0	0	0	0	0	0	0	68497	14700.9	62328.5	0	0	0	0	0	0	0	0	0	0	0	0	0	0	0	0	0	0	0	0	0	0	0	0	0
503.269	0	1930.6	0	0	0	0	89888.7	95299.9	70361.3	43984.6	47160.5	58148.8	92407.8	102072	32356.5	98500.9	65722.7	144787	28722.8	62962.7	61362.2	0	0	0	0	0	0	0	0	84956.7	73291	71809.2	49598.5	105145	107348	0	0	0	0	94952.2	65619.7	93823.2	105665	106589	65431.3	0	0	0	0
503.286	0	9474.9	7033.6	7858.1	0	0	0	0	0	0	0	0	0	0	0	0	0	0	0	0	0	38631.1	11934	21783.3	0	0	0	0	0	0	0	0	0	0	0	0	0	0	0	0	0	0	0	0	0	0	0	0	0
503.338	0	0	0	0	0	0	0	0	0	0	0	0	0	0	0	0	0	0	0	0	0	42021.8	7434.4	46666.9	0	0	0	0	0	0	0	0	0	0	0	0	0	0	0	0	0	0	0	0	0	0	0	0	0
503.374	0	0	0	0	0	0	0	0	0	0	0	0	0	0	0	0	0	0	0	0	0	72764.6	25320.2	45549.1	0	0	0	0	0	0	0	0	0	0	0	0	0	5635.2	0	0	0	0	0	0	0	0	7559.6	0	0
503.38	0	0	0	0	0	0	0	0	0	0	0	0	0	0	0	0	0	0	0	0	0	0	0	0	0	7812.2	61830.7	50968.4	22399.8	0	0	0	0	0	0	0	0	0	0	0	0	0	0	0	0	0	0	0	0
503.411	0	0	0	0	0	0	0	0	0	0	0	0	0	0	0	0	0	0	0	0	0	79586.3	21294.3	41204.8	0	0	0	0	0	0	0	0	0	0	0	0	0	0	0	0	0	0	0	0	0	0	9412.9	8480.5	6423.4
503.631	0	0	0	0	0	0	0	0	0	0	0	0	0	0	0	0	0	0	0	0	0	0	0	0	0	5541.8	26351.3	21732.2	9957	0	0	0	0	0	0	0	0	0	0	0	0	0	0	0	0	0	0	0	0
503.962	0	0	0	0	0	0	0	0	0	0	0	0	0	0	0	0	0	0	0	0	0	0	0	0	0	0	0	0	0	0	0	0	0	0	0	0	0	0	0	0	0	0	0	0	0	0	0	0	0
503.971	0	0	0	0	0	0	0	0	0	0	0	0	0	0	0	0	0	0	0	0	0	0	0	0	0	0	0	0	0	0	0	0	0	0	0	0	0	0	0	0	0	0	0	0	0	0	0	0	0
504.045	0	0	0	0	0	0	4852.4	17842.4	0	0	4417.7	12143.5	12102.9	0	6796.9	14976.3	0	0	0	6418.1	0	0	0	0	0	0	0	0	0	6236.5	13418.8	4822.9	12726.2	34578.7	44957.9	0	0	0	0	0	0	14133.1	0	12844.7	12684.1	0	0	0	0
504.084	0	0	0	0	0	0	0	0	0	0	0	0	0	0	0	0	0	0	0	0	0	0	0	0	0	5149.7	18497.3	0	0	0	0	0	0	0	0	2688.7	0	0	0	0	0	0	0	0	0	5120.1	0	6246.3	0
504.123	0	0	0	0	0	0	0	0	0	0	0	0	0	0	0	0	0	0	0	0	0	0	0	0	0	0	0	0	0	0	0	0	0	0	0	0	0	0	0	0	0	0	0	0	0	0	0	0	0
504.232	0	9169.6	698.5	0	970.8	2785	0	0	5765.2	6560.7	0	0	0	0	0	0	0	0	0	0	0	0	0	14955.8	0	0	0	0	0	0	0	0	0	0	0	2714.6	0	0	0	0	0	0	0	0	6068.1	0	0	0	0
504.272	3219.8	0	0	0	0	0	5962.4	8626.3	0	0	0	0	8119.6	0	0	0	0	8405	0	0	0	0	0	0	0	0	0	0	0	11316.7	0	6904.7	0	0	12601.9	0	0	0	0	0	0	10235.8	0	0	0	0	0	0	0
504.378	0	0	0	0	0	0	0	0	0	0	0	0	0	0	0	0	0	0	0	0	0	11963	0	0	0	0	0	0	0	0	0	0	0	0	0	0	0	0	0	0	0	0	0	0	0	0	0	0	0
504.414	0	0	0	0	0	0	0	0	0	0	0	0	0	0	0	0	0	0	0	0	0	0	0	0	0	0	0	0	0	0	0	0	0	0	0	0	0	0	0	0	0	0	0	0	0	0	0	0	0
505.06	0	1979.7	667.2	3166.8	0	0	0	0	0	0	0	0	0	0	0	0	0	0	0	0	0	0	0	0	0	0	0	4704.3	0	0	0	0	0	0	0	0	0	0	0	0	0	0	0	0	0	6610.6	0	0	0
505.081	2869.6	28687	11144.1	20458.8	0	0	0	0	0	0	0	0	0	0	0	0	0	0	0	0	0	0	0	0	0	0	0	0	0	0	0	0	0	0	0	0	0	0	4669.3	0	0	0	0	0	0	0	0	0	0
505.115	2250.1	895.3	2844.5	0	0	0	0	605740	11589.5	0	0	0	29937.7	9073.2	0	0	0	0	0	0	0	0	0	0	0	0	0	0	0	0	0	0	0	10123.2	10417.1	0	0	0	0	0	0	0	100689	0	0	0	0	0	0
505.12	9442.7	1834.9	631.5	3402.8	0	0	0	0	0	0	0	0	0	0	0	0	0	0	0	0	0	0	0	0	0	0	0	0	0	0	0	0	0	0	0	0	0	0	0	0	0	0	0	0	0	0	0	0	0
505.208	0	2889.9	0	0	572.4	0	138833	168312	189476	219999	225733	181858	129784	106238	65936.5	151888	210820	225549	52405.8	124516	200662	0	0	0	0	0	0	3806.5	3157.7	143280	137312	91002.2	117258	172244	178208	2522.8	0	0	0	134301	116995	135280	170996	201081	203691	0	8371.1	0	0
505.229	0	1053.8	593.1	1567.4	0	0	0	0	0	0	0	0	0	0	0	0	0	0	0	0	0	12006.5	6031.6	0	0	0	0	0	0	0	0	0	0	0	0	0	0	0	0	10665	0	0	0	0	0	0	0	0	0
505.265	0	7743.8	5976.2	6273.2	0	0	0	0	0	0	0	0	0	0	0	0	0	0	0	0	0	48973.2	7683.8	28867	0	0	0	0	0	0	0	4265.3	0	0	0	0	0	0	0	0	0	4314.3	0	0	0	0	0	0	0
505.302	0	4212.9	3659.4	2590.1	0	0	0	0	0	0	0	0	0	0	0	0	0	0	0	0	0	0	0	0	0	0	0	0	0	0	0	0	0	0	0	0	0	0	0	0	0	0	0	0	0	0	0	0	0
505.317	0	1466.3	0	0	0	0	0	0	0	0	0	0	0	0	0	0	0	0	0	0	0	21013.5	4722.1	18497.5	0	0	0	0	0	0	0	0	0	0	0	0	0	0	0	0	0	0	0	0	0	0	0	0	0
505.354	0	0	452.1	0	0	0	0	0	0	0	0	0	0	0	0	0	0	0	0	0	0	53343.5	7633.2	44244.7	0	0	0	0	0	0	0	0	0	0	0	0	0	0	0	0	0	0	0	0	0	0	0	0	0
505.39	0	0	503.5	0	0	0	0	0	0	0	0	0	0	0	0	0	0	0	0	0	0	62198.6	23547.1	34478.3	0	0	0	0	0	0	0	0	0	0	0	0	0	7651.6	0	0	0	0	0	0	0	0	5181.4	0	0
505.425	0	0	426.3	814.6	0	0	12692.9	12201.9	6700	13875.7	21461.8	26005	41097.6	23935.9	8865.3	42292	14771.8	55816.7	10693.4	17832.6	0	22964.3	0	18819.6	0	0	0	0	0	20684.8	13776.5	7570	16150.2	56497.2	58358	0	0	0	0	24506.6	33033.2	18626.6	22251	40021.8	12476.9	0	0	0	0
505.499	0	0	0	1632.7	0	0	12121	21013.9	9115.8	38517.4	18083.6	21217.1	6565.7	10037.9	0	12783.8	13862	21436.6	0	0	12125.8	0	0	0	0	0	0	0	0	14157.9	14922.1	10143.2	13168.6	13586.5	39035.3	0	0	0	0	13677.1	13931.1	16431	8445.9	19024	13987.9	0	0	0	0
505.963	0	0	0	0	0	0	0	0	0	0	0	0	0	0	0	0	0	0	0	0	0	0	0	0	0	0	0	23894.3	16262.8	0	0	0	0	0	0	0	0	0	0	0	0	0	0	0	0	0	0	0	0
506.058	0	0	0	0	0	0	0	0	0	0	6448.2	0	0	0	0	0	0	0	0	0	0	0	0	0	0	0	5546.7	16687.2	4628.7	0	0	0	0	0	0	0	0	0	0	0	0	0	0	0	0	0	0	0	0
506.211	0	0	0	0	0	0	28084.5	19999.8	37421.7	40797.9	58621.3	24840	10352.9	20756.1	0	20917.9	47371	50881.1	0	9163.2	30683.3	0	0	0	0	0	0	0	0	25176.5	17563	14318.7	19857.8	23676.5	20815	0	0	0	0	16941.6	15571	22593.2	19505	26822.9	46916.8	0	0	0	0
506.237	0	0	0	0	0	0	0	0	0	0	0	0	0	0	0	0	0	0	0	0	0	114354	12938.3	49530	42929.1	0	0	0	0	0	0	0	0	0	0	40566.1	0	0	0	0	0	0	0	0	0	27216	0	0	0
506.243	0	0	0	0	0	0	49043.5	122906	40674.1	39443.7	54957.8	57027.8	70037	23100.8	26349.5	12948.1	20006.2	10470.5	33050.8	75518.1	52080.1	0	0	0	0	0	0	0	0	45699.6	11012.1	26338.6	25440.8	67275.5	162932	0	0	0	0	79311.8	47353.4	28251.2	63826.8	50272	74164.9	0	0	0	0
506.531	0	0	0	0	0	0	167035	209710	102423	141101	169623	153975	105830	186641	91844.7	175892	165088	143946	36000.6	115413	169380	0	0	0	0	29901.2	0	6136.4	13444.6	152657	184565	98402	166926	156672	177862	0	0	0	0	139566	108230	115705	161427	189458	153076	0	103366	0	90002.3
507.039	0	10680.9	5522.8	3230.9	0	0	0	0	0	0	0	0	0	0	0	0	0	0	0	0	0	0	0	0	0	0	0	0	0	0	0	0	0	0	0	0	0	0	0	0	0	0	0	0	0	9292	0	0	0
507.043	0	0	0	0	0	0	0	0	0	0	0	0	0	0	0	0	0	0	0	0	0	0	0	0	0	0	0	0	0	0	0	0	0	0	0	0	0	0	0	0	0	0	0	0	0	0	0	0	0
507.135	2103.5	0	451.7	778.5	399.9	0	5012.6	0	0	0	0	0	0	0	0	0	0	0	0	0	0	0	0	0	0	0	0	0	0	0	0	0	0	0	0	0	0	0	0	0	0	0	0	0	0	0	0	0	0
507.164	89768.5	20275.9	9818.8	18466.5	1687.2	0	0	0	0	0	0	0	0	0	0	0	0	0	0	0	0	0	0	0	0	0	0	0	0	0	0	0	0	0	0	0	0	86467.2	4931.8	0	0	0	0	0	0	0	9189	46730.4	0
507.179	0	0	0	0	0	0	6391.5	0	9102.4	11147	8519.8	0	0	0	0	7698.5	12285.2	0	0	0	14982.9	0	0	0	0	0	0	0	0	0	0	0	8418.8	0	0	0	0	0	0	0	0	11643.2	0	0	13293.7	0	0	0	0
507.246	0	1267.6	905.5	0	0	0	0	0	4289.3	0	0	0	5814.4	0	0	0	0	0	0	0	0	0	0	0	0	0	0	0	0	0	0	0	0	0	14073.9	0	0	0	0	0	0	0	0	0	0	0	0	0	0
507.279	0	2762.9	3046.7	2141.9	0	0	13483.9	11875.6	6786.8	9717.4	14458.1	14492.3	23566.4	10540.7	0	10328	7023.3	13259.9	0	11894.8	12202.3	0	0	0	0	0	0	0	0	19481.2	24103.7	15687.2	11883	25509.9	27585.1	0	0	0	0	10914.5	24916.7	15701.1	13441.7	20012.6	14251.2	0	0	0	0
507.333	0	895.9	443.6	0	0	0	0	0	0	0	0	0	0	0	0	0	0	0	0	0	0	25150.5	7408.6	0	0	0	0	0	0	0	0	0	0	0	0	0	0	0	0	0	0	0	0	0	0	0	0	0	0
507.369	0	1639.4	1818.4	0	0	0	14621.8	33517.9	17917.6	23670	23829.9	12803.9	17281.4	24167.3	7302.8	25289.2	19381.3	35086	0	11348.8	13550	24616.2	14075.3	26465.7	0	0	0	0	0	17954.5	9078.4	11178.3	12950.9	17362.3	20328.9	0	0	0	0	33520.4	22488.6	23523	19082.1	18353.6	17487.7	3161	0	0	8236.6
507.405	0	1015.3	458.7	0	0	0	0	0	0	0	0	0	0	0	0	0	0	0	0	0	0	12286.8	8888.7	11794.5	0	0	0	0	0	0	0	0	0	0	0	0	0	0	0	0	0	0	0	0	0	0	0	0	0
507.442	0	0	1728.6	2916.3	0	0	0	0	0	8565.2	0	0	0	0	0	0	0	0	0	0	0	0	4714.9	0	0	0	0	0	0	0	0	0	0	0	0	0	0	0	0	0	0	0	0	0	0	0	0	0	0
507.478	0	5401.7	3569.4	1044.7	0	1079.9	12185	26135.7	8377.5	12980.9	19411.5	9479.1	5188.1	15371.3	9217.1	11926	16440.3	22990.7	0	7093.9	13622.5	34616.7	0	20813.2	0	0	0	0	0	11664	11569.8	0	9550.5	24121.2	15184.5	0	0	0	0	0	17761.4	17204.2	16838.4	13795.5	17120.1	0	7725.7	0	7025.6
507.515	3678.3	11712.2	7029.7	4213.7	3194.2	4058.3	121450	141769	78281.1	126994	127730	145717	89933.4	101877	59781.2	139469	121578	152005	78446	81666	134877	25708.8	0	0	0	12832.8	0	14526.2	6526.1	114456	119064	74273.1	113115	142511	156782	2318.7	4508.4	6082.6	0	120758	120495	111207	103683	169532	108699	0	76638.7	0	58128.3
507.534	0	0	0	0	0	0	48011.9	57374.4	22368.8	32400.3	33176.4	32424.6	18642.9	45061.4	18584.2	46373.3	48456.4	29863.9	0	15718.7	40755.2	0	0	0	0	5865.2	0	0	0	35253.5	64303.1	16681.7	49579.4	37047.5	44009.6	0	0	0	0	34124.5	20835.3	21046.4	34049.6	27435.9	41782.5	0	17899.4	0	15114.9
507.632	0	0	0	0	0	0	0	0	0	0	0	0	0	0	6185.6	0	0	0	0	0	0	0	0	0	0	23364.4	136667	124715	66708.3	0	0	6763.1	0	0	0	0	0	0	0	0	0	0	0	0	0	0	0	0	5536.8
507.883	0	0	0	0	0	0	0	0	0	0	0	0	0	0	0	0	0	0	0	0	0	0	0	0	0	28729.1	100068	93157.4	34429.9	0	0	0	0	0	0	0	0	0	0	0	0	0	0	0	0	0	0	0	0
508.013	0	0	0	0	0	0	0	0	0	0	0	0	0	0	0	0	0	0	0	0	0	0	0	0	0	8335.5	23433.7	40805.9	5216.8	0	0	0	0	0	0	0	0	0	0	0	0	0	0	0	0	0	0	0	0
508.046	0	0	0	0	0	0	0	0	0	0	0	13611.4	20464	23534	13007.5	38874.2	0	0	0	18538.2	0	0	0	0	0	0	0	0	5548.2	9199	0	10312.4	7127.7	22719.1	18739.7	0	0	0	0	10007.2	0	19593.9	0	9284.4	0	0	0	0	14287.5
508.133	0	0	0	0	0	0	0	0	0	0	0	0	0	0	0	0	0	0	0	0	0	0	0	0	0	10732.8	39948.6	41120.1	19626.7	0	0	0	0	0	0	0	0	0	0	0	0	0	0	0	0	0	0	0	0
508.168	16297.6	3817.8	1049.8	2995.5	0	0	0	0	0	0	0	0	0	0	0	0	0	0	0	0	0	0	0	0	0	0	0	0	0	0	0	0	0	0	0	0	0	0	0	0	0	0	0	0	0	0	0	0	0
508.221	0	0	0	0	0	0	0	0	0	0	0	0	0	0	0	0	0	0	0	0	0	0	0	0	0	0	0	0	0	0	0	0	0	0	0	0	0	0	7501.9	0	0	5248.3	0	0	0	0	0	0	0
508.235	0	0	0	0	0	0	7786.5	20841.3	0	0	0	20078.2	0	0	0	16695.5	0	0	0	7646.5	0	15025	0	14255.1	0	0	0	0	0	15509.1	31458.6	14996.4	7686.6	17887.6	18661.2	4115.1	14865.6	9184	6614.7	0	0	0	35418.6	12727.6	13321.4	0	9733.9	15825.1	7639.6
508.257	0	0	0	0	0	0	0	0	0	0	0	0	0	0	0	0	0	0	0	0	0	0	0	0	0	0	0	0	0	0	10399.1	5943.2	5259.9	11749.8	11925	0	0	0	0	0	0	0	0	10338.7	0	0	0	0	0
508.282	0	0	0	0	0	0	0	0	0	0	0	0	0	0	0	0	0	0	0	0	0	0	0	0	0	0	0	0	0	0	0	0	0	0	0	0	0	0	0	0	0	0	0	0	0	0	0	0	0
508.384	0	0	0	0	0	0	0	0	0	0	0	0	0	0	0	0	0	0	0	0	0	0	0	0	0	0	8128.3	11867.2	0	0	0	0	0	0	0	0	0	0	0	0	0	0	0	0	0	0	0	0	0
508.473	0	0	0	0	0	0	5088	9742.5	4783.9	0	0	0	0	9041.6	0	11050.8	0	8646.4	0	0	0	0	0	0	0	0	0	0	0	0	8637.8	4863.1	5788.4	9670.5	10122.1	0	0	0	0	8736.9	8449.2	0	0	0	6475.2	0	0	0	0
508.518	0	3168.1	1351.6	0	0	0	24681.8	31799.2	14627	26943	18759.3	32646.2	17155.3	28020.9	7741	25818	14132.3	38669.9	0	11819.1	21910.9	0	0	0	0	0	0	0	0	22546.2	27497.7	22053.6	22002.4	24866.2	26548.6	0	0	0	0	20717.7	25107.6	25179.4	13706.6	36460.1	20482.2	0	12123.8	0	8836.8
508.566	0	0	0	0	0	0	0	0	0	0	0	0	0	0	0	0	0	0	0	0	0	0	0	0	0	13768.2	6908.9	51282.7	36889.5	0	0	0	0	0	0	0	0	0	0	0	0	0	0	0	0	0	0	0	0
508.937	0	0	0	0	0	0	0	0	0	0	0	0	0	0	0	0	0	0	0	0	0	0	0	0	0	0	0	0	0	0	0	0	0	0	0	0	0	0	0	0	0	0	0	0	0	0	0	0	0
509.005	0	0	0	0	0	0	0	0	0	0	0	0	0	0	0	0	0	0	0	0	0	0	0	0	0	0	0	0	0	0	0	0	0	0	0	0	0	0	0	0	0	0	0	0	0	0	0	0	0
509.053	0	0	0	0	0	0	0	0	0	0	8146.4	0	0	0	0	0	0	0	0	0	13943.2	0	0	0	0	0	17110.4	7092.9	0	0	0	0	0	0	0	0	0	0	0	0	0	13808	0	0	0	0	0	0	0
509.067	16502.4	7327.2	3186.6	3763.4	0	0	0	0	0	0	0	0	0	0	0	0	0	0	0	0	0	0	0	0	0	0	0	6718.2	7511.1	0	0	0	0	0	0	0	0	16491.7	0	0	0	0	0	0	0	0	0	0	0
509.114	22090.8	2561.4	5666.9	1906.6	0	0	0	0	0	0	0	0	0	0	0	0	0	0	0	0	0	0	0	0	0	0	0	0	0	0	0	0	0	0	0	0	0	0	0	0	0	0	0	0	0	0	0	0	0
509.123	11322.7	35874.6	26188.4	26574.4	0	15582	0	0	0	0	0	0	0	0	0	0	0	0	0	0	0	0	0	0	0	11888.4	0	0	0	0	0	0	0	0	0	0	7117.2	0	5031.9	0	0	0	0	0	0	0	0	0	0
509.185	0	0	0	0	0	0	10951.8	10433.2	11973.8	11560.3	7551.3	0	6928.7	7349.7	0	8721.1	10233.1	28998.6	0	0	0	0	0	0	0	0	0	0	0	8745.5	0	0	0	10452.8	6753.7	0	0	0	0	0	0	0	10609.5	11191.6	7099.2	0	0	0	0
509.239	0	1187.2	1501.1	1309.9	0	0	0	0	0	0	0	0	0	0	0	0	0	8354.6	0	0	0	0	0	96871.9	0	0	0	0	5380.5	0	0	0	0	0	0	0	0	0	4872.5	0	0	0	0	0	0	0	8351	0	5529.3
509.276	0	1032.1	1124	1061.7	0	0	0	0	0	0	0	0	0	0	0	0	0	0	0	0	0	0	0	0	0	0	0	0	0	0	0	0	0	0	0	0	0	0	0	0	0	0	0	0	0	0	0	0	0
509.288	0	0	0	0	0	0	12124.4	24448.6	15391.7	18181.3	12886.1	55625.8	13116.6	0	0	25726.1	22819	50296.7	22529.4	31658	22871.1	0	0	0	0	3904.1	21087.9	0	0	23666.3	38537.1	22264.1	10032	14535.3	10237	0	22826.4	23193.1	26175.7	21550.1	28683.2	36516.8	0	0	0	4181.6	0	12411.1	8427.7
509.297	0	0	870	0	0	3380.3	0	0	0	0	0	0	0	0	0	0	0	0	0	0	0	0	0	0	0	0	0	0	0	0	0	0	0	0	0	0	0	0	0	0	0	0	0	0	0	0	0	0	0
509.385	0	1276.2	4082.6	0	0	0	0	0	0	0	0	0	0	0	0	0	0	0	0	0	0	0	0	0	0	0	0	0	0	0	0	0	0	0	0	0	0	0	0	0	0	0	0	0	0	0	0	0	0
509.421	0	2102.4	1948.4	1033.4	0	0	0	0	0	0	0	0	0	0	0	0	0	0	0	0	0	0	0	0	0	0	0	0	0	0	0	0	0	0	0	0	0	0	0	0	0	0	0	0	0	0	0	0	0
[truncated: 3,221 more rows]
[truncated: 94 more columns]

## Sheet: Used Peak Intensities
	Strain:	E. asburiae BK5433				E. bugandensis RBG-17-0246-1				E. cancerogenous RPK-18-0479-1				E. chengduensis RBK-18-0141-1					E. cloacae RPK-18-0157-1				E. kobei BK6664			E. ludwigii F8789				E. wuhouensis F00728				E. roggenkampii RPB-17-0516-2			E. mori RBL-17-0354-2				E. vonholyi F-147				E. xiangfangensis BK4615
	Colistin concentration:	0 mg/L				0 mg/L				0 mg/L				0 mg/L				0 mg/L				0 mg/L				0 mg/L				0 mg/L				0 mg/L			0 mg/L				0 mg/L				0 mg/L		2 mg/L
Detected mass peak		I	II	III		I	II	III		I	II	III		I	II	III		I	II	III		I	II	III		I	II	III		I	II	III		I	II		I	II	III		I	II	III		I	II	I	II
m/z
679.407		103407	143889	21668.4		0	0	0		203049	229570	90884		12626.6	60530.5	16577.1		17792.3	43115.4	74499.4		312607	72438.4	249106		1.0082e+06	543969	393724		61196.8	88102.8	73094.1		420132	203456		307852	159913	469237		22911.5	41397.4	70886		333908	191838	0	16027.3
686.415		0	0	0		0	0	0		0	0	0		0	0	0		0	0	0		29321	0	0		0	0	0		9472.8	10229.4	11824.6		0	28961.4		0	0	10180.6		0	8733.2	9805.1		6465.6	45760.3	0	0
693.423		148776	204147	44953.4		230999	99273.7	325195		0	0	0		132645	361136	118073		178695	289498	474682		1.10668e+06	256004	573617		17217.6	10709.7	0		487269	567797	564871		352672	808402		0	0	7694.6		357453	489152	663800		1.24195e+06	1.19496e+06	17161.3	162503
701.42		6636.5	8686.2	0		0	0	0		0	0	0		0	0	0		0	0	0		0	0	0		0	0	0		0	0	0		0	0		0	0	0		0	0	0		0	0	0	0
744.936		10938.8	0	0		0	0	0		75558.9	47905.6	37956		0	10749.2	0		0	0	0		0	0	0		10631.5	14362.4	6287.7		0	0	0		13541.9	8525.3		0	0	8799		0	0	0		0	0	0	8578
758.952		29570.1	23347.7	10711.1		129009	95761.7	174446		0	0	0		70123.3	156415	50549.7		36875.7	113074	174239		31843.1	0	0		0	0	0		0	0	0		24155.9	73518.1		0	0	0		0	0	20199.2		0	0	33568.7	192674
770.49		0	0	0		0	0	0		0	0	0		0	0	0		0	0	0		0	0	0		0	14530.4	0		0	0	0		0	4488.3		0	0	0		0	0	0		0	0	0	0
784.506		15568.5	0	0		0	0	0		20454.8	15965.3	0		0	0	0		0	0	0		20688.9	0	20625.7		153031	169065	96889.6		10610.2	0	14324.2		48048.7	70208.9		94089.8	49348.7	143347		0	0	0		57336	107640	0	0
791.514		0	0	0		0	0	0		0	0	0		0	0	0		0	0	0		0	0	0		0	0	0		0	0	0		0	0		0	0	0		0	0	0		0	7233.9	0	0
792.504		12827.2	0	5161.6		0	0	0		16746.4	15636	0		0	14393.2	0		0	0	0		30401.2	7222.5	0		53683.9	66343	26590.2		13093.5	0	0		22057.3	26486.6		26479.3	0	53704.4		0	12007.2	15999.1		20189.1	53733.1	22147.4	9116.2
798.521		39038.7	75064.2	0		70154.6	29085.6	72464.9		0	0	0		23932.1	52614.1	16522.3		0	85278.4	85244.2		237952	38510.6	120043		99748.8	88012.4	50924.6		185223	145151	175824		78654	217078		0	0	8641.5		72873.1	136831	189785		187080	412605	0	33035.9
805.529		0	0	0		0	0	0		0	0	0		0	0	0		0	0	0		0	0	0		0	0	0		0	0	0		0	0		0	0	0		0	0	0		0	0	0	0
806.519		36865.7	41541.3	6825.4		72781.6	46789.9	110040		0	0	0		50566.2	115022	27598.6		31135.3	80526.5	172246		353470	91417.7	125591		0	14810.6	7348.6		116425	90024.4	134502		33806	118465		13813.6	10418	41449.7		65159.1	112009	198345		114460	305766	26109	25691
812.537		0	0	0		0	0	0		0	0	0		0	57324.7	0		0	0	0		101692	17388.6	0		0	0	0		28224.1	10672.3	25523.3		49402	170980		0	0	0		0	0	0		88347.5	162039	0	0
820.535		0	0	0		0	0	0		15196.5	0	0		0	0	0		16442.4	0	40217.1		0	0	0		0	0	0		0	0	0		0	0		0	0	0		0	11054.4	36561.4		0	0	0	19650.3
850.035		0	0	0		0	0	0		51224.7	7444.6	20306.9		0	0	0		0	0	0		0	0	0		6150.5	0	0		0	0	0		13163.1	0		0	0	0		0	0	0		0	0	0	12168.3
857.62		0	15642.6	0		0	0	0		13219.1	0	0		0	0	0		0	0	0		0	0	0		0	16555.2	0		0	0	0		0	0		29414	20069.3	21286.2		0	0	0		0	0	0	0
858.033		0	0	0		0	0	0		0	0	0		0	0	0		0	0	0		0	0	0		0	0	0		0	0	0		0	0		0	0	0		0	0	0		0	0	0	0
864.051		21990.5	28169.9	0		74325.1	47851.2	88945.5		0	0	0		24742.1	58929.4	9908.8		16788.6	33439.6	48172.1		0	0	0		0	0	0		0	0	0		16444.1	57277.2		0	0	0		0	0	0		0	0	15522	99876.4
869.571		0	0	0		0	0	0		0	0	0		0	0	0		0	0	0		0	0	0		5712	15387.6	0		0	0	0		0	5030.4		0	0	0		0	0	0		0	0	0	0
871.635		15472.2	0	0		0	0	0		0	0	0		0	0	0		0	9013.3	0		0	0	0		0	0	0		11199	11382.2	30606.3		0	16525.6		0	0	0		21321.1	0	12719.9		10521.7	46647.8	0	0
872.048		0	0	0		35160.2	23457.4	39487.6		0	0	0		14869.1	52186.8	0		0	16251.6	27336.6		0	0	0		0	0	0		0	0	0		0	16303.2		0	0	0		0	0	0		0	0	0	37219
876.579		0	0	0		0	0	0		0	0	0		0	0	0		0	0	0		0	0	0		0	0	0		0	0	0		0	0		0	0	16401		0	0	0		0	5321.5	0	0
878.066		0	0	0		0	0	0		0	0	0		0	0	0		0	0	0		0	0	0		0	0	0		0	0	0		0	0		0	0	0		0	0	0		0	0	0	0
883.587		76930.4	91854.8	5465.3		7420.5	0	0		104099	63774.8	42802.4		13474.2	13234	0		0	16960.5	12567.4		277240	69415.5	137212		238109	311157	204385		33296.5	33878.4	34414.9		107582	99036.5		151971	82334.4	216222		0	0	12027.6		111373	192628	0	0
890.595		33646.3	27610.3	0		0	0	0		0	0	0		0	9642	0		0	0	0		88527.6	25828	27151.4		48616.7	94207.9	37909.3		19111.1	18665.5	23546.8		6961.2	61533.9		108578	43826.6	144222		0	18328.1	0		0	114976	0	0
897.602		580514	705750	155196		259905	145828	304002		844171	483078	537591		184709	406158	127976		196258	323759	427231		2.38943e+06	745932	1.1456e+06		1.85247e+06	2.2654e+06	1.47663e+06		552574	507337	649094		784979	849778		1.25414e+06	639607	1.4325e+06		191353	313074	379266		900084	1.61783e+06	34421.2	130730
904.61		76549.6	93391.6	6714.5		23181	0	18004.9		0	0	0		0	26063.7	8629.6		0	15084.7	17192.6		330132	74554.9	154932		22575.7	33986.3	8315.8		132542	111474	119049		15157.9	177474		25461.7	21732.3	37123.4		38184.1	81874.8	117525		25006.8	419002	0	18194.9
905.6		0	0	0		27315.2	0	14345.5		0	0	0		35892.4	58212.2	0		0	49201.3	59305.2		316484	74831.1	71844.4		0	0	0		0	0	0		66090.8	45891.1		0	0	0		0	21129.7	48451.1		0	0	0	0
911.618		795253	988710	203889		1.31988e+06	722815	1.50853e+06		13389.4	0	11022.2		591463	1.08472e+06	418337		757719	1.06634e+06	1.28522e+06		5.43365e+06	1.48989e+06	2.33635e+06		79703.5	108861	47866.7		2.15424e+06	1.84829e+06	2.22857e+06		630552	2.07231e+06		30807.8	8773.8	46024.4		1.13949e+06	1.6747e+06	2.005e+06		2.56433e+06	5.67912e+06	163863	392540
918.626		0	12156.6	0		0	0	0		0	0	0		0	0	0		0	0	0		29939.4	9670.8	0		0	0	0		31639	13000.4	8857.4		0	32305.1		0	0	0		0	0	7377		0	126763	0	0
919.615		0	0	0		200237	113418	256521		0	0	0		175640	287329	80509.8		166795	302899	378381		1.01566e+06	277841	328147		0	0	0		0	0	0		76311.7	181023		0	0	0		110675	257540	294779		0	8513.4	0	0
925.633		0	0	0		0	0	0		0	0	0		0	0	0		0	0	0		33937.8	0	0		6415.6	0	0		0	0	15128.7		38832.5	18818.6		0	0	0		0	0	0		12728.6	57092.3	0	0
929.58		0	0	0		9093	0	0		0	0	0		0	0	0		0	0	0		0	0	0		0	0	0		0	0	0		0	0		0	0	0		0	0	0		0	0	0	0
937.586		0	0	0		0	0	0		0	0	0		0	0	0		0	0	0		0	0	0		22167.6	16790.4	0		0	0	0		22032.2	0		0	0	0		0	0	0		18903.4	0	0	0
949.116		16034	13997.2	0		0	0	0		50717.6	18281.2	26142.8		0	0	0		0	0	0		0	0	0		0	9435.6	0		0	0	0		20701.4	7508		0	6232.6	0		0	0	0		0	0	0	11564
951.601		0	0	0		0	0	0		0	0	0		0	0	0		0	0	0		66642.1	9720.6	0		0	0	0		0	0	0		5714.5	0		0	0	0		0	0	0		62945.8	42765.3	0	0
956.124		19748.5	19021.9	0		0	0	0		0	0	10128.5		0	0	0		0	0	0		22899.6	0	0		0	0	0		0	0	0		0	28926.8		0	0	0		0	0	0		0	0	0	0
959.107		0	0	0		0	0	0		0	0	0		0	0	0		0	0	0		0	0	0		17938.6	0	0		0	0	0		11204	0		0	0	0		0	0	0		0	0	0	0
963.132		194841	243146	38761		164592	119272	131286		591442	271424	402647		80400.1	151701	54307		60352.8	196242	192288		243681	62833.5	99129.7		231012	217326	164177		0	0	0		215667	169757		118296	84147.3	123213		0	0	12599.5		0	0	88600.9	194496
970.139		50002.5	40437	7504.5		39426.5	32303.3	27862.8		0	0	0		15962.5	38929.9	0		0	24680.2	39419.4		46200.7	12830.3	22805.2		0	4963.7	0		0	0	0		4028	110290		0	0	0		0	0	10874.1		0	0	14209.3	60263.9
971.129		0	0	0		17564.9	11663.6	0		0	0	0		13643.3	51696.9	16705.1		0	37186.9	14063.3		0	0	0		0	0	0		0	0	0		17912.8	5888.3		0	0	0		0	0	0		0	0	0	0
973.122		0	0	0		0	0	0		0	0	0		0	0	0		0	0	0		0	0	0		0	0	0		0	0	0		4358.2	0		0	0	0		0	0	0		0	8267.4	0	0
977.147		285724	359741	81771.7		877395	652228	924949		8833.5	0	0		381658	584375	275628		312794	510420	579952		504916	169025	286208		0	17669.7	0		0	0	0		225508	514953		0	0	0		46590.7	89536.4	133418		0	26247.1	244614	653863
984.155		5891.9	0	0		0	0	0		0	0	0		0	0	0		0	0	0		0	0	0		0	0	0		0	0	0		0	17430.2		0	0	0		0	0	0		0	0	0	6494.7
985.145		0	0	0		171785	111457	154995		0	0	0		136654	319386	130297		55125.3	175241	146508		41447	7429.1	0		0	0	0		0	0	0		25753.3	50962.3		0	0	0		0	18872.3	24206.1		0	0	0	0
1002.7		0	0	0		0	0	0		0	0	0		0	0	0		0	0	0		0	0	0		22091	39100.6	12220.7		0	0	0		6535	5227.7		0	0	0		0	0	0		0	11909.4	0	0
1009.71		0	0	0		0	0	0		0	0	0		0	0	0		0	0	0		0	0	0		0	0	0		0	0	0		0	0		0	0	0		0	0	0		0	0	0	0
1016.72		42565.5	60976.6	0		0	0	0		50061.4	11065.2	15525.2		0	34475.7	0		0	0	0		211658	87150.3	51179.3		222814	319638	271885		27874.4	15396.2	31121.7		90683.9	143455		66086.7	20841.7	71568.8		0	0	0		26601.4	187329	0	0
1023.72		0	0	0		0	0	0		0	0	0		0	0	0		0	0	0		0	0	0		0	0	0		0	0	0		0	22158.1		0	0	0		0	0	0		0	22756.5	0	0
1028.66		7679	0	0		0	0	0		104362	29399.3	55819.5		0	10778.1	0		0	27752.7	25154.2		0	0	0		0	0	0		0	0	0		0	0		0	0	0		0	0	0		0	0	18194.1	16295.1
1030.73		56575.3	75961.1	0		21233	10072.8	32780.4		0	0	0		54853.7	129956	23638.1		18245.6	46126.6	19056		475360	147693	217539		0	6316	0		179885	134562	142020		87885.5	315945		0	0	0		0	0	0		151958	608988	0	0
1042.68		14837	18262	0		75910	45043.6	53448.5		0	0	0		27587.1	63132.1	17024.6		0	68490	42991.4		0	0	0		0	0	0		0	0	0		0	0		0	0	0		0	0	0		0	0	56281.6	97678.5
1068.23		0	0	0		0	0	0		0	0	0		0	0	0		0	0	0		0	0	0		0	0	0		0	0	0		0	0		0	0	0		0	0	0		0	0	0	0
1082.25		0	9849.9	0		0	0	0		0	0	0		0	0	0		0	0	0		0	0	0		13759.2	21289	17596.6		0	0	0		13934.7	20394.1		0	0	0		0	0	0		0	0	0	0
1096.26		8212.2	0	0		14565	0	0		0	0	0		19571.3	29819.8	0		0	14263.7	0		0	0	0		0	0	0		0	0	0		16638.2	95094.1		0	0	0		0	0	0		0	0	0	38115.1
1161.79		0	0	0		0	0	0		0	0	0		0	0	0		0	0	0		0	0	0		0	0	0		0	0	0		0	0		0	0	0		0	0	0		0	0	0	0
1359.82		0	0	0		0	0	0		11606.3	25525	0		0	0	0		0	0	0		0	0	0		236923	96660.5	56590.5		0	0	0		114677	27761.9		19838.8	0	50062.3		0	0	0		86608.4	54694.7	0	0
1387.85		10192.8	12755.3	0		11806.5	0	26559.7		0	0	0		0	35579.1	0		0	26671.7	55132.8		122067	44645.4	30717.6		0	0	0		95903.1	88036	88419.6		88640.5	130262		0	0	0		30369.7	62798.9	129142		312790	406223	0	33323
1490.88		0	0	0		0	0	0		0	0	0		0	0	0		0	0	0		0	0	0		0	0	0		0	0	0		0	0		0	0	0		0	0	0		0	0	0	0
1518.91		0	0	0		0	0	0		0	0	0		0	0	0		0	0	0		0	0	0		0	0	0		0	0	0		0	0		0	0	0		0	0	0		0	0	0	22630.6
1570.02		0	0	0		0	0	0		0	0	0		0	0	0		0	0	0		0	0	0		11976.2	9887.4	0		0	0	0		4744.3	0		0	0	0		0	0	0		0	12122.6	0	0
1598.05		0	0	0		0	0	0		0	0	0		0	0	0		0	0	0		13836.9	0	0		0	0	0		10423.9	8783.8	0		9268.9	7318.2		0	0	0		0	0	14932.5		31733.4	106529	0	0
1614.04		0	0	0		0	0	0		0	0	0		0	0	0		0	0	0		0	0	0		0	0	0		0	0	0		0	0		0	0	0		0	0	0		0	26356.1	0	0
1626.08		0	0	0		0	0	0		0	0	0		0	0	0		0	0	0		0	0	0		0	0	0		0	0	0		0	0		0	0	0		0	0	0		0	8277.6	0	0
1716.24		0	13649.3	0		0	0	0		36616.2	14675	0		0	0	0		0	0	0		0	0	0		0	0	0		6614.2	0	0		0	0		41139.4	38404.1	29813.1		0	0	0		0	9619.7	0	0
1744.27		9345.2	28601.4	9808.4		35948.1	35102.8	31762.7		0	0	0		16355.3	30878	0		0	0	34727.6		23024.5	0	0		0	0	0		60286.5	39520	48036.4		0	0		0	0	0		39056.2	44215.2	81066.1		11654.6	89389.2	0	0
1768.18		0	0	0		0	0	0		0	0	0		0	0	0		0	0	0		0	0	0		9981.5	6111.4	0		0	0	0		3232.7	0		0	0	0		0	0	0		0	0	0	0
1796.21		13419.4	18675.7	0		0	0	0		18960	13430.8	0		0	0	0		0	0	0		164156	27642.5	0		156408	129822	46577.9		27371.9	0	0		75096.5	20060.3		34490.3	14399.5	80204.5		0	0	12224.4		84895.2	173274	0	0
1810.22		0	0	0		0	0	0		0	0	0		0	0	0		0	0	0		0	0	0		0	0	0		0	0	0		0	0		0	0	0		0	0	0		0	46114.8	0	0
1824.24		21257.7	59389.7	0		56555	25977.4	83080		0	0	0		0	60092	0		27952.5	18389.5	59834.7		389996	83016.6	54140.1		0	0	0		129632	104650	119313		52517	72100.3		0	0	0		22046.4	85146.7	142974		251760	610282	0	0
1927.26		0	0	0		0	0	0		0	0	0		0	0	0		0	0	0		0	0	0		0	0	0		0	0	0		3884	0		0	0	0		0	0	0		0	0	0	0
1955.29		0	0	0		7262.3	8795.7	0		0	0	0		0	0	0		0	0	0		0	0	0		0	0	0		0	0	0		5519.4	0		0	0	0		0	0	0		0	0	0	0
[truncated: 88 more columns]

## Sheet: Ratio calc_all
	Strain:	E. asburiae BK5433				E. bugandensis RBG-17-0246-1				E. cancerogenous RPK-18-0479-1				E. chengduensis RBK-18-0141-1					E. cloacae RPK-18-0157-1				E. kobei BK6664			E. ludwigii F-8789				E. wuhouensis F00728				E. roggenkampii RPB-17-0516-2			E. mori RBL-17-0354-2				E. vonholyi F-147				E. xiangfangensis BK4615
	Colistin concentration:	0 mg/L				0 mg/L				0 mg/L				0 mg/L				0 mg/L				0 mg/L				0 mg/L				0 mg/L				0 mg/L			0 mg/L				0 mg/L				0 mg/L		2 mg/L
Detected mass peak		I	II	III		I	II	III		I	II	III		I	II	III		I	II	III		I	II	III		I	II	III		I	II	III		I	II		I	II	III		I	II	III		I	II	I	II
m/z
679.407		0.0374622	0.0418962	0.0362087		0	0	0		0.0910652	0.184072	0.0726592		0.00607817	0.0138658	0.0119064		0.00939914	0.0120102	0.0166083		0.0216105	0.01856	0.0411614		0.221712	0.116672	0.134564		0.0139588	0.022902	0.0161066		0.107049	0.0285377		0.132554	0.133255	0.155805		0.0106195	0.0119013	0.0152641		0.0497359	0.0145325	0	0.0069905
686.415		0	0	0		0	0	0		0	0	0		0	0	0		0	0	0		0.00202696	0	0		0	0	0		0.00216072	0.00265909	0.00260561		0	0.00406227		0	0	0.00338035		0	0.00251069	0.00211137		0.000963056	0.00346653	0	0
693.423		0.0538981	0.0594414	0.0751188		0.0584289	0.0417784	0.0742675		0	0	0		0.0638524	0.0827258	0.0848057		0.0943993	0.0806423	0.105822		0.0765045	0.0655928	0.0947822		0.00378631	0.00229705	0		0.111145	0.147597	0.124472		0.08986	0.11339		0	0	0.00255491		0.16568	0.140626	0.142938		0.184989	0.0905229	0.0233585	0.0708776
701.42		0.00240426	0.00252916	0		0	0	0		0	0	0		0	0	0		0	0	0		0	0	0		0	0	0		0	0	0		0	0		0	0	0		0	0	0		0	0	0	0
744.936		0.00396289	0	0		0	0	0		0.0338874	0.0384113	0.0303447		0	0.00246233	0		0	0	0		0	0	0		0.00233797	0.0030805	0.00214897		0	0	0		0.00345045	0.0011958		0	0	0.00292161		0	0	0		0	0	0	0.0037414
758.952		0.0107126	0.00679814	0.0178987		0.0326317	0.0403004	0.0398397		0	0	0		0.0337559	0.0358301	0.0363071		0.0194803	0.0314977	0.0388436		0.00220131	0	0		0	0	0		0	0	0		0.00615487	0.010312		0	0	0		0	0	0.00434957		0	0	0.0456908	0.084037
770.49		0	0	0		0	0	0		0	0	0		0	0	0		0	0	0		0	0	0		0	0.00311653	0		0	0	0		0	0.000629551		0	0	0		0	0	0		0	0	0	0
784.506		0.00564013	0	0		0	0	0		0.00917376	0.0128012	0		0	0	0		0	0	0		0.00143022	0	0.00340811		0.0336529	0.0362616	0.0331143		0.00242015	0	0.0031564		0.0122427	0.00984785		0.040513	0.0411223	0.0475966		0	0	0		0.00854024	0.00815416	0	0
791.514		0	0	0		0	0	0		0	0	0		0	0	0		0	0	0		0	0	0		0	0	0		0	0	0		0	0		0	0	0		0	0	0		0	0.000547998	0	0
792.504		0.00464701	0	0.00862523		0	0	0		0.00751058	0.0125371	0		0	0.00329706	0		0	0	0		0.00210163	0.00185053	0		0.0118056	0.0142295	0.00908782		0.00298659	0	0		0.00562015	0.00371514		0.0114014	0	0.0178319		0	0.00345193	0.00344514		0.00300718	0.0040705	0.0301451	0.00397614
798.521		0.0141429	0.0218564	0		0.0177449	0.0122404	0.0165494		0	0	0		0.0115204	0.0120524	0.0118671		0	0.023755	0.0190037		0.0164496	0.00986711	0.0198354		0.0219357	0.0188772	0.0174047		0.0422487	0.0377313	0.0387437		0.0200409	0.0304485		0	0	0.00286931		0.0337769	0.0393374	0.040867		0.0278657	0.0312565	0	0.014409
805.529		0	0	0		0	0	0		0	0	0		0	0	0		0	0	0		0	0	0		0	0	0		0	0	0		0	0		0	0	0		0	0	0		0	0	0	0
806.519		0.0133556	0.0120956	0.0114055		0.0184094	0.0196911	0.0251308		0	0	0		0.0243415	0.0263483	0.0198226		0.0164478	0.0224314	0.0383994		0.0244353	0.0234229	0.0207522		0	0.00317663	0.00251156		0.0265563	0.0234015	0.0296381		0.0086137	0.0166165		0.00594784	0.00868132	0.0137629		0.0302014	0.0322013	0.0427103		0.0170489	0.0231631	0.0355373	0.0112054
812.537		0	0	0		0	0	0		0	0	0		0	0.0131314	0		0	0	0		0.00702994	0.00445527	0		0	0	0		0.00643783	0.00277422	0.00562418		0.0125875	0.0239826		0	0	0		0	0	0		0.0131594	0.0122751	0	0
820.535		0	0	0		0	0	0		0.00681547	0	0		0	0	0		0.00868602	0	0.0089657		0	0	0		0	0	0		0	0	0		0	0		0	0	0		0	0.00317801	0.0078729		0	0	0	0.00857071
850.035		0	0	0		0	0	0		0.0229737	0.00596917	0.0162348		0	0	0		0	0	0		0	0	0		0.00135255	0	0		0	0	0		0.00335393	0		0	0	0		0	0	0		0	0	0	0.00530735
857.62		0	0.00455465	0		0	0	0		0.00592862	0	0		0	0	0		0	0	0		0	0	0		0	0.00355082	0		0	0	0		0	0		0.012665	0.0167237	0.00706785		0	0	0		0	0	0	0
858.033		0	0	0		0	0	0		0	0	0		0	0	0		0	0	0		0	0	0		0	0	0		0	0	0		0	0		0	0	0		0	0	0		0	0	0	0
864.051		0.00796668	0.00820222	0		0.0187998	0.0201377	0.0203132		0	0	0		0.0119103	0.013499	0.00711695		0.00886891	0.00931489	0.0107391		0	0	0		0	0	0		0	0	0		0.00418992	0.00803398		0	0	0		0	0	0		0	0	0.0211272	0.0435623
869.571		0	0	0		0	0	0		0	0	0		0	0	0		0	0	0		0	0	0		0.00125612	0.00330039	0		0	0	0		0	0.000705589		0	0	0		0	0	0		0	0	0	0
871.635		0.00560524	0	0		0	0	0		0	0	0		0	0	0		0	0.00251073	0		0	0	0		0	0	0		0.00255446	0.00295876	0.00674424		0	0.00231796		0	0	0		0.00988238	0	0.00273902		0.00156722	0.00353376	0	0
872.048		0	0	0		0.00889343	0.00987182	0.0090181		0	0	0		0.00715767	0.0119545	0		0	0.00452703	0.00609422		0	0	0		0	0	0		0	0	0		0	0.00228677		0	0	0		0	0	0		0	0	0	0.0162335
876.579		0	0	0		0	0	0		0	0	0		0	0	0		0	0	0		0	0	0		0	0	0		0	0	0		0	0		0	0	0.00544577		0	0	0		0	0.000403125	0	0
878.066		0	0	0		0	0	0		0	0	0		0	0	0		0	0	0		0	0	0		0	0	0		0	0	0		0	0		0	0	0		0	0	0		0	0	0	0
883.587		0.0278702	0.0267453	0.00913272		0.00187694	0	0		0.0466873	0.0511354	0.0342193		0.00648619	0.00303153	0		0	0.0047245	0.00280168		0.0191655	0.0177855	0.0226724		0.0523623	0.066738	0.0698534		0.00759483	0.00880656	0.00758348		0.0274116	0.0138913		0.0654355	0.0686093	0.071794		0	0	0.00258995		0.0165891	0.0145924	0	0
890.595		0.0121893	0.00803928	0		0	0	0		0	0	0		0	0.0022087	0		0	0	0		0.0061199	0.0066176	0.00448639		0.0106913	0.020206	0.0129564		0.00435918	0.00485202	0.00518865		0.0017737	0.00863105		0.0467515	0.0365207	0.0478872		0	0.00526911	0		0	0.00870994	0	0
897.602		0.210308	0.205493	0.259338		0.0657405	0.0613705	0.0694274		0.378602	0.387338	0.429789		0.0889148	0.093039	0.0919179		0.103677	0.0901859	0.0952438		0.165181	0.191121	0.189294		0.407375	0.48589	0.504672		0.12604	0.13188	0.143031		0.200011	0.119194		0.540005	0.532984	0.475646		0.0886924	0.0900052	0.0816687		0.134068	0.122557	0.0468511	0.0570193
904.61		0.0277322	0.0271928	0.0112202		0.00586341	0	0.00411192		0	0	0		0	0.00597044	0.00619817		0	0.00420198	0.00383279		0.0228219	0.0191023	0.0256003		0.00496461	0.0072895	0.00284212		0.0302323	0.0289774	0.026233		0.0038622	0.0248933		0.0109633	0.0181095	0.0123264		0.0176984	0.023538	0.025307		0.00372478	0.0317411	0	0.00793592
905.6		0	0	0		0.00690912	0	0.0032762		0	0	0		0.0172778	0.0133347	0		0	0.0137055	0.0132211		0.0218785	0.0191731	0.0118713		0	0	0		0	0	0		0.0168398	0.00643691		0	0	0		0	0.00607454	0.0104332		0	0	0	0
911.618		0.288103	0.287882	0.340707		0.33385	0.30419	0.344515		0.006005	0	0.00881194		0.284718	0.248478	0.300469		0.40028	0.297039	0.286517		0.375627	0.381735	0.38605		0.0175276	0.0233488	0.0163596		0.491375	0.480455	0.491075		0.160663	0.290672		0.0132652	0.00731121	0.0152819		0.528158	0.481457	0.431743		0.381959	0.430216	0.223036	0.171211
918.626		0	0.00353963	0		0	0	0		0	0	0		0	0	0		0	0	0		0.0020697	0.00247783	0		0	0	0		0.00721676	0.0033794	0.00195177		0	0.00453127		0	0	0		0	0	0.00158852		0	0.00960282	0	0
919.615		0	0	0		0.0506481	0.047731	0.0585837		0	0	0		0.0845492	0.0658187	0.0578258		0.0881127	0.0843752	0.0843536		0.0702125	0.071188	0.0542218		0	0	0		0	0	0		0.0194441	0.0253911		0	0	0		0.0512983	0.0740398	0.0634758		0	0.000644925	0	0
925.633		0	0	0		0	0	0		0	0	0		0	0	0		0	0	0		0.00234611	0	0		0.00141085	0	0		0	0	0.00333368		0.00989444	0.00263959		0	0	0		0	0	0		0.00189593	0.00432498	0	0
929.58		0	0	0		0.00229999	0	0		0	0	0		0	0	0		0	0	0		0	0	0		0	0	0		0	0	0		0	0		0	0	0		0	0	0		0	0	0	0
937.586		0	0	0		0	0	0		0	0	0		0	0	0		0	0	0		0	0	0		0.00487487	0.00360126	0		0	0	0		0.00561376	0		0	0	0		0	0	0		0.00281568	0	0	0
949.116		0.00580877	0.00407556	0		0	0	0		0.0227463	0.0146581	0.0209004		0	0	0		0	0	0		0	0	0		0	0.00202378	0		0	0	0		0.00527467	0.00105311		0	0.00519363	0		0	0	0		0	0	0	0.00504378
951.601		0	0	0		0	0	0		0	0	0		0	0	0		0	0	0		0.00460696	0.00249059	0		0	0	0		0	0	0		0.00145604	0		0	0	0		0	0	0		0.00937582	0.00323965	0	0
956.124		0.00715445	0.0055386	0		0	0	0		0	0	0.00809745		0	0	0		0	0	0		0.00158304	0	0		0	0	0		0	0	0		0	0.00405742		0	0	0		0	0	0		0	0	0	0
959.107		0	0	0		0	0	0		0	0	0		0	0	0		0	0	0		0	0	0		0.00394487	0	0		0	0	0		0.00285476	0		0	0	0		0	0	0		0	0	0	0
963.132		0.0705866	0.0707966	0.0647711		0.0416319	0.0501945	0.0299829		0.265255	0.217631	0.321905		0.0387029	0.0347502	0.0390058		0.0318826	0.0546648	0.0428672		0.0168456	0.0160991	0.0163798		0.0508017	0.0466128	0.0561112		0	0	0		0.0549515	0.023811		0.0509359	0.07012	0.0409114		0	0	0.0027131		0	0	0.120596	0.0848316
970.139		0.0181148	0.011774	0.0125403		0.00997255	0.0135945	0.00636325		0	0	0		0.00768401	0.00891771	0		0	0.00687489	0.00878787		0.00319385	0.00328735	0.00376825		0	0.00106463	0		0	0	0		0.00102633	0.0154698		0	0	0		0	0	0.00234156		0	0	0.0193405	0.0262848
971.129		0	0	0		0.00444287	0.00490852	0		0	0	0		0.00656759	0.0118423	0.0119984		0	0.0103587	0.00313517		0	0	0		0	0	0		0	0	0		0.00456414	0.000825922		0	0	0		0	0	0		0	0	0	0
973.122		0	0	0		0	0	0		0	0	0		0	0	0		0	0	0		0	0	0		0	0	0		0	0	0		0.00111046	0		0	0	0		0	0	0		0	0.000626289	0	0
977.147		0.103511	0.104746	0.136644		0.221929	0.274484	0.211238		0.00396173	0	0		0.183722	0.133863	0.197968		0.16524	0.142182	0.12929		0.0349047	0.0433072	0.0472919		0	0.00378986	0		0	0	0		0.0574589	0.0722299		0	0	0		0.0215949	0.0257407	0.0287293		0	0.00198833	0.332948	0.28519
984.155		0.00213451	0	0		0	0	0		0	0	0		0	0	0		0	0	0		0	0	0		0	0	0		0	0	0		0	0.00244485		0	0	0		0	0	0		0	0	0	0.00283274
985.145		0	0	0		0.0434513	0.0469055	0.0353974		0	0	0		0.0657823	0.073162	0.0935851		0.029121	0.0488149	0.0326615		0.00286522	0.00190347	0		0	0	0		0	0	0		0.00656189	0.00714822		0	0	0		0	0.00542557	0.00521239		0	0	0	0
1002.7		0	0	0		0	0	0		0	0	0		0	0	0		0	0	0		0	0	0		0.00485802	0.00838643	0.00417671		0	0	0		0.0016651	0.000733263		0	0	0		0	0	0		0	0.000902186	0	0
1009.71		0	0	0		0	0	0		0	0	0		0	0	0		0	0	0		0	0	0		0	0	0		0	0	0		0	0		0	0	0		0	0	0		0	0	0	0
1016.72		0.0154206	0.0177545	0		0	0	0		0.022452	0.00887222	0.012412		0	0.00789738	0		0	0	0		0.0146319	0.0223295	0.00845667		0.0489988	0.068557	0.0929232		0.00635806	0.00400218	0.00685781		0.0231061	0.0201217		0.0284555	0.0173674	0.0237636		0	0	0		0.0039623	0.0141909	0	0
1023.72		0	0	0		0	0	0		0	0	0		0	0	0		0	0	0		0	0	0		0	0	0		0	0	0		0	0.003108		0	0	0		0	0	0		0	0.0017239	0	0
1028.66		0.00278193	0	0		0	0	0		0.0468051	0.0235727	0.0446261		0	0.00246895	0		0	0.00773076	0.00560769		0	0	0		0	0	0		0	0	0		0	0		0	0	0		0	0	0		0	0	0.0247642	0.0071073
1030.73		0.020496	0.0221176	0		0.00537068	0.00423904	0.00748632		0	0	0		0.0264054	0.0297691	0.016978		0.0096386	0.012849	0.0042482		0.0328616	0.0378416	0.0359454		0	0.00135468	0		0.0410312	0.0349788	0.0312948		0.022393	0.0443161		0	0	0		0	0	0		0.0226343	0.0461334	0	0
1042.68		0.00537512	0.00531734	0		0.0192007	0.0189562	0.0122065		0	0	0		0.0132798	0.0144617	0.0122278		0	0.0190785	0.00958419		0	0	0		0	0	0		0	0	0		0	0		0	0	0		0	0	0		0	0	0.0766056	0.0426036
1068.23		0	0	0		0	0	0		0	0	0		0	0	0		0	0	0		0	0	0		0	0	0		0	0	0		0	0		0	0	0		0	0	0		0	0	0	0
1082.25		0	0.00286799	0		0	0	0		0	0	0		0	0	0		0	0	0		0	0	0		0.00302578	0.00456614	0.00601405		0	0	0		0.00355053	0.00286058		0	0	0		0	0	0		0	0	0	0
1096.26		0.0029751	0	0		0.00368408	0	0		0	0	0		0.0094212	0.00683085	0		0	0.00397328	0		0	0	0		0	0	0		0	0	0		0.00423938	0.0133384		0	0	0		0	0	0		0	0	0	0.0166244
1161.79		0	0	0		0	0	0		0	0	0		0	0	0		0	0	0		0	0	0		0	0	0		0	0	0		0	0		0	0	0		0	0	0		0	0	0	0
1359.82		0	0	0		0	0	0		0.0052053	0.0204663	0		0	0	0		0	0	0		0	0	0		0.0521015	0.0207321	0.0193411		0	0	0		0.0292195	0.00389402		0.00854216	0	0.0166226		0	0	0		0.0129004	0.00414335	0	0
1387.85		0.00369263	0.00371396	0		0.00298634	0	0.00606565		0	0	0		0	0.00815014	0		0	0.00742964	0.0122909		0.00843848	0.011439	0.00507566		0	0	0		0.0218752	0.0228846	0.0194837		0.0225854	0.0182711		0	0	0		0.0140764	0.0180539	0.0278086		0.0465903	0.0307731	0	0.0145342
1490.88		0	0	0		0	0	0		0	0	0		0	0	0		0	0	0		0	0	0		0	0	0		0	0	0		0	0		0	0	0		0	0	0		0	0	0	0
1518.91		0	0	0		0	0	0		0	0	0		0	0	0		0	0	0		0	0	0		0	0	0		0	0	0		0	0		0	0	0		0	0	0		0	0	0	0.0098706
1570.02		0	0	0		0	0	0		0	0	0		0	0	0		0	0	0		0	0	0		0.00263368	0.00212068	0		0	0	0		0.00120884	0		0	0	0		0	0	0		0	0.000918337	0	0
1598.05		0	0	0		0	0	0		0	0	0		0	0	0		0	0	0		0.000956542	0	0		0	0	0		0.00237766	0.00228331	0		0.0023617	0.00102649		0	0	0		0	0	0.00321547		0.00472671	0.00806998	0	0
1614.04		0	0	0		0	0	0		0	0	0		0	0	0		0	0	0		0	0	0		0	0	0		0	0	0		0	0		0	0	0		0	0	0		0	0.00199658	0	0
1626.08		0	0	0		0	0	0		0	0	0		0	0	0		0	0	0		0	0	0		0	0	0		0	0	0		0	0		0	0	0		0	0	0		0	0.000627062	0	0
1716.24		0	0.00397426	0		0	0	0		0.016422	0.0117666	0		0	0	0		0	0	0		0	0	0		0	0	0		0.00150868	0	0		0	0		0.0177137	0.0320021	0.00989911		0	0	0		0	0.000728732	0	0
1744.27		0.00338556	0.00832786	0.0163902		0.00909272	0.0147727	0.0072539		0	0	0		0.00787309	0.00707325	0		0	0	0.00774192		0.00159168	0	0		0	0	0		0.0137512	0.0102731	0.010585		0	0		0	0	0		0.0181026	0.0127114	0.0174563		0.00173596	0.0067716	0	0
1768.18		0	0	0		0	0	0		0	0	0		0	0	0		0	0	0		0	0	0		0.00219503	0.00131079	0		0	0	0		0.000823685	0		0	0	0		0	0	0		0	0	0	0
1796.21		0.00486156	0.0054378	0		0	0	0		0.00850336	0.010769	0		0	0	0		0	0	0		0.011348	0.00708251	0		0.0343955	0.0278446	0.0159191		0.00624345	0	0		0.0191344	0.00281376		0.0148508	0.0119991	0.026631		0	0	0.00263232		0.0126452	0.0131262	0	0
1810.22		0	0	0		0	0	0		0	0	0		0	0	0		0	0	0		0	0	0		0	0	0		0	0	0		0	0		0	0	0		0	0	0		0	0.00349339	0	0
1824.24		0.0077012	0.0172925	0		0.014305	0.0109323	0.0189736		0	0	0		0	0.0137653	0		0.0147665	0.00512256	0.0133391		0.0269603	0.0212703	0.00894591		0	0	0		0.0295686	0.0272034	0.0262911		0.0133812	0.0101131		0	0	0		0.0102186	0.0244787	0.0307872		0.0374998	0.0462314	0	0
1927.26		0	0	0		0	0	0		0	0	0		0	0	0		0	0	0		0	0	0		0	0	0		0	0	0		0.000989635	0		0	0	0		0	0	0		0	0	0	0
1955.29		0	0	0		0.00183693	0.00370159	0		0	0	0		0	0	0		0	0	0		0	0	0		0	0	0		0	0	0		0.00140633	0		0	0	0		0	0	0		0	0	0	0
Ratio of lipid A species [%]
0 Ara		75.8915	77.9884	76.8146		59.1226	51.6945	63.5641		60.437	69.9758	55.7892		62.2017	64.9957	60.1791		74.5407	66.0983	71.2389		93.8406	93.5403	93.256		93.8537	93.8862	93.5726		100	100	100		83.8862	83.4932		94.9064	92.4686	95.6167		97.8405	96.8834	95.6654		100	99.7385	35.8928	36.673
1 P-EtN		0	0	0		0	0	0		0	0	0		0	0	0		0	0	0		0	0	0		0.394487	0	0		0	0	0		0.396522	0		0	0	0		0	0	0		0	0.0626289	0	0
1 Ara		23.2928	21.4799	23.1854		38.7273	46.4098	35.2152		34.8825	27.667	39.7482		36.4704	33.3112	38.5982		25.4593	31.2208	27.2419		6.15937	6.45971	6.74399		5.7518	6.11377	6.42742		0	0	0		15.7172	16.5068		5.09359	7.53136	4.3833		2.15949	3.11662	4.33459		0	0.198833	53.9702	58.3559
2 Ara		0.815705	0.531734	0		2.15007	1.89562	1.22065		4.68051	2.35727	4.46261		1.32798	1.69307	1.22278		0	2.68092	1.51919		0	0	0		0	0	0		0	0	0		0	0		0	0	0		0	0	0		0	0	10.137	4.97109
Check		100	100	100		100	100	100		100	100	100		100	100	100		100	100	100		100	100	100		100	100	100		100	100	100		100	100		100	100	100		100	100	100		100	100	100	100
Ratio of lipid A species [%]
0 Ara (incl. 1 P-EtN)		75.8915	77.9884	76.8146		59.1226	51.6945	63.5641		60.437	69.9758	55.7892		62.2017	64.9957	60.1791		74.5407	66.0983	71.2389		93.8406	93.5403	93.256		94.2482	93.8862	93.5726		100	100	100		84.2828	83.4932		94.9064	92.4686	95.6167		97.8405	96.8834	95.6654		100	99.8012	35.8928	36.673
1 Ara		23.2928	21.4799	23.1854		38.7273	46.4098	35.2152		34.8825	27.667	39.7482		36.4704	33.3112	38.5982		25.4593	31.2208	27.2419		6.15937	6.45971	6.74399		5.7518	6.11377	6.42742		0	0	0		15.7172	16.5068		5.09359	7.53136	4.3833		2.15949	3.11662	4.33459		0	0.198833	53.9702	58.3559
2 Ara		0.815705	0.531734	0		2.15007	1.89562	1.22065		4.68051	2.35727	4.46261		1.32798	1.69307	1.22278		0	2.68092	1.51919		0	0	0		0	0	0		0	0	0		0	0		0	0	0		0	0	0		0	0	10.137	4.97109
1-2-Ara-sum		24.1085	22.0116	23.1854		40.8774	48.3055	36.4359		39.563	30.0242	44.2108		37.7983	35.0043	39.8209		25.4593	33.9017	28.7611		6.15937	6.45971	6.74399		5.7518	6.11377	6.42742		0	0	0		15.7172	16.5068		5.09359	7.53136	4.3833		2.15949	3.11662	4.33459		0	0.198833	64.1072	63.327
Strain			E. asburiae BK5433				E. bugandensis RBG-17-0246-1				E. cancerogenous RPK-18-0479-1				E. chengduensis RBK-18-0141-1				E. cloacae RPK-18-0157-1				E. kobei BK6664				E. ludwigii F-8789				E. wuhouensis F00728				E. roggenkampii RPB-17-0516-2			E. mori RBL-17-0354-2				E. vonholyi F-147					E. xiangfangensis BK4615
Colistin concentration			0 mg/L				0 mg/L				0 mg/L				0 mg/L				0 mg/L				0 mg/L				0 mg/L				0 mg/L				0 mg/L			0 mg/L				0 mg/L				0 mg/L		2 mg/L
Average ratio
0 Ara			76.8982				58.1271				62.0673				62.4588				70.626				93.5456				93.9023				100				83.888			94.3306				96.7964				99.9006		36.2829
1 Ara			22.6527				40.1175				34.0992				36.1266				27.974				6.45436				6.09766				0				16.112			5.66942				3.20357				0.0994163		56.1631
2 Ara			0.449146				1.75544				3.83346				1.41461				1.40004				0				0				0				0			0				0				0		7.55404
SD
0 Ara			0.858091				4.8966				5.90527				1.97478				3.47377				0.2387				0.276055				1.64093e-14				0.394759			1.34815				0.890107				0.0994163		0.390084
1 Ara			0.83046				4.6747				4.96316				2.17202				2.40843				0.2387				0.276055				0				0.394759			1.34815				0.890107				0.0994163		2.19286
2 Ara			0.338092				0.392167				1.04761				0.201528				1.09772				0				0				0				0			0				0				0		2.58295
1-2-Ara-sum			1.05094				5.99708				7.23245				2.4186				4.25448				0.292347				0.338097				0				0.558273			1.65114				1.09015				0.140596		0.551661
[truncated: 88 more columns]
