# Supplementary material for: Resolving colistin resistance and heteroresistance in Enterobacter species
Source: Nat Commun. 2023 Jan 10;14:140. doi: 10.1038/s41467-022-35717-0 (PMC9832134; doi:10.1038/s41467-022-35717-0)
Supplement: Supplementary file 11 — Source data [file 41467_2022_35717_MOESM11_ESM.xlsx]

## Sheet: Figure_1a
species	Total	%				isolates (numbers)	Berlin	Tubingen	Cologne	Freiburg	Giessen	Lubeck
E. xiangfangensis L-1	64	38.8	108 (65.4%)			E. xiangfangensis L-1	14	4	18	10	7	11
E. xiangfangensis L-2	26	15.8				E. xiangfangensis L-2	4	3	2	6	3	8
E. xiangfangensis L-3	11	6.7				E. xiangfangensis L-3	5	0	1	3	1	1
E. xiangfangensis L-4	7	4.2				E. xiangfangensis L-4	1	0	1	1	1	3
E. vonholyi	1	0.6
E. mori	1	0.6				isolates (%)	Berlin	Tubingen	Cologne	Freiburg	Giessen	Lubeck
E. roggenkampii	9	5.5				E. xiangfangensis L-1	8.5	2.4	10.9	6.1	4.2	6.7
E. wuhouensis	1	0.6				E. xiangfangensis L-2	2.4	1.8	1.2	3.6	1.8	4.8
E. ludwigii	23	13.9				E. xiangfangensis L-3	3.0	0.0	0.6	1.8	0.6	0.6
E. kobei	9	5.5				E. xiangfangensis L-4	0.6	0.0	0.6	0.6	0.6	1.8
E. cloacae	4	2.4
E. chengduensis	1	0.6
E. cancerogenus	1	0.6
E. bugandensis	5	3.0
E. asburiae	2	1.2

## Sheet: Figure_1b
Isolate	Year_of_isolation	Source_of_isolation	Site_of_isolation	OGRI_spp (ANI%)	E_xL-1angfangensL-1s_lL-1neage(BAPS_clusters)	hsp60	MLST	mcr-9	arn_gene_cassette
And8437	2015	abdominal puncture	Berlin	Enterobacter_xiangfangensis_NZ_CP017183 (97.13%)	L-1	VIII	93	present	present
BK4615	2011	blood	Tubingen	Enterobacter_xiangfangensis_NZ_CP017183 (97.11%)	L-1	VIII	170	absent	present
BK4767	2011	blood	Tubingen	Enterobacter_xiangfangensis_NZ_CP017183 (97.11%)	L-1	VIII	190	absent	present
BK6928	2015	blood	Tubingen	Enterobacter_xiangfangensis_NZ_CP017183 (97.1%)	L-1	VIII	831	absent	present
ESBL3012	2012	rectal swab	Berlin	Enterobacter_xiangfangensis_NZ_CP017183 (97.1%)	L-1	VIII	603	present	present
ESBL3620	2012	PEG (percutaneous endoscopic gastrostomy)	Berlin	Enterobacter_xiangfangensis_NZ_CP017183 (97.08%)	L-1	VIII	175	absent	present
ESBL5467	2014	rectal swab	Berlin	Enterobacter_xiangfangensis_NZ_CP017183 (97.11%)	L-1	VIII	1202	absent	present
F03651	2015	blood	Cologne	Enterobacter_xiangfangensis_NZ_CP017183 (97.13%)	L-1	VIII	45	absent	present
F-190	2015	blood	Cologne	Enterobacter_xiangfangensis_NZ_CP017183 (97.09%)	L-1	VIII	636	absent	present
F-232	2014	blood	Cologne	Enterobacter_xiangfangensis_NZ_CP017183 (97.09%)	L-1	VIII	1268	absent	present
RBB-18-0493-1	2018	blood	Berlin	Enterobacter_xiangfangensis_NZ_CP017183 (97.1%)	L-1	VIII	1198	absent	present
RBF-16-0075-1	2016	blood	Freiburg	Enterobacter_xiangfangensis_NZ_CP017183 (97.11%)	L-1	VIII	45	absent	present
RBF-18-0058-1	2018	blood	Freiburg	Enterobacter_xiangfangensis_NZ_CP017183 (97.09%)	L-1	VIII	204	absent	present
RBF-18-0288-1	2018	blood	Freiburg	Enterobacter_xiangfangensis_NZ_CP017183 (97.11%)	L-1	VIII	116	absent	present
RBF-18-0302-3	2018	blood	Freiburg	Enterobacter_xiangfangensis_NZ_CP017183 (97.08%)	L-1	VIII	662	absent	present
RBF-18-0318-1	2018	blood	Freiburg	Enterobacter_xiangfangensis_NZ_CP017183 (97.1%)	L-1	VIII	50	absent	present
RBF-18-0729-1	2018	blood	Freiburg	Enterobacter_xiangfangensis_NZ_CP017183 (97.08%)	L-1	VIII	1279	absent	present
RBG-17-0018-1	2017	blood	Giessen	Enterobacter_xiangfangensis_NZ_CP017183 (97.11%)	L-1	VIII	133	absent	absent
RBG-17-0257-1	2017	blood	Giessen	Enterobacter_xiangfangensis_NZ_CP017183 (97.11%)	L-1	VIII	1116	absent	present
RBG-17-0272-1	2017	blood	Giessen	Enterobacter_xiangfangensis_NZ_CP017183 (97.08%)	L-1	VIII	133	absent	absent
RBG-17-0345-1	2017	blood	Giessen	Enterobacter_xiangfangensis_NZ_CP017183 (97.06%)	L-1	VIII	175	absent	present
RBG-18-0107-1	2018	blood	Giessen	Enterobacter_xiangfangensis_NZ_CP017183 (97.12%)	L-1	VIII	175	present	present
RBG-18-0186-1	2018	blood	Giessen	Enterobacter_xiangfangensis_NZ_CP017183 (97.1%)	L-1	VIII	190	absent	present
RBG-18-0320-1	2018	blood	Giessen	Enterobacter_xiangfangensis_NZ_CP017183 (97.1%)	L-1	VIII	539	absent	present
RBK-17-0014-2	2017	blood	Cologne	Enterobacter_xiangfangensis_NZ_CP017183 (97.07%)	L-1	VIII	175	absent	present
RBK-17-0221-2	2017	blood	Cologne	Enterobacter_xiangfangensis_NZ_CP017183 (97.07%)	L-1	VIII	65	absent	present
RBK-17-0230-1	2017	blood	Cologne	Enterobacter_xiangfangensis_NZ_CP017183 (97.1%)	L-1	VIII	50	absent	present
RBK-17-0305-1	2017	blood	Cologne	Enterobacter_xiangfangensis_NZ_CP017183 (97.09%)	L-1	VIII	664	absent	present
RBK-17-0375-1	2017	blood	Cologne	Enterobacter_xiangfangensis_NZ_CP017183 (97.1%)	L-1	VIII	539	absent	present
RBK-17-0394-1	2017	blood	Cologne	Enterobacter_xiangfangensis_NZ_CP017183 (97.11%)	L-1	VIII	190	absent	present
RBK-17-0399-1	2017	blood	Cologne	Enterobacter_xiangfangensis_NZ_CP017183 (97.1%)	L-1	VIII	50	absent	present
RBK-17-0497-1	2017	blood	Cologne	Enterobacter_xiangfangensis_NZ_CP017183 (97.08%)	L-1	VIII	113	absent	present
RBK-18-0264-1	2018	blood	Cologne	Enterobacter_xiangfangensis_NZ_CP017183 (97.09%)	L-1	VIII	972	absent	present
RBK-18-0386-2	2018	blood	Cologne	Enterobacter_xiangfangensis_NZ_CP017183 (97.11%)	L-1	VIII	1309	absent	present
RBL-16-0059-1	2016	blood	Lubeck	Enterobacter_xiangfangensis_NZ_CP017183 (97.1%)	L-1	VIII	190	absent	present
RBL-17-0079-1	2017	blood	Lubeck	Enterobacter_xiangfangensis_NZ_CP017183 (97.08%)	L-1	VIII	190	absent	present
RBL-17-0180-1	2017	blood	Lubeck	Enterobacter_xiangfangensis_NZ_CP017183 (97.07%)	L-1	VIII	134	absent	present
RBL-17-0250-3	2017	blood	Lubeck	Enterobacter_xiangfangensis_NZ_CP017183 (97.08%)	L-1	VIII	62	absent	present
RBL-17-0286-1	2017	blood	Lubeck	Enterobacter_xiangfangensis_NZ_CP017183 (97.09%)	L-1	VIII	50	absent	present
RBL-17-0384-1	2017	blood	Lubeck	Enterobacter_xiangfangensis_NZ_CP017183 (97.09%)	L-1	VIII	1296	absent	present
RBL-17-0437-1	2017	blood	Lubeck	Enterobacter_xiangfangensis_NZ_CP017183 (97.08%)	L-1	VIII	90	present	present
RBL-18-0073-1	2018	blood	Lubeck	Enterobacter_xiangfangensis_NZ_CP017183 (97.13%)	L-1	VIII	1297	absent	present
RBL-18-0346-1	2018	blood	Lubeck	Enterobacter_xiangfangensis_NZ_CP017183 (97.09%)	L-1	VIII	89	absent	present
RPB-17-0076-1	2017	rectal swab	Berlin	Enterobacter_xiangfangensis_NZ_CP017183 (97.13%)	L-1	VIII	177	absent	present
RPB-17-0198-1	2017	rectal swab	Berlin	Enterobacter_xiangfangensis_NZ_CP017183 (97.07%)	L-1	VIII	517	absent	present
RPB-17-0209-1	2017	rectal swab	Berlin	Enterobacter_xiangfangensis_NZ_CP017183 (97.11%)	L-1	VIII	1115	absent	present
RPB-17-0356-1	2017	rectal swab	Berlin	Enterobacter_xiangfangensis_NZ_CP017183 (97.07%)	L-1	VIII	50	absent	present
RPB-17-0516-3	2017	rectal swab	Berlin	Enterobacter_xiangfangensis_NZ_CP017183 (97.04%)	L-1	VIII	742	absent	present
RPB-18-0140-1	2018	rectal swab	Berlin	Enterobacter_xiangfangensis_NZ_CP017183 (97.05%)	L-1	VIII	1264	absent	present
RPB-18-0151-1	2018	rectal swab	Berlin	Enterobacter_xiangfangensis_NZ_CP017183 (97.08%)	L-1	VIII	50	absent	present
RPB-18-0431-2	2018	rectal swab	Berlin	Enterobacter_xiangfangensis_NZ_CP017183 (97.06%)	L-1	VIII	1305	absent	present
RPB-18-0510-1	2018	rectal swab	Berlin	Enterobacter_xiangfangensis_NZ_CP017183 (97.1%)	L-1	VIII	533	absent	present
RPF-17-0168-1	2017	rectal swab	Freiburg	Enterobacter_xiangfangensis_NZ_CP017183 (97.08%)	L-1	VIII	190	absent	present
RPF-17-0249-1	2017	rectal swab	Freiburg	Enterobacter_xiangfangensis_NZ_CP017183 (97.1%)	L-1	VIII	90	present	present
RPF-17-0260-1	2017	rectal swab	Freiburg	Enterobacter_xiangfangensis_NZ_CP017183 (97.08%)	L-1	VIII	65	present	present
RPF-18-0225-1	2018	rectal swab	Freiburg	Enterobacter_xiangfangensis_NZ_CP017183 (97.07%)	L-1	VIII	116	absent	present
RPK-16-0522-1	2016	rectal swab	Cologne	Enterobacter_xiangfangensis_NZ_CP017183 (97.11%)	L-1	VIII	190	absent	present
RPK-17-0325-1	2017	rectal swab	Cologne	Enterobacter_xiangfangensis_NZ_CP017183 (97.11%)	L-1	VIII	50	absent	present
RPK-17-0332-1	2017	rectal swab	Cologne	Enterobacter_xiangfangensis_NZ_CP017183 (97.12%)	L-1	VIII	133	absent	absent
RPK-17-0437-2	2017	rectal swab	Cologne	Enterobacter_xiangfangensis_NZ_CP017183 (97.1%)	L-1	VIII	1293	absent	present
RPK-18-0360-1	2018	rectal swab	Cologne	Enterobacter_xiangfangensis_NZ_CP017183 (97.09%)	L-1	VIII	50	absent	present
RPL-16-0286-1	2016	rectal swab	Lubeck	Enterobacter_xiangfangensis_NZ_CP017183 (97.1%)	L-1	VIII	190	absent	present
RPL-17-0177-1	2017	rectal swab	Lubeck	Enterobacter_xiangfangensis_NZ_CP017183 (97.08%)	L-1	VIII	134	absent	present
RPT-16-0054-1	2016	rectal swab	Tubingen	Enterobacter_xiangfangensis_NZ_CP017183 (97.06%)	L-1	VIII	1300	absent	present
BK6046	2013	blood	Tubingen	Enterobacter_xiangfangensis_NZ_CP017183 (95.64%)	L-2	III	1316	absent	absent
RBB-16-0116-1	2016	blood	Berlin	Enterobacter_xiangfangensis_NZ_CP017183 (95.6%)	L-2	III	104	absent	absent
RBB-17-0902-1	2017	blood	Berlin	Enterobacter_xiangfangensis_NZ_CP017183 (95.62%)	L-2	III	102	absent	absent
RBF-17-0511-1	2017	blood	Freiburg	Enterobacter_xiangfangensis_NZ_CP017183 (95.64%)	L-2	III	419	absent	absent
RBF-18-0052-1	2018	blood	Freiburg	Enterobacter_xiangfangensis_NZ_CP017183 (95.62%)	L-2	III	419	absent	absent
RBF-18-0266-1	2018	blood	Freiburg	Enterobacter_xiangfangensis_NZ_CP017183 (95.59%)	L-2	III	1277	absent	absent
RBF-18-0378-1	2018	blood	Freiburg	Enterobacter_xiangfangensis_NZ_CP017183 (95.6%)	L-2	III	78	absent	absent
RBG-17-0085-1	2017	blood	Giessen	Enterobacter_xiangfangensis_NZ_CP017183 (95.62%)	L-2	III	168	absent	absent
RBG-17-0358-1	2017	blood	Giessen	Enterobacter_xiangfangensis_NZ_CP017183 (95.59%)	L-2	III	168	absent	absent
RBG-17-0389-1	2017	blood	Giessen	Enterobacter_xiangfangensis_NZ_CP017183 (95.59%)	L-2	III	168	absent	absent
RBK-16-0078-3	2016	blood	Cologne	Enterobacter_xiangfangensis_NZ_CP017183 (95.61%)	L-2	III	104	absent	absent
RBL-17-0146-1	2017	blood	Lubeck	Enterobacter_xiangfangensis_NZ_CP017183 (95.57%)	L-2	III	233	absent	absent
RBL-17-0167-1	2017	blood	Lubeck	Enterobacter_xiangfangensis_NZ_CP017183 (95.6%)	L-2	III	278	absent	absent
RBL-18-0072-1	2018	blood	Lubeck	Enterobacter_xiangfangensis_NZ_CP017183 (95.67%)	L-2	III	327	absent	absent
RBL-18-0073-2	2018	blood	Lubeck	Enterobacter_xiangfangensis_NZ_CP017183 (95.6%)	L-2	III	118	absent	absent
RBL-18-0082-1	2018	blood	Lubeck	Enterobacter_xiangfangensis_NZ_CP017183 (95.6%)	L-2	III	135	present	absent
RBL-18-0105-1	2018	blood	Lubeck	Enterobacter_xiangfangensis_NZ_CP017183 (95.62%)	L-2	III	78	absent	absent
RPB-17-0441-1	2017	rectal swab	Berlin	Enterobacter_xiangfangensis_NZ_CP017183 (95.6%)	L-2	III	1199	absent	absent
RPB-18-0456-1	2018	rectal swab	Berlin	Enterobacter_xiangfangensis_NZ_CP017183 (95.64%)	L-2	III	118	absent	absent
RPF-18-0104-1	2018	rectal swab	Freiburg	Enterobacter_xiangfangensis_NZ_CP017183 (95.59%)	L-2	III	1280	present	absent
RPF-18-0297-1	2018	rectal swab	Freiburg	Enterobacter_xiangfangensis_NZ_CP017183 (95.62%)	L-2	III	1283	absent	absent
RPK-18-0503-1	2018	rectal swab	Cologne	Enterobacter_xiangfangensis_NZ_CP017183 (95.59%)	L-2	III	118	absent	absent
RPL-18-0075-1	2018	rectal swab	Lubeck	Enterobacter_xiangfangensis_NZ_CP017183 (95.64%)	L-2	III	97	absent	absent
RPL-18-0211-3	2018	rectal swab	Lubeck	Enterobacter_xiangfangensis_NZ_CP017183 (95.6%)	L-2	III	1315	absent	absent
RPT-16-0254-2	2016	rectal swab	Tubingen	Enterobacter_xiangfangensis_NZ_CP017183 (95.6%)	L-2	III	1148	absent	absent
RPT-17-0081-1	2017	rectal swab	Tubingen	Enterobacter_xiangfangensis_NZ_CP017183 (95.61%)	L-2	III	78	absent	absent
And1463	2011	(catheter) urine	Berlin	Enterobacter_xiangfangensis_NZ_CP017183 (99.22%)	L-3	VI	-	absent	absent
And2481	2013	C-Flasche?	Berlin	Enterobacter_xiangfangensis_NZ_CP017183 (99.23%)	L-3	VI	182	absent	absent
And2854	2013	rectal swab	Berlin	Enterobacter_xiangfangensis_NZ_CP017183 (99.27%)	L-3	VI	1265	absent	absent
And6885	2015	rectal swab	Berlin	Enterobacter_xiangfangensis_NZ_CP017183 (99.22%)	L-3	VI	144	absent	absent
RBF-17-0256-1	2017	blood	Freiburg	Enterobacter_xiangfangensis_NZ_CP017183 (99.94%)	L-3	VI	121	absent	absent
RBF-18-0224-1	2018	blood	Freiburg	Enterobacter_xiangfangensis_NZ_CP017183 (99.24%)	L-3	VI	511	present	absent
RBG-18-0378-1	2018	blood	Giessen	Enterobacter_xiangfangensis_NZ_CP017183 (99.23%)	L-3	VI	344	absent	absent
RBK-18-0208-1	2018	blood	Cologne	Enterobacter_xiangfangensis_NZ_CP017183 (99.26%)	L-3	VI	296	absent	absent
RBL-17-0419-2	2017	blood	Lubeck	Enterobacter_xiangfangensis_NZ_CP017183 (99.32%)	L-3	VI	986	absent	absent
RPB-18-0433-1	2018	rectal swab	Berlin	Enterobacter_xiangfangensis_NZ_CP017183 (99.29%)	L-3	VI	120	absent	absent
RPF-18-0265-1	2018	rectal swab	Freiburg	Enterobacter_xiangfangensis_NZ_CP017183 (99.31%)	L-3	VI	1282	absent	absent
RBF-16-0042-1	2016	blood	Freiburg	Enterobacter_xiangfangensis_NZ_CP017183 (97.15%)	L-4	VI	68	absent	absent
RBG-18-0241-1	2018	blood	Giessen	Enterobacter_xiangfangensis_NZ_CP017183 (97.25%)	L-4	VI	68	absent	absent
RBK-17-0398-1	2017	blood	Cologne	Enterobacter_xiangfangensis_NZ_CP017183 (97.12%)	L-4	VI	108	absent	absent
RBL-17-0298-1	2017	blood	Lubeck	Enterobacter_xiangfangensis_NZ_CP017183 (97.11%)	L-4	VI	108	absent	absent
RBL-17-0312-2	2017	blood	Lubeck	Enterobacter_xiangfangensis_NZ_CP017183 (97.14%)	L-4	VI	108	absent	absent
RBL-18-0138-1	2018	blood	Lubeck	Enterobacter_xiangfangensis_NZ_CP017183 (97.14%)	L-4	VI	108	absent	absent
RPB-18-0431-1	2018	rectal swab	Berlin	Enterobacter_xiangfangensis_NZ_CP017183 (97.13%)	L-4	VI	108	absent	absent
F-147	2014	blood	Cologne	Enterobacter_vonholyi_VTUC01 (98.63%)		IV	1267	absent	present
RBL-17-0354-2	2017	blood	Lubeck	Enterobacter_tabaci_QZDQ01 (97.77%)		XIII	1295	absent	present
RBK-17-0344-2	2017	blood	Cologne	Enterobacter_roggenkampii_NZ_CP017184 (98.54%)		IV	1292	absent	present
RPB-17-0516-2	2017	rectal swab	Berlin	Enterobacter_roggenkampii_NZ_CP017184 (98.55%)		IV	1201	absent	present
RPG-17-0579-1	2017	rectal swab	Giessen	Enterobacter_roggenkampii_NZ_CP017184 (98.56%)		IV	272	absent	present
RPK-16-0191-2	2016	rectal swab	Cologne	Enterobacter_roggenkampii_NZ_CP017184 (98.5%)		IV	515	absent	present
RPK-18-0173-1	2018	rectal swab	Cologne	Enterobacter_roggenkampii_NZ_CP017184 (98.54%)		IV	165	absent	present
RPK-18-0503-2	2018	rectal swab	Cologne	Enterobacter_roggenkampii_NZ_CP017184 (98.49%)		IV	1294	absent	present
RPK-18-0524-1	2018	rectal swab	Cologne	Enterobacter_roggenkampii_NZ_CP017184 (98.5%)		IV	466	absent	present
RPT-17-0298-1	2017	rectal swab	Tubingen	Enterobacter_roggenkampii_NZ_CP017184 (98.58%)		IV	1302	absent	present
RPT-18-0057-1	2018	rectal swab	Tubingen	Enterobacter_roggenkampii_NZ_CP017184 (98.32%)		IV	41	absent	present
F00728	2013	blood	Cologne	Enterobacter_wuhouensis_SJON01 (98.76%)		new	1270	absent	absent
And4961	2014	rectal swab	Berlin	Enterobacter_ludwigii_NZ_CP017279 (98.88%)		V	374	absent	present
BK6227	2014	blood	Tubingen	Enterobacter_ludwigii_NZ_CP017279 (98.93%)		V	1271	absent	present
F-8789	2012	blood	Cologne	Enterobacter_ludwigii_NZ_CP017279 (98.94%)		V	1269	absent	present
RBF-17-0584-3	2017	blood	Freiburg	Enterobacter_ludwigii_NZ_CP017279 (98.85%)		V	1273	absent	present
RBF-18-0023-1	2018	blood	Freiburg	Enterobacter_ludwigii_NZ_CP017279 (98.92%)		V	1274	absent	present
RBF-18-0074-1	2018	blood	Freiburg	Enterobacter_ludwigii_NZ_CP017279 (98.88%)		V	1275	absent	present
RBF-18-0271-1	2018	blood	Freiburg	Enterobacter_ludwigii_NZ_CP017279 (98.88%)		V	1278	absent	present
RBF-18-0335-1	2018	blood	Freiburg	Enterobacter_ludwigii_NZ_CP017279 (98.87%)		V	1287	absent	present
RBG-17-0309-2	2017	blood	Giessen	Enterobacter_ludwigii_NZ_CP017279 (98.9%)		V	1307	absent	present
RBG-18-0242-1	2018	blood	Giessen	Enterobacter_ludwigii_NZ_CP017279 (98.76%)		V	1286	absent	present
RBL-18-0029-2	2018	blood	Lubeck	Enterobacter_ludwigii_NZ_CP017279 (98.89%)		V	253	absent	present
RBL-18-0307-1	2018	blood	Lubeck	Enterobacter_ludwigii_NZ_CP017279 (98.9%)		V	1298	absent	present
RBL-18-0461-2	2018	blood	Lubeck	Enterobacter_ludwigii_NZ_CP017279 (98.91%)		V	1314	absent	present
RPB-16-0320-1	2016	rectal swab	Berlin	Enterobacter_ludwigii_NZ_CP017279 (98.91%)		V	1200	present	present
RPB-18-0460-1	2018	rectal swab	Berlin	Enterobacter_ludwigii_NZ_CP017279 (98.77%)		V	1306	absent	present
RPF-17-0222-2	2017	rectal swab	Freiburg	Enterobacter_ludwigii_NZ_CP017279 (98.93%)		V	1290	absent	present
RPF-18-0247-1	2018	rectal swab	Freiburg	Enterobacter_ludwigii_NZ_CP017279 (98.9%)		V	1281	absent	present
RPG-17-0504-1	2017	rectal swab	Giessen	Enterobacter_ludwigii_NZ_CP017279 (98.92%)		V	1289	absent	present
RPG-17-0577-1	2017	rectal swab	Giessen	Enterobacter_ludwigii_NZ_CP017279 (98.92%)		V	1290	absent	present
RPK-17-0322-2	2017	rectal swab	Cologne	Enterobacter_ludwigii_NZ_CP017279 (98.93%)		V	1290	absent	present
RPK-18-0156-1	2018	rectal swab	Cologne	Enterobacter_ludwigii_NZ_CP017279 (98.9%)		V	1311	absent	present
RPL-16-0036-1	2016	rectal swab	Lubeck	Enterobacter_ludwigii_NZ_CP017279 (98.78%)		V	1299	absent	present
RPL-18-0213-1	2018	rectal swab	Lubeck	Enterobacter_ludwigii_NZ_CP017279 (98.89%)		V	1145	present	present
BK6664	2014	abdominal puncture	Tubingen	Enterobacter_kobei_NZ_CP017181 (99.4%)		II	56	absent	present
RBF-17-0338-1	2017	blood	Freiburg	Enterobacter_kobei_NZ_CP017181 (99.11%)		II	1272	absent	present
RBG-16-0046-1	2016	blood	Giessen	Enterobacter_kobei_NZ_CP017181 (99.22%)		II	1284	absent	present
RBL-16-0092-1	2016	blood	Lubeck	Enterobacter_kobei_NZ_CP017181 (99.21%)		II	125	absent	present
RBL-17-0362-1	2017	blood	Lubeck	Enterobacter_kobei_NZ_CP017181 (99.18%)		II	125	absent	present
RBL-18-0456-2	2018	blood	Lubeck	Enterobacter_kobei_NZ_CP017181 (99.14%)		II	32	absent	present
RPB-18-0042-1	2018	rectal swab	Berlin	Enterobacter_kobei_NZ_CP017181 (99.16%)		II	1263	absent	present
RPK-18-0072-1	2018	rectal swab	Cologne	Enterobacter_kobei_NZ_CP017181 (99.05%)		II	1310	present	present
RPL-18-0150-1	2018	rectal swab	Lubeck	Enterobacter_kobei_NZ_CP017181 (99.13%)		II	490	absent	present
ESBL2036	2011	PEG (percutaneous endoscopic gastrostomy)	Berlin	Enterobacter_cloacae_NC_014121 (98.93%)		XI	1266	absent	present
RBF-17-0514-1	2017	blood	Freiburg	Enterobacter_cloacae_NC_014121 (98.69%)		XI	462	absent	present
RBL-17-0228-1	2017	blood	Lubeck	Enterobacter_cloacae_NC_014121 (98.67%)		XI	1313	absent	present
RPK-18-0157-1	2018	rectal swab	Cologne	Enterobacter_cloacae_NC_014121 (94.85%)		XII	1312	absent	present
RBK-18-0141-1	2018	blood	Cologne	Enterobacter_chengduensis_MTSO01 (95.42%)		IV	666	present	present
RPK-18-0479-1	2018	rectal swab	Cologne	Enterobacter_cancerogenus_FYBA01 (98.88%)		XIII	-	absent	present
BK7261	2015	blood	Tubingen	Enterobacter_bugandensis_FYBI01 (98.64%)		IX	1317	absent	present
F-1367	2019	blood	Cologne	Enterobacter_bugandensis_FYBI01 (98.71%)		IX	795	absent	present
RBG-17-0246-1	2017	blood	Giessen	Enterobacter_bugandensis_FYBI01 (98.47%)		IX	599	absent	present
RPF-18-0143-1	2018	rectal swab	Freiburg	Enterobacter_bugandensis_FYBI01 (98.7%)		IX	1140	absent	present
Survcare220	2019	throat-swab	Giessen	Enterobacter_bugandensis_FYBI01 (98.69%)		IX	1140	absent	present
BK5433	2012	blood	Tubingen	Enterobacter_asburiae_NZ_CP011863 (96.82%)		I	25	absent	present
RBG-18-0415-1	2018	blood	Giessen	Enterobacter_asburiae_NZ_CP011863 (96.6%)		I	252	absent	present

## Sheet: Figure_2d
	MIC µg/ml	live cells				lipid-A modification (mono + di-substituted)					HRF at 8 mg/L colistin					HRF at 32 mg/L colistin						LC E. asburiae (BK5433)	LC E. bugandensis (RBG-17-0246-1)	LC E. cancerogenus (RPK-18-0479-1)	LC E. chengduensis (RBK-18-0141-1)	LC E. cloacae (RPK-18-0157-1)	LC E. kobei (BK6664)	LC E. ludwigii (F-8789)	LC E. roggenkampii (RPB-17-0516-2)	LC E. mori (RBL-17-0354-2)	LC E. vonholyi (DphoQ) (F-147)	LC E. xiangfangensis (BK4615) L-1	LC E. xiangfangensis (RPF-17-0260-1) L-1	LC E. xiangfangensis (RBL-17-0437-1) L-1	LC E. xiangfangensis (RBK-17-0394-1) L-1	LC E. xiangfangensis (RBG-18-0107-1) L-1
species		replicate-1	replicate-2	live cells	stdev	replicate-1	replicate-2	replicate-3	lipid-A modifications	stdev	replicate-1	replicate-2	replicate-3	HRF at 8 mg/L colistin	stdev	replicate-1	replicate-2	replicate-3	HRF at 32 mg/L colistin	stdev		0.725	1.725	2.725	3.725	4.725	5.725	6.725	7.725	8.725	9.725	10.725	11.725	12.725	13.725	14.725
E. asburiae (BK5433)	128-256	52.15	49.64	50.895	1.77484	24.1085	22.0116	23.1854	23.1018	1.05	3.39	5.63	6.89	5.30333	1.77	1.01	1.2	1.39	1.2	0.19		0.725	1.725	2.725	3.725	4.725	5.725	6.725	7.725	8.725	9.725	10.725	11.725	12.725	13.725	14.725
E. bugandensis (RBG-17-0246-1)	64-128	63.53	69.8	66.665	4.43356	40.8774	48.3055	36.4359	41.8729	6.00	10.35	8	12.89	10.4133	2.45	1.44	2.05	1.39	1.62667	0.37		LA E. asburiae (BK5433)	LA E. bugandensis (RBG-17-0246-1)	LA E. cancerogenus (RPK-18-0479-1)	LA E. chengduensis (RBK-18-0141-1)	LA E. cloacae (RPK-18-0157-1)	LA E. kobei (BK6664)	LA E. ludwigii (F-8789)	LA E. roggenkampii (RPB-17-0516-2)	LA E. mori (RBL-17-0354-2)	LA E. vonholyi (DphoQ) (F-147)	LA E. xiangfangensis (BK4615) L-1	LA E. xiangfangensis (RPF-17-0260-1) L-1	LA E. xiangfangensis (RBL-17-0437-1) L-1	LA E. xiangfangensis (RBK-17-0394-1) L-1	LA E. xiangfangensis (RBG-18-0107-1) L-1
E. cancerogenus (RPK-18-0479-1)	64-128	14.42	7.25	10.835	5.06996	39.563	30.0242	44.2108	37.9327	7.23	0.99	2.95	1.4	1.78	1.03	0.35	1.2	2.63	1.39333	1.15		0.905	1.905	2.905	3.905	4.905	5.905	6.905	7.905	8.905	9.905	10.905	11.905	12.905	13.905	14.905
E. chengduensis (RBK-18-0141-1)	64-128	76.94	54.72	65.83	15.7119	37.7983	35.0043	39.8209	37.5412	2.42	10.02	13.63	14.3	12.65	2.30	9.1	6.79	7.79	7.89333	1.16		0.905	1.905	2.905	3.905	4.905	5.905	6.905	7.905	8.905	9.905	10.905	11.905	12.905	13.905	14.905
E. cloacae (RPK-18-0157-1)	512->512	23.18	38.71	30.945	10.9814	25.4593	33.9017	28.7611	29.374	4.25	18.9	21.17	24.6	21.5567	2.87	12.81	9.55	10.99	11.1167	1.63		0.905	1.905	2.905	3.905	4.905	5.905	6.905	7.905	8.905	9.905	10.905	11.905	12.905	13.905	14.905
E. kobei (BK6664)	32	18.1	26.46	22.28	5.91141	6.15937	6.45971	6.74399	6.45436	0.29	0.35	0.29	0.2	0.28	0.08	0.11	0.11	na	0.11	0.00		8 E. asburiae (BK5433)	8 E. bugandensis (RBG-17-0246-1)	8 E. cancerogenus (RPK-18-0479-1)	8 E. chengduensis (RBK-18-0141-1)	8 E. cloacae (RPK-18-0157-1)	8 E. kobei (BK6664)	8 E. ludwigii (F-8789)	8 E. roggenkampii (RPB-17-0516-2)	8 E. mori (RBL-17-0354-2)	8 E. vonholyi (DphoQ) (F-147)	8 E. xiangfangensis (BK4615) L-1	8 E. xiangfangensis (RPF-17-0260-1) L-1	8 E. xiangfangensis (RBL-17-0437-1) L-1	8 E. xiangfangensis (RBK-17-0394-1) L-1	8 E. xiangfangensis (RBG-18-0107-1) L-1
E. ludwigii (F-8789)	8-64	32.07	34.18	33.125	1.492	5.7518	6.11377	6.42742	6.09766	0.34	0	0.018	0.028	0.0153333	0.01	0	0	0	0	0.00		1.09	2.09	3.09	4.09	5.09	6.09	7.09	8.09	9.09	10.09	11.09	12.09	13.09	14.09	15.09
E. roggenkampii (RPB-17-0516-2)	64->128	16.23	20.41	18.32	2.95571	15.7172	16.5068	na	16.112	0.56	1.59	2.24	2.68	2.17	0.55	1.08	0.75	0.83	0.886667	0.17		1.09	2.09	3.09	4.09	5.09	6.09	7.09	8.09	9.09	10.09	11.09	12.09	13.09	14.09	15.09
E. mori (RBL-17-0354-2)	32-64	7.14	7.5	7.32	0.254558	5.09359	7.53136	4.3833	5.66942	1.65	1.35	1.35	0.93	1.21	0.24	0.55	0.55	0.53	0.543333	0.01		1.09	2.09	3.09	4.09	5.09	6.09	7.09	8.09	9.09	10.09	11.09	12.09	13.09	14.09	15.09
E. vonholyi (DphoQ) (F-147)	2-4	0.88	1.69	1.285	0.572756	2.15949	3.11662	4.33459	3.20357	1.09	0	0	0	0	0.00	0	0	0	0	0.00		32 E. asburiae (BK5433)	32 E. bugandensis (RBG-17-0246-1)	32 E. cancerogenus (RPK-18-0479-1)	32 E. chengduensis (RBK-18-0141-1)	32 E. cloacae (RPK-18-0157-1)	32 E. kobei (BK6664)	32 E. ludwigii (F-8789)	32 E. roggenkampii (RPB-17-0516-2)	32 E. mori (RBL-17-0354-2)	32 E. vonholyi (DphoQ) (F-147)	32 E. xiangfangensis (BK4615) L-1	32 E. xiangfangensis (RPF-17-0260-1) L-1	32 E. xiangfangensis (RBL-17-0437-1) L-1	32 E. xiangfangensis (RBK-17-0394-1) L-1	32 E. xiangfangensis (RBG-18-0107-1) L-1
E. xiangfangensis (BK4615) L-1	2-16	17.65	15.15	16.4	1.76777	0	0.198833	na	0.0994163	0.14	na	0.19	0.19	0.19	0.00	0	0	0	0	0.00		1.275	2.275	3.275	4.275	5.275	6.275	7.275	8.275	9.275	10.275	11.275	12.275	13.275	14.275	15.275
E. xiangfangensis (RPF-17-0260-1) L-1	4-6	11.46	13.33	12.395	1.32229	0.484459	0	0	0.161486	0.28	na	0.02	0.02	0.02	0.00	0	0	0	0	0.00		1.275	2.275	3.275	4.275	5.275	6.275	7.275	8.275	9.275	10.275	11.275	12.275	13.275	14.275	15.275
E. xiangfangensis (RBL-17-0437-1) L-1	2-8	7.83	12.5	10.165	3.30219	0.379379	0.446196	0.272493	0.366023	0.00	na	0.04	0.04	0.04	0.00	na	na	0.01	0.01	0.00		1.275	2.275	3.275	4.275	5.275	6.275	7.275	8.275	9.275	10.275	11.275	12.275	13.275	14.275	15.275
E. xiangfangensis (RBK-17-0394-1) L-1	2-32	11.81	11.83	11.82	0.0141421	0.337087	5.35418	2.46867	2.71998	2.52	0.43	0.91	0.9	0.746667	0.27	0.57	0.32	0.6	0.496667	0.15
E. xiangfangensis (RBG-18-0107-1) L-1	4-16	7.26	16.85	12.055	6.78115	8.36968	5.47296	3.43125	5.75796	2.48	na	0.19	0.19	0.19	0.00	0	0	0	0	0.00

## Sheet: Figure_3
strain	MIC µg/ml	% heteroresistant CFUs 8 mg/L colistin
RBK-17-0394-1	2-32	0.745
RBK-17-0394-1 Darn	0.5	0
RBK-17-0394-1 DphoPQ	2	0
RBK-17-0394-1 DmgrB	128->256	49.67
RBK-17-0394-1 Darn + arn	8-16	1.15
RBK-17-0394-1 DmgrB + mgrB	4-16	0.34
RBK-17-0394-1 DphoPQ + phoPQ	8-16	0.63

## Sheet: Figure_4
strains	phoP	phoQ	MICLB	8C HR%
WT394	394	394	2-32	0.745 (± 0.27)
DphoPQ394	-	-	4	0
DphoPQ394+phoPQ394	394	394	16-32	0.63 (± 0.09)
DphoPQ394+phoPQ246	246	246	128	42.33 (± 4.78)
DphoPQ394+phoPQ516	516	516	64-128	10.83 (± 1.43)
DphoPQ394+phoP246Q394	246	394	16-32	1.20 (± 0.60)
DphoPQ394+phoP516Q394	516	394	4-16	0.513 (± 0.31)
DphoPQ394+phoP394Q246	394	246	64-128	39.20 (± 11.60)
DphoPQ394+phoP394Q516	394	516	32-64	13.44 (± 4.75)
DmgrB394	394	394	128-256	49.67 (± 3.86)
DmgrB394+mgrB394	394	394	4-16	0.34 (± 0.24)
DmgrB394+mgrB246(=516)	394	394	64	2.10 (± 1.13)

## Sheet: Figure_5a_b
Isolate	Spp	MIC-LB: colistin MIC range (LB, inoculum O.D.600 0.8-1.0)	MIC-LB-pH5: colistin MIC range (LB, inoculum O.D.600 0.8-1.0)	HR% at 8 µg/ml colistin
BK5433	E_asburiae	256	>512	5.30 ± 1.77
RBG-18-0415-1	E_asburiae	128-256	512	0.44 ± 0.09
BK7261	E_bugandensis	>512	>512	25.80 ± 7.71
F-1367	E_bugandensis	>512	>512	10.08 ± 7.67
RBG-17-0246-1	E_bugandensis	64-128	512	10.41 ± 12.45
RPF-18-0143-1	E_bugandensis	>512	>512	4.25 ± 2.96
Survcare220	E_bugandensis	>512	512	4.10 ± 3.74
RPK-18-0479-1	E_cancerogenus	64-128	512->512	1.78 ± 1.03
RBK-18-0141-1	E_chengduensis	64-128	512->512	12.65 ± 2.30
ESBL2036	E_cloacae	>512	>512	48.38 ± 14.22
RBF-17-0514-1	E_cloacae	512	>512	0.00 ± 0.00
RBL-17-0228-1	E_cloacae	>512	512	17.16 ± 7.91
RPK-18-0157-1	E_cloacae	512	512	21.56 ± 2.87
BK6664	E_kobei	32	128	0.28 ± 0.08
RBF-17-0338-1	E_kobei	>512	256	0.00 ± 0.00
RBG-16-0046-1	E_kobei	>512	>512	1.19 ± 0.38
RBL-16-0092-1	E_kobei	8	16	0.00 ± 0.00
RBL-17-0362-1	E_kobei	>512	>512	0.00 ± 0.00
RBL-18-0456-2	E_kobei	>512	>512	0.00 ± 0.00
RPB-18-0042-1	E_kobei	512	>512	0.00 ± 0.00
RPK-18-0072-1	E_kobei	>512	>512	0.26 ± 0.00
RPL-18-0150-1	E_kobei	>512	>512	0.28 ± 0.20
And4961	E_ludwigii	128	512	0.11 ± 0.18
BK6227	E_ludwigii	64	256-512	0.00 ± 0.00
F-8789	E_ludwigii	8-64	512	0.02 ± 0.01
RBF-17-0584-3	E_ludwigii	64	512	0.00 ± 0.00
RBF-18-0023-1	E_ludwigii	128	256	0.00 ± 0.00
RBF-18-0074-1	E_ludwigii	128	256	0.00 ± 0.00
RBF-18-0271-1	E_ludwigii	128	512	0.00 ± 0.00
RBF-18-0335-1	E_ludwigii	64	512	0.00 ± 0.00
RBG-17-0309-2	E_ludwigii	32	256	0.01 ± 0.02
RBG-18-0242-1	E_ludwigii	64	512	0.00 ± 0.00
RBL-18-0029-2	E_ludwigii	64	128	0.00 ± 0.00
RBL-18-0307-1	E_ludwigii	128	>512	0.00 ± 0.00
RBL-18-0461-2	E_ludwigii	64-128	512	0.00 ± 0.00
RPB-16-0320-1	E_ludwigii	64	256	0.06 ± 0.00
RPB-18-0460-1	E_ludwigii	256	512	0.00 ± 0.00
RPF-17-0222-2	E_ludwigii	32	512	0.00 ± 0.00
RPF-18-0247-1	E_ludwigii	128-256	512	0.00 ± 0.00
RPG-17-0504-1	E_ludwigii	128	512	1.07 ± 1.51
RPG-17-0577-1	E_ludwigii	64	256	0.00 ± 0.00
RPK-17-0322-2	E_ludwigii	64	256	0.00 ± 0.00
RPK-18-0156-1	E_ludwigii	4	8	0.00 ± 0.00
RPL-16-0036-1	E_ludwigii	128	512	0.17 ± 0.15
RPL-18-0213-1	E_ludwigii	64-128	256-512	0.00 ± 0.00
RBL-17-0354-2	E_mori	32-64	256-512	1.2 ± 0.24
RBK-17-0344-2	E_roggenkampii	>512	512	0.72 ± 0.55
RPB-17-0516-2	E_roggenkampii	64->128	>512	2.17 ± 0.55
RPG-17-0579-1	E_roggenkampii	>512	>512	2.01 ± 1.19
RPK-16-0191-2	E_roggenkampii	64	256	0.00 ± 0.00
RPK-18-0173-1	E_roggenkampii	64->512	not yet done	not yet done
RPK-18-0503-2	E_roggenkampii	>512	>512	9.70 ± 4.05
RPK-18-0524-1	E_roggenkampii	256	512	0.12 ± 0.13
RPT-17-0298-1	E_roggenkampii	256-512	not yet done	not yet done
RPT-18-0057-1	E_roggenkampii	128-256	512	0.08 ± 0.13
F-147	E_vonholyi	2-4.(phoQ*)	32	0.00 ± 0.00
F00728	E_wuhouensis	4-6.(lack arn)	8	0.00 ± 0.00
And8437	E_xiangfangensis	1-4	not done	not done
BK4615	E_xiangfangensis	2-16	not done	0.19 ± 0.00
BK4767	E_xiangfangensis	32	256	0.00 ± 0.00
BK6928	E_xiangfangensis	16	512	0.00 ± 0.00
ESBL3012	E_xiangfangensis	16-32	not done	not done
ESBL3620	E_xiangfangensis	4-6	not done	not done
ESBL5467	E_xiangfangensis	4-16	not done	not done
F03651	E_xiangfangensis	4-16	not done	not done
F-190	E_xiangfangensis	4-16	128	0.29 ± 0.51
F-232	E_xiangfangensis	4-16	not done	not done
RBB-18-0493-1	E_xiangfangensis	1-8	not done	not done
RBF-16-0075-1	E_xiangfangensis	4-32	not done	not done
RBF-18-0058-1	E_xiangfangensis	4-16	not done	not done
RBF-18-0288-1	E_xiangfangensis	4-16	not done	not done
RBF-18-0302-3	E_xiangfangensis	2-64	not done	not done
RBF-18-0318-1	E_xiangfangensis	4-16	not done	not done
RBF-18-0729-1	E_xiangfangensis	16-32	not done	not done
RBG-17-0018-1	E_xiangfangensis	2-4	not done	not done
RBG-17-0257-1	E_xiangfangensis	4-32	not done	not done
RBG-17-0272-1	E_xiangfangensis	4	not done	not done
RBG-17-0345-1	E_xiangfangensis	4-16	not done	not done
RBG-18-0107-1	E_xiangfangensis	4-16	not done	0.19 ± 0.00
RBG-18-0186-1	E_xiangfangensis	2-4	not done	not done
RBG-18-0320-1	E_xiangfangensis	4-16	not done	not done
RBK-17-0014-2	E_xiangfangensis	2-4	not done	not done
RBK-17-0221-2	E_xiangfangensis	4-8	not done	not done
RBK-17-0230-1	E_xiangfangensis	4-16	256	0.00 ± 0.00
RBK-17-0305-1	E_xiangfangensis	4-8	not done	not done
RBK-17-0375-1	E_xiangfangensis	4-16	not done	not done
RBK-17-0394-1	E_xiangfangensis	2-32	256-512	0.75 ± 0.27
RBK-17-0399-1	E_xiangfangensis	4-8	not done	not done
RBK-17-0497-1	E_xiangfangensis	4-8	not done	not done
RBK-18-0264-1	E_xiangfangensis	4-16	not done	not done
RBK-18-0386-2	E_xiangfangensis	4	128	0.00 ± 0.00
RBL-16-0059-1	E_xiangfangensis	4-64	not done	not done
RBL-17-0079-1	E_xiangfangensis	4-8	not done	not done
RBL-17-0180-1	E_xiangfangensis	4-8	not done	not done
RBL-17-0250-3	E_xiangfangensis	2-4.(phoQ*)	not done	not done
RBL-17-0286-1	E_xiangfangensis	4-8	not done	not done
RBL-17-0384-1	E_xiangfangensis	2-8	not done	not done
RBL-17-0437-1	E_xiangfangensis	2-8	64-256	0.04 ± 0.00
RBL-18-0073-1	E_xiangfangensis	4-16	not done	not done
RBL-18-0346-1	E_xiangfangensis	64-128	not done	not done
RPB-17-0076-1	E_xiangfangensis	4-16	not done	not done
RPB-17-0198-1	E_xiangfangensis	2-16	not done	not done
RPB-17-0209-1	E_xiangfangensis	8-16	not done	not done
RPB-17-0356-1	E_xiangfangensis	4-128	not done	not done
RPB-17-0516-3	E_xiangfangensis	4-16	not done	not done
RPB-18-0140-1	E_xiangfangensis	64	256	0.00 ± 0.00
RPB-18-0151-1	E_xiangfangensis	64	256	0.69 ± 0.00
RPB-18-0431-2	E_xiangfangensis	32-64	not done	not done
RPB-18-0510-1	E_xiangfangensis	128	not done	not done
RPF-17-0168-1	E_xiangfangensis	1-8	not done	not done
RPF-17-0249-1	E_xiangfangensis	4-8	not done	not done
RPF-17-0260-1	E_xiangfangensis	4-8	64-256	0.02 ± 0.00
RPF-18-0225-1	E_xiangfangensis	64	128	0.00 ± 0.00
RPK-16-0522-1	E_xiangfangensis	4-16	not done	not done
RPK-17-0325-1	E_xiangfangensis	4-16	not done	not done
RPK-17-0332-1	E_xiangfangensis	2-4	not done	not done
RPK-17-0437-2	E_xiangfangensis	16-32	256-512	0.10 ± 0.00
RPK-18-0360-1	E_xiangfangensis	64	256	0.00 ± 0.00
RPL-16-0286-1	E_xiangfangensis	64	256	0.34 ± 0.00
RPL-17-0177-1	E_xiangfangensis	8-16	not done	not done
RPT-16-0054-1	E_xiangfangensis	8-16	not done	not done
BK6046	E_xiangfangensis	2-4	2-4	0.00 ± 0.00
RBB-16-0116-1	E_xiangfangensis	2-4	2-4	0.00 ± 0.00
RBB-17-0902-1	E_xiangfangensis	2-4	2-4	0.00 ± 0.00
RBF-17-0511-1	E_xiangfangensis	2-4	2-4	0.00 ± 0.00
RBF-18-0052-1	E_xiangfangensis	2-4	2-4	0.00 ± 0.00
RBF-18-0266-1	E_xiangfangensis	2-4	4-8	0.00 ± 0.00
RBF-18-0378-1	E_xiangfangensis	2-4	2-4	0.00 ± 0.00
RBG-17-0085-1	E_xiangfangensis	2-4	2-4	0.00 ± 0.00
RBG-17-0358-1	E_xiangfangensis	2-4	4-8	0.00 ± 0.00
RBG-17-0389-1	E_xiangfangensis	2-4	2-4	0.00 ± 0.00
RBK-16-0078-3	E_xiangfangensis	2-4	2-4	0.00 ± 0.00
RBL-17-0146-1	E_xiangfangensis	4	4	0.00 ± 0.00
RBL-17-0167-1	E_xiangfangensis	2-4	4	0.00 ± 0.00
RBL-18-0072-1	E_xiangfangensis	2-4	2-4	0.00 ± 0.00
RBL-18-0073-2	E_xiangfangensis	4	8	0.00 ± 0.00
RBL-18-0082-1	E_xiangfangensis	2-4	2-4	0.00 ± 0.00
RBL-18-0105-1	E_xiangfangensis	2-4	4-8	0.00 ± 0.00
RPB-17-0441-1	E_xiangfangensis	2-4	4-8	0.00 ± 0.00
RPB-18-0456-1	E_xiangfangensis	2-4	4-8	0.00 ± 0.00
RPF-18-0104-1	E_xiangfangensis	2-4	2-4	0.00 ± 0.00
RPF-18-0297-1	E_xiangfangensis	2-4	2-4	0.00 ± 0.00
RPK-18-0503-1	E_xiangfangensis	2-4	2-4	0.00 ± 0.00
RPL-18-0075-1	E_xiangfangensis	2-4	4-8	0.00 ± 0.00
RPL-18-0211-3	E_xiangfangensis	2-4	2-4	0.00 ± 0.00
RPT-16-0254-2	E_xiangfangensis	2-4	2-4	0.00 ± 0.00
RPT-17-0081-1	E_xiangfangensis	2-4	4-8	0.00 ± 0.00
And1463	E_xiangfangensis	2-4	4-8	0.00 ± 0.00
And2481	E_xiangfangensis	2-4	2-4	0.00 ± 0.00
And2854	E_xiangfangensis	2-4	2-4	0.00 ± 0.00
And6885	E_xiangfangensis	2-4	2-4	0.00 ± 0.00
RBF-17-0256-1	E_xiangfangensis	2-4	2-4	0.00 ± 0.00
RBF-18-0224-1	E_xiangfangensis	2-4	2-4	0.00 ± 0.00
RBG-18-0378-1	E_xiangfangensis	2-4	4-8	0.00 ± 0.00
RBK-18-0208-1	E_xiangfangensis	4	8	0.00 ± 0.00
RBL-17-0419-2	E_xiangfangensis	4	8	0.00 ± 0.00
RPB-18-0433-1	E_xiangfangensis	2-4	2-4	0.00 ± 0.00
RPF-18-0265-1	E_xiangfangensis	2-4	4-8	0.00 ± 0.00
RBF-16-0042-1	E_xiangfangensis	2-4	4-8	0.00 ± 0.00
RBG-18-0241-1	E_xiangfangensis	2-4	2-4	0.00 ± 0.00
RBK-17-0398-1	E_xiangfangensis	2-4	2-4	0.00 ± 0.00
RBL-17-0298-1	E_xiangfangensis	2-4	4-8	0.00 ± 0.00
RBL-17-0312-2	E_xiangfangensis	2-4	4	0.00 ± 0.00
RBL-18-0138-1	E_xiangfangensis	2-4	2-4	0.00 ± 0.00
RPB-18-0431-1	E_xiangfangensis	2-4	2-4	0.00 ± 0.00
